# Supplementary material for: Transcriptome analysis of the bivalve Placuna placenta mantle reveals potential biomineralization-related genes
Source: Sci Rep. 2022 Mar 18;12:4743. doi: 10.1038/s41598-022-08610-5 (PMC8933548; doi:10.1038/s41598-022-08610-5)
Supplement: Supplementary file 3 — Supplementary Information 3. [file 41598_2022_8610_MOESM3_ESM.xlsx]

## Sheet: Sheet1
Terms	Gene_ID	Gene Ontology Biological Process	BP Description	Gene Ontology Molecular Function	MF Description	Gene Ontology Cellular Component	CC Description
Extracellular region	c59508_g1	GO:0010171//GO:0040015	body morphogenesis//negative regulation of multicellular organism growth	GO:0042302	structural constituent of cuticle	GO:0060107//GO:0005581	annuli extracellular matrix//collagen
	c96955_g1	--	--	GO:0005201	extracellular matrix structural constituent	GO:0005581//GO:0005578	collagen//proteinaceous extracellular matrix
	c58577_g2	GO:0009792//GO:0002119//GO:0040018//GO:0000003//GO:0007165	embryo development ending in birth or egg hatching//nematode larval development//positive regulation of multicellular organism growth//reproduction//signal transduction	GO:0005509	calcium ion binding	GO:0005615//GO:0005604	extracellular space//basement membrane
	c44259_g1	--	--	GO:0042302	structural constituent of cuticle	GO:0016021//GO:0005581	integral to membrane//collagen
	c75607_g1	--	--	GO:0042302	structural constituent of cuticle	GO:0016021//GO:0005581	integral to membrane//collagen
	c58577_g1	GO:0009792//GO:0002119//GO:0040018//GO:0000003//GO:0007165//GO:0006508	embryo development ending in birth or egg hatching//nematode larval development//positive regulation of multicellular organism growth//reproduction//signal transduction//proteolysis	GO:0008233//GO:0005509	peptidase activity//calcium ion binding	GO:0005615//GO:0005604	extracellular space//basement membrane
	c53592_g1	GO:0006030	chitin metabolic process	GO:0008061	chitin binding	GO:0005576//GO:0005581	extracellular region//collagen
	c76075_g2	--	--	--	--	GO:0001527	microfibril
	c44628_g1	GO:0010171//GO:0002119//GO:0040011//GO:0019915//GO:0006898	body morphogenesis//nematode larval development//locomotion//lipid storage//receptor-mediated endocytosis	GO:0042302	structural constituent of cuticle	GO:0016021//GO:0005581	integral to membrane//collagen
	c45572_g1	--	--	--	--	GO:0005581	collagen
	c73367_g1	--	--	GO:0008289	lipid binding	GO:0005581	collagen
	c113467_g1	--	--	GO:0042302	structural constituent of cuticle	GO:0016021//GO:0005581	integral to membrane//collagen
	c19886_g1	--	--	GO:0042302	structural constituent of cuticle	GO:0016021//GO:0005581	integral to membrane//collagen
	c69384_g1	GO:0006457//GO:0007155	protein folding//cell adhesion	GO:0051082//GO:0005198	unfolded protein binding//structural molecule activity	GO:0005578//GO:0005581	proteinaceous extracellular matrix//collagen
	c67984_g1	--	--	GO:0042302	structural constituent of cuticle	GO:0016021//GO:0005581	integral to membrane//collagen
	c108986_g1	--	--	GO:0042302	structural constituent of cuticle	GO:0016021//GO:0005581	integral to membrane//collagen
	c98837_g1	--	--	--	--	GO:0005581	collagen
	c16607_g1	GO:0007165	signal transduction	GO:0005509	calcium ion binding	GO:0005615//GO:0044707//GO:0044767//GO:0005604	extracellular space//////basement membrane
	c105642_g1	--	--	GO:0042302	structural constituent of cuticle	GO:0016021//GO:0005581	integral to membrane//collagen
	c72071_g1	GO:0030182//GO:0016055//GO:0045165	neuron differentiation//Wnt receptor signaling pathway//cell fate commitment	GO:0005109	frizzled binding	GO:0005615//GO:0016021//GO:0005578	extracellular space//integral to membrane//proteinaceous extracellular matrix
	c35915_g1	GO:0050770//GO:0035385//GO:0048846	regulation of axonogenesis//Roundabout signaling pathway//axon extension involved in axon guidance	GO:0048495//GO:0008201	Roundabout binding//heparin binding	GO:0005615//GO:0005578	extracellular space//proteinaceous extracellular matrix
	c79964_g1	GO:0016055//GO:0007275	Wnt receptor signaling pathway//multicellular organismal development	GO:0005102	receptor binding	GO:0005578	proteinaceous extracellular matrix
	c48044_g2	GO:0016055//GO:0007275	Wnt receptor signaling pathway//multicellular organismal development	GO:0005102	receptor binding	GO:0016020//GO:0005578	membrane//proteinaceous extracellular matrix
	c79090_g1	GO:0007160	cell-matrix adhesion	GO:0005201//GO:0005509	extracellular matrix structural constituent//calcium ion binding	GO:0016021//GO:0005578	integral to membrane//proteinaceous extracellular matrix
	c68522_g1	GO:0030182//GO:0016055//GO:0045165	neuron differentiation//Wnt receptor signaling pathway//cell fate commitment	GO:0005109	frizzled binding	GO:0005615//GO:0005578	extracellular space//proteinaceous extracellular matrix
	c78930_g1	GO:0016055//GO:0007275	Wnt receptor signaling pathway//multicellular organismal development	GO:0005102	receptor binding	GO:0016021//GO:0005578	integral to membrane//proteinaceous extracellular matrix
	c76902_g1	GO:0016055//GO:0007275	Wnt receptor signaling pathway//multicellular organismal development	GO:0005102	receptor binding	GO:0016020//GO:0005578	membrane//proteinaceous extracellular matrix
	c74252_g1	GO:0016055//GO:0007275	Wnt receptor signaling pathway//multicellular organismal development	GO:0005102	receptor binding	GO:0005578	proteinaceous extracellular matrix
	c89772_g1	GO:0007229//GO:0006508	integrin-mediated signaling pathway//proteolysis	GO:0004222//GO:0008270	metalloendopeptidase activity//zinc ion binding	GO:0005578	proteinaceous extracellular matrix
	c55798_g1	GO:0016055//GO:0007275	Wnt receptor signaling pathway//multicellular organismal development	GO:0005102	receptor binding	GO:0016021//GO:0005578	integral to membrane//proteinaceous extracellular matrix
	c54265_g1	GO:0016055//GO:0007275	Wnt receptor signaling pathway//multicellular organismal development	GO:0005102	receptor binding	GO:0005578	proteinaceous extracellular matrix
