# Supplementary material for: Transcriptome analysis of the bivalve Placuna placenta mantle reveals potential biomineralization-related genes
Source: Sci Rep. 2022 Mar 18;12:4743. doi: 10.1038/s41598-022-08610-5 (PMC8933548; doi:10.1038/s41598-022-08610-5)
Supplement: Supplementary file 4 — Supplementary Information 4. [file 41598_2022_8610_MOESM4_ESM.xlsx]

## Sheet: Sheet1
Gene_ID	KOG_ID	Abbreviation	KOG_Description
c62665_g2	KOG0027	T	Calmodulin and related proteins (EF-Hand superfamily)
c74649_g3	KOG1218	T	Proteins containing Ca2+-binding EGF-like domains
c74648_g1	KOG1218	T	Proteins containing Ca2+-binding EGF-like domains
c86211_g1	KOG2127	T	Calmodulin-binding protein CRAG, contains DENN domain
c87069_g1	KOG0197	T	Tyrosine kinases
c59139_g2	KOG0027	T	Calmodulin and related proteins (EF-Hand superfamily)
c65615_g1	KOG0044	T	Ca2+ sensor (EF-Hand superfamily)
c67363_g1	KOG0027	T	Calmodulin and related proteins (EF-Hand superfamily)
c11492_g1	KOG0027	T	Calmodulin and related proteins (EF-Hand superfamily)
c27149_g1	KOG0027	T	Calmodulin and related proteins (EF-Hand superfamily)
c75265_g1	KOG0027	T	Calmodulin and related proteins (EF-Hand superfamily)
c78462_g1	KOG0197	T	Tyrosine kinases
c41822_g1	KOG0027	T	Calmodulin and related proteins (EF-Hand superfamily)
c89419_g1	KOG0032	T	Ca2+/calmodulin-dependent protein kinase, EF-Hand protein superfamily
c70829_g2	KOG0044	T	Ca2+ sensor (EF-Hand superfamily)
c46439_g1	KOG0027	T	Calmodulin and related proteins (EF-Hand superfamily)
c84288_g1	KOG1218	T	Proteins containing Ca2+-binding EGF-like domains
c86798_g2	KOG4289	T	Cadherin EGF LAG seven-pass G-type receptor
c84079_g1	KOG0197	T	Tyrosine kinases
c80010_g1	KOG0032	T	Ca2+/calmodulin-dependent protein kinase, EF-Hand protein superfamily
c63922_g1	KOG0027	T	Calmodulin and related proteins (EF-Hand superfamily)
c85145_g2	KOG0027	T	Calmodulin and related proteins (EF-Hand superfamily)
c69006_g1	KOG0032	T	Ca2+/calmodulin-dependent protein kinase, EF-Hand protein superfamily
c74209_g1	KOG0585	T	Ca2+/calmodulin-dependent protein kinase kinase beta and related serine/threonine protein kinases
c70119_g1	KOG0037	T	Ca2+-binding protein, EF-Hand protein superfamily
c84216_g1	KOG0037	T	Ca2+-binding protein, EF-Hand protein superfamily
c83060_g1	KOG0027	T	Calmodulin and related proteins (EF-Hand superfamily)
c74957_g1	KOG0027	T	Calmodulin and related proteins (EF-Hand superfamily)
c68331_g1	KOG0032	T	Ca2+/calmodulin-dependent protein kinase, EF-Hand protein superfamily
c9575_g1	KOG0027	T	Calmodulin and related proteins (EF-Hand superfamily)
c77665_g1	KOG0044	T	Ca2+ sensor (EF-Hand superfamily)
c81036_g1	KOG0027	T	Calmodulin and related proteins (EF-Hand superfamily)
c12837_g1	KOG0197	T	Tyrosine kinases
c81305_g1	KOG0044	T	Ca2+ sensor (EF-Hand superfamily)
c88083_g1	KOG1218	T	Proteins containing Ca2+-binding EGF-like domains
c73666_g1	KOG0027	T	Calmodulin and related proteins (EF-Hand superfamily)
c51843_g1	KOG0027	T	Calmodulin and related proteins (EF-Hand superfamily)
c83928_g1	KOG0034	T	Ca2+/calmodulin-dependent protein phosphatase (calcineurin subunit B), EF-Hand superfamily protein
c90271_g1	KOG1095	T	Protein tyrosine kinase
c71990_g1	KOG2370	T	Cactin
c69410_g1	KOG0027	T	Calmodulin and related proteins (EF-Hand superfamily)
c84565_g1	KOG0194	T	Protein tyrosine kinase
c60826_g2	KOG0027	T	Calmodulin and related proteins (EF-Hand superfamily)
c65518_g1	KOG0027	T	Calmodulin and related proteins (EF-Hand superfamily)
c69669_g1	KOG0027	T	Calmodulin and related proteins (EF-Hand superfamily)
c81494_g1	KOG0027	T	Calmodulin and related proteins (EF-Hand superfamily)
c46085_g1	KOG0027	T	Calmodulin and related proteins (EF-Hand superfamily)
c84290_g1	KOG0032	T	Ca2+/calmodulin-dependent protein kinase, EF-Hand protein superfamily
c87510_g1	KOG1095	T	Protein tyrosine kinase
c87650_g4	KOG4289	T	Cadherin EGF LAG seven-pass G-type receptor
c122927_g1	KOG0027	T	Calmodulin and related proteins (EF-Hand superfamily)
c74692_g1	KOG1095	T	Protein tyrosine kinase
c81018_g1	KOG0032	T	Ca2+/calmodulin-dependent protein kinase, EF-Hand protein superfamily
c87055_g2	KOG1218	T	Proteins containing Ca2+-binding EGF-like domains
c55803_g1	KOG0032	T	Ca2+/calmodulin-dependent protein kinase, EF-Hand protein superfamily
c63143_g1	KOG0037	T	Ca2+-binding protein, EF-Hand protein superfamily
c80975_g1	KOG0027	T	Calmodulin and related proteins (EF-Hand superfamily)
c11066_g1	KOG0027	T	Calmodulin and related proteins (EF-Hand superfamily)
c86590_g1	KOG0027	T	Calmodulin and related proteins (EF-Hand superfamily)
c75092_g1	KOG0027	T	Calmodulin and related proteins (EF-Hand superfamily)
c83226_g1	KOG0032	T	Ca2+/calmodulin-dependent protein kinase, EF-Hand protein superfamily
c55723_g1	KOG0027	T	Calmodulin and related proteins (EF-Hand superfamily)
c87534_g1	KOG1218	T	Proteins containing Ca2+-binding EGF-like domains
c52423_g1	KOG0027	T	Calmodulin and related proteins (EF-Hand superfamily)
c77130_g1	KOG0034	T	Ca2+/calmodulin-dependent protein phosphatase (calcineurin subunit B), EF-Hand superfamily protein
c61803_g2	KOG1218	T	Proteins containing Ca2+-binding EGF-like domains
c86979_g6	KOG1218	T	Proteins containing Ca2+-binding EGF-like domains
c83851_g1	KOG0027	T	Calmodulin and related proteins (EF-Hand superfamily)
c76091_g1	KOG0027	T	Calmodulin and related proteins (EF-Hand superfamily)
c114545_g1	KOG0032	T	Ca2+/calmodulin-dependent protein kinase, EF-Hand protein superfamily
c69575_g1	KOG0032	T	Ca2+/calmodulin-dependent protein kinase, EF-Hand protein superfamily
c78710_g3	KOG0609	T	Calcium/calmodulin-dependent serine protein kinase/membrane-associated guanylate kinase
c33377_g1	KOG0027	T	Calmodulin and related proteins (EF-Hand superfamily)
c19610_g1	KOG1218	T	Proteins containing Ca2+-binding EGF-like domains
c80071_g1	KOG1218	T	Proteins containing Ca2+-binding EGF-like domains
c88264_g1	KOG0027	T	Calmodulin and related proteins (EF-Hand superfamily)
c82226_g1	KOG4278	T	Protein tyrosine kinase
c41489_g1	KOG0027	T	Calmodulin and related proteins (EF-Hand superfamily)
c82775_g1	KOG0197	T	Tyrosine kinases
c70059_g1	KOG0034	T	Ca2+/calmodulin-dependent protein phosphatase (calcineurin subunit B), EF-Hand superfamily protein
c48235_g1	KOG4289	T	Cadherin EGF LAG seven-pass G-type receptor
c115121_g1	KOG0027	T	Calmodulin and related proteins (EF-Hand superfamily)
c24128_g1	KOG1095	T	Protein tyrosine kinase
c87733_g2	KOG0032	T	Ca2+/calmodulin-dependent protein kinase, EF-Hand protein superfamily
c119317_g1	KOG0032	T	Ca2+/calmodulin-dependent protein kinase, EF-Hand protein superfamily
c86578_g3	KOG3543	T	Ca2+-dependent activator protein
c49183_g1	KOG0609	T	Calcium/calmodulin-dependent serine protein kinase/membrane-associated guanylate kinase
c83140_g1	KOG0609	T	Calcium/calmodulin-dependent serine protein kinase/membrane-associated guanylate kinase
c61160_g1	KOG0027	T	Calmodulin and related proteins (EF-Hand superfamily)
c81869_g3	KOG0027	T	Calmodulin and related proteins (EF-Hand superfamily)
c55039_g1	KOG0027	T	Calmodulin and related proteins (EF-Hand superfamily)
c85053_g1	KOG0027	T	Calmodulin and related proteins (EF-Hand superfamily)
c81534_g1	KOG1095	T	Protein tyrosine kinase
c80142_g1	KOG0034	T	Ca2+/calmodulin-dependent protein phosphatase (calcineurin subunit B), EF-Hand superfamily protein
c81410_g1	KOG0044	T	Ca2+ sensor (EF-Hand superfamily)
c78109_g1	KOG0027	T	Calmodulin and related proteins (EF-Hand superfamily)
c85666_g13	KOG0027	T	Calmodulin and related proteins (EF-Hand superfamily)
c77716_g1	KOG0197	T	Tyrosine kinases
c72139_g2	KOG1218	T	Proteins containing Ca2+-binding EGF-like domains
c116338_g1	KOG0027	T	Calmodulin and related proteins (EF-Hand superfamily)
c74594_g1	KOG0027	T	Calmodulin and related proteins (EF-Hand superfamily)
c110142_g1	KOG1218	T	Proteins containing Ca2+-binding EGF-like domains
c70188_g1	KOG0027	T	Calmodulin and related proteins (EF-Hand superfamily)
c106045_g1	KOG0037	T	Ca2+-binding protein, EF-Hand protein superfamily
c79538_g5	KOG0197	T	Tyrosine kinases
c87987_g2	KOG1218	T	Proteins containing Ca2+-binding EGF-like domains
c74649_g1	KOG1218	T	Proteins containing Ca2+-binding EGF-like domains
c63734_g1	KOG0027	T	Calmodulin and related proteins (EF-Hand superfamily)
c75231_g1	KOG0027	T	Calmodulin and related proteins (EF-Hand superfamily)
c77531_g1	KOG1218	T	Proteins containing Ca2+-binding EGF-like domains
c61576_g1	KOG0027	T	Calmodulin and related proteins (EF-Hand superfamily)
c75869_g1	KOG0027	T	Calmodulin and related proteins (EF-Hand superfamily)
c59940_g1	KOG4289	T	Cadherin EGF LAG seven-pass G-type receptor
c87695_g1	KOG0032	T	Ca2+/calmodulin-dependent protein kinase, EF-Hand protein superfamily
c102707_g1	KOG0027	T	Calmodulin and related proteins (EF-Hand superfamily)
c72475_g1	KOG0032	T	Ca2+/calmodulin-dependent protein kinase, EF-Hand protein superfamily
c22997_g1	KOG0027	T	Calmodulin and related proteins (EF-Hand superfamily)
c94321_g1	KOG4289	T	Cadherin EGF LAG seven-pass G-type receptor
c59456_g1	KOG1218	T	Proteins containing Ca2+-binding EGF-like domains
c72941_g1	KOG0034	T	Ca2+/calmodulin-dependent protein phosphatase (calcineurin subunit B), EF-Hand superfamily protein
c40714_g1	KOG0027	T	Calmodulin and related proteins (EF-Hand superfamily)
c81785_g1	KOG0194	T	Protein tyrosine kinase
c85344_g3	KOG0197	T	Tyrosine kinases
c85318_g1	KOG0197	T	Tyrosine kinases
c62972_g1	KOG0027	T	Calmodulin and related proteins (EF-Hand superfamily)
c60310_g2	KOG1218	T	Proteins containing Ca2+-binding EGF-like domains
c86287_g1	KOG0032	T	Ca2+/calmodulin-dependent protein kinase, EF-Hand protein superfamily
c67801_g1	KOG1218	T	Proteins containing Ca2+-binding EGF-like domains
c82775_g2	KOG0197	T	Tyrosine kinases
c40438_g1	KOG0027	T	Calmodulin and related proteins (EF-Hand superfamily)
c105896_g1	KOG0032	T	Ca2+/calmodulin-dependent protein kinase, EF-Hand protein superfamily
c4318_g1	KOG0027	T	Calmodulin and related proteins (EF-Hand superfamily)
c86320_g1	KOG0027	T	Calmodulin and related proteins (EF-Hand superfamily)
c81509_g1	KOG1095	T	Protein tyrosine kinase
c105690_g1	KOG0027	T	Calmodulin and related proteins (EF-Hand superfamily)
c49474_g1	KOG0044	T	Ca2+ sensor (EF-Hand superfamily)
c100061_g1	KOG0027	T	Calmodulin and related proteins (EF-Hand superfamily)
c85854_g1	KOG0032	T	Ca2+/calmodulin-dependent protein kinase, EF-Hand protein superfamily
c80654_g2	KOG4289	T	Cadherin EGF LAG seven-pass G-type receptor
c122637_g1	KOG0032	T	Ca2+/calmodulin-dependent protein kinase, EF-Hand protein superfamily
c76179_g1	KOG1218	T	Proteins containing Ca2+-binding EGF-like domains
c70257_g1	KOG4289	T	Cadherin EGF LAG seven-pass G-type receptor
c67342_g1	KOG0032	T	Ca2+/calmodulin-dependent protein kinase, EF-Hand protein superfamily
c31509_g1	KOG0027	T	Calmodulin and related proteins (EF-Hand superfamily)
c82475_g1	KOG4289	T	Cadherin EGF LAG seven-pass G-type receptor
c79098_g1	KOG3260	T	Calcyclin-binding protein CacyBP
c60826_g1	KOG0027	T	Calmodulin and related proteins (EF-Hand superfamily)
c63336_g1	KOG4289	T	Cadherin EGF LAG seven-pass G-type receptor
c56088_g1	KOG0032	T	Ca2+/calmodulin-dependent protein kinase, EF-Hand protein superfamily
c46085_g2	KOG0027	T	Calmodulin and related proteins (EF-Hand superfamily)
c24593_g2	KOG0027	T	Calmodulin and related proteins (EF-Hand superfamily)
c84304_g1	KOG0197	T	Tyrosine kinases
c60310_g1	KOG1218	T	Proteins containing Ca2+-binding EGF-like domains
c55941_g1	KOG0027	T	Calmodulin and related proteins (EF-Hand superfamily)
c21839_g1	KOG0027	T	Calmodulin and related proteins (EF-Hand superfamily)
c85926_g2	KOG0027	T	Calmodulin and related proteins (EF-Hand superfamily)
c63887_g1	KOG0027	T	Calmodulin and related proteins (EF-Hand superfamily)
c47351_g1	KOG0027	T	Calmodulin and related proteins (EF-Hand superfamily)
c62433_g1	KOG0027	T	Calmodulin and related proteins (EF-Hand superfamily)
c114357_g1	KOG0027	T	Calmodulin and related proteins (EF-Hand superfamily)
c87573_g1	KOG2243	T	Ca2+ release channel (ryanodine receptor)
c52522_g1	KOG4289	T	Cadherin EGF LAG seven-pass G-type receptor
c63722_g1	KOG0044	T	Ca2+ sensor (EF-Hand superfamily)
c72685_g1	KOG0037	T	Ca2+-binding protein, EF-Hand protein superfamily
c85318_g2	KOG0197	T	Tyrosine kinases
c87697_g1	KOG0194	T	Protein tyrosine kinase
c49183_g2	KOG0609	T	Calcium/calmodulin-dependent serine protein kinase/membrane-associated guanylate kinase
c70186_g1	KOG0032	T	Ca2+/calmodulin-dependent protein kinase, EF-Hand protein superfamily
c79999_g2	KOG0034	T	Ca2+/calmodulin-dependent protein phosphatase (calcineurin subunit B), EF-Hand superfamily protein
c75357_g1	KOG0609	T	Calcium/calmodulin-dependent serine protein kinase/membrane-associated guanylate kinase
c44058_g1	KOG0032	T	Ca2+/calmodulin-dependent protein kinase, EF-Hand protein superfamily
c87554_g2	KOG2127	T	Calmodulin-binding protein CRAG, contains DENN domain
c78051_g1	KOG0027	T	Calmodulin and related proteins (EF-Hand superfamily)
c49183_g3	KOG0609	T	Calcium/calmodulin-dependent serine protein kinase/membrane-associated guanylate kinase
c46412_g1	KOG0027	T	Calmodulin and related proteins (EF-Hand superfamily)
c89254_g1	KOG4289	T	Cadherin EGF LAG seven-pass G-type receptor
c52942_g1	KOG0027	T	Calmodulin and related proteins (EF-Hand superfamily)
c10600_g1	KOG0027	T	Calmodulin and related proteins (EF-Hand superfamily)
c82263_g1	KOG1218	T	Proteins containing Ca2+-binding EGF-like domains
c80336_g1	KOG0197	T	Tyrosine kinases
c86979_g2	KOG1218	T	Proteins containing Ca2+-binding EGF-like domains
c71773_g1	KOG0027	T	Calmodulin and related proteins (EF-Hand superfamily)
c44180_g1	KOG4289	T	Cadherin EGF LAG seven-pass G-type receptor
c69861_g1	KOG0027	T	Calmodulin and related proteins (EF-Hand superfamily)
c52081_g1	KOG1218	T	Proteins containing Ca2+-binding EGF-like domains
c52910_g1	KOG0027	T	Calmodulin and related proteins (EF-Hand superfamily)
c87267_g2	KOG0197	T	Tyrosine kinases
c84458_g2	KOG0027	T	Calmodulin and related proteins (EF-Hand superfamily)
c85614_g1	KOG0197	T	Tyrosine kinases
c79611_g2	KOG1218	T	Proteins containing Ca2+-binding EGF-like domains
c112334_g1	KOG0032	T	Ca2+/calmodulin-dependent protein kinase, EF-Hand protein superfamily
c62050_g1	KOG4289	T	Cadherin EGF LAG seven-pass G-type receptor
c16173_g1	KOG4289	T	Cadherin EGF LAG seven-pass G-type receptor
c71210_g1	KOG0027	T	Calmodulin and related proteins (EF-Hand superfamily)
c78814_g1	KOG0027	T	Calmodulin and related proteins (EF-Hand superfamily)
c69691_g1	KOG0027	T	Calmodulin and related proteins (EF-Hand superfamily)
c80027_g1	KOG0197	T	Tyrosine kinases
c80379_g1	KOG0044	T	Ca2+ sensor (EF-Hand superfamily)
c83641_g1	KOG1218	T	Proteins containing Ca2+-binding EGF-like domains
c71235_g2	KOG0027	T	Calmodulin and related proteins (EF-Hand superfamily)
c32026_g1	KOG0027	T	Calmodulin and related proteins (EF-Hand superfamily)
c59840_g1	KOG0027	T	Calmodulin and related proteins (EF-Hand superfamily)
c86452_g1	KOG4289	T	Cadherin EGF LAG seven-pass G-type receptor
c87510_g2	KOG1095	T	Protein tyrosine kinase
c98615_g1	KOG0033	T	Ca2+/calmodulin-dependent protein kinase, EF-Hand protein superfamily
c74206_g1	KOG1095	T	Protein tyrosine kinase
c85457_g2	KOG0037	T	Ca2+-binding protein, EF-Hand protein superfamily
c67835_g1	KOG0044	T	Ca2+ sensor (EF-Hand superfamily)
c72309_g2	KOG0027	T	Calmodulin and related proteins (EF-Hand superfamily)
c87504_g2	KOG1095	T	Protein tyrosine kinase
c12520_g1	KOG0027	T	Calmodulin and related proteins (EF-Hand superfamily)
c83908_g5	KOG0027	T	Calmodulin and related proteins (EF-Hand superfamily)
c84876_g4	KOG4289	T	Cadherin EGF LAG seven-pass G-type receptor
c84955_g1	KOG0044	T	Ca2+ sensor (EF-Hand superfamily)
c68231_g1	KOG0027	T	Calmodulin and related proteins (EF-Hand superfamily)
c63157_g1	KOG0027	T	Calmodulin and related proteins (EF-Hand superfamily)
c74444_g1	KOG0027	T	Calmodulin and related proteins (EF-Hand superfamily)
c80955_g1	KOG0027	T	Calmodulin and related proteins (EF-Hand superfamily)
c83274_g1	KOG0044	T	Ca2+ sensor (EF-Hand superfamily)
c63336_g5	KOG4289	T	Cadherin EGF LAG seven-pass G-type receptor
c86578_g2	KOG3543	T	Ca2+-dependent activator protein
c30342_g1	KOG0027	T	Calmodulin and related proteins (EF-Hand superfamily)
c84403_g1	KOG1095	T	Protein tyrosine kinase
c44838_g1	KOG0027	T	Calmodulin and related proteins (EF-Hand superfamily)
c87429_g1	KOG1218	T	Proteins containing Ca2+-binding EGF-like domains
c81569_g3	KOG0027	T	Calmodulin and related proteins (EF-Hand superfamily)
c86211_g2	KOG2127	T	Calmodulin-binding protein CRAG, contains DENN domain
c76266_g1	KOG4289	T	Cadherin EGF LAG seven-pass G-type receptor
c45273_g1	KOG0027	T	Calmodulin and related proteins (EF-Hand superfamily)
c86144_g1	KOG4289	T	Cadherin EGF LAG seven-pass G-type receptor
c76126_g1	KOG0027	T	Calmodulin and related proteins (EF-Hand superfamily)
c78008_g4	KOG0197	T	Tyrosine kinases
c73126_g1	KOG0027	T	Calmodulin and related proteins (EF-Hand superfamily)
c86359_g2	KOG4289	T	Cadherin EGF LAG seven-pass G-type receptor
c84218_g3	KOG0027	T	Calmodulin and related proteins (EF-Hand superfamily)
c24839_g1	KOG0027	T	Calmodulin and related proteins (EF-Hand superfamily)
c68935_g1	KOG4289	T	Cadherin EGF LAG seven-pass G-type receptor
c82600_g1	KOG0609	T	Calcium/calmodulin-dependent serine protein kinase/membrane-associated guanylate kinase
c65731_g1	KOG0585	T	Ca2+/calmodulin-dependent protein kinase kinase beta and related serine/threonine protein kinases
c87393_g1	KOG1218	T	Proteins containing Ca2+-binding EGF-like domains
c64590_g1	KOG0027	T	Calmodulin and related proteins (EF-Hand superfamily)
c16886_g1	KOG0027	T	Calmodulin and related proteins (EF-Hand superfamily)
c82821_g2	KOG2643	P	Ca2+ binding protein, contains EF-hand motifs
c79347_g1	KOG3684	P	Ca2+-activated K+ channel proteins (intermediate/small conductance classes)
c77558_g1	KOG2332	P	Ferritin
c79886_g1	KOG2332	P	Ferritin
c83829_g1	KOG0202	P	Ca2+ transporting ATPase
c106823_g1	KOG0047	P	Catalase
c72884_g1	KOG2332	P	Ferritin
c63967_g1	KOG0047	P	Catalase
c113830_g1	KOG2332	P	Ferritin
c110381_g1	KOG0202	P	Ca2+ transporting ATPase
c64480_g1	KOG0202	P	Ca2+ transporting ATPase
c52386_g1	KOG0047	P	Catalase
c86520_g1	KOG1397	P	Ca2+/H+ antiporter VCX1 and related proteins
c83337_g2	KOG3684	P	Ca2+-activated K+ channel proteins (intermediate/small conductance classes)
c87043_g5	KOG0204	P	Calcium transporting ATPase
c75734_g1	KOG2332	P	Ferritin
c68195_g3	KOG3684	P	Ca2+-activated K+ channel proteins (intermediate/small conductance classes)
c102556_g1	KOG0202	P	Ca2+ transporting ATPase
c106659_g1	KOG0047	P	Catalase
c106838_g1	KOG2332	P	Ferritin
c123372_g1	KOG0047	P	Catalase
c118061_g1	KOG0202	P	Ca2+ transporting ATPase
c105799_g1	KOG0047	P	Catalase
c103802_g1	KOG2332	P	Ferritin
c71166_g1	KOG2332	P	Ferritin
c54191_g1	KOG2332	P	Ferritin
c60913_g1	KOG0047	P	Catalase
c112476_g1	KOG0047	P	Catalase
c110718_g1	KOG0047	P	Catalase
c90808_g1	KOG2332	P	Ferritin
c82941_g4	KOG2643	P	Ca2+ binding protein, contains EF-hand motifs
c49423_g1	KOG2332	P	Ferritin
c78640_g1	KOG0202	P	Ca2+ transporting ATPase
c98007_g1	KOG0047	P	Catalase
c73268_g1	KOG3684	P	Ca2+-activated K+ channel proteins (intermediate/small conductance classes)
