# Supplementary material for: Transcriptome analysis of the bivalve Placuna placenta mantle reveals potential biomineralization-related genes
Source: Sci Rep. 2022 Mar 18;12:4743. doi: 10.1038/s41598-022-08610-5 (PMC8933548; doi:10.1038/s41598-022-08610-5)
Supplement: Supplementary file 5 — Supplementary Information 5. [file 41598_2022_8610_MOESM5_ESM.xlsx]

## Sheet: Sheet1
Gene_ID	1st-level(pathway)	2nd-level(pathway)	3rd-level (pathway)	Pathway ID	KoID	Ko Description
c70669_g1	Environmental Information Processing	Signal transduction	Wnt signaling pathway	ko04310	K04506	E3 ubiquitin-protein ligase SIAH1
c86970_g2	Environmental Information Processing	Signal transduction	Wnt signaling pathway	ko04310	K03068	low density lipoprotein receptor-related protein 5/6
c81786_g1	Environmental Information Processing	Signal transduction	Wnt signaling pathway	ko04310	K02166	secreted frizzled-related protein 1
c79098_g1	Environmental Information Processing	Signal transduction	Wnt signaling pathway	ko04310	K04507	calcyclin binding protein
c87203_g2	Environmental Information Processing	Signal transduction	Wnt signaling pathway	ko04310	K04510	vang-like
c65674_g2	Environmental Information Processing	Signal transduction	Wnt signaling pathway	ko04310	K04511	prickle
c81678_g1	Environmental Information Processing	Signal transduction	Wnt signaling pathway	ko04310	K04512	dishevelled associated activator of morphogenesis
c79706_g4	Environmental Information Processing	Signal transduction	Wnt signaling pathway	ko04310	K00181	O-palmitoleoyl transferase
c68369_g1	Environmental Information Processing	Signal transduction	Wnt signaling pathway	ko04310	K01691	WNT inhibitory factor 1
c87158_g1	Environmental Information Processing	Signal transduction	Wnt signaling pathway	ko04310	K03068	low density lipoprotein receptor-related protein 5/6
c71500_g1	Environmental Information Processing	Signal transduction	Wnt signaling pathway	ko04310	K04499	RuvB-like protein 1 (pontin 52)
c82923_g2	Environmental Information Processing	Signal transduction	Wnt signaling pathway	ko04310	K03213	naked cuticle
c85983_g1	Environmental Information Processing	Signal transduction	Wnt signaling pathway	ko04310	K04511	prickle
c58515_g1	Environmental Information Processing	Signal transduction	Wnt signaling pathway	ko04310	K04508	transducin (beta)-like 1
c32435_g1	Metabolism	Amino acid metabolism	Tyrosine metabolism	ko00350	K00503	dopamine beta-monooxygenase
c69724_g1	Metabolism	Amino acid metabolism	Tyrosine metabolism	ko00350	K00503	dopamine beta-monooxygenase
c83900_g3	Metabolism	Amino acid metabolism	Tyrosine metabolism	ko00350	K00553	phenylethanolamine N-methyltransferase
c72265_g1	Metabolism	Amino acid metabolism	Tyrosine metabolism	ko00350	K01557	acylpyruvate hydrolase
c36484_g1	Metabolism	Amino acid metabolism	Tyrosine metabolism	ko00350	K00503	dopamine beta-monooxygenase
c75971_g1	Metabolism	Amino acid metabolism	Tyrosine metabolism	ko00350	K00503	dopamine beta-monooxygenase
c100276_g1	Metabolism	Amino acid metabolism	Tyrosine metabolism	ko00350	K00503	dopamine beta-monooxygenase
c72690_g1	Metabolism	Amino acid metabolism	Tyrosine metabolism	ko00350	K00503	dopamine beta-monooxygenase
c77364_g1	Metabolism	Amino acid metabolism	Tyrosine metabolism	ko00350	K00553	phenylethanolamine N-methyltransferase
