# Supplementary material for: Transcriptome analysis of the bivalve Placuna placenta mantle reveals potential biomineralization-related genes
Source: Sci Rep. 2022 Mar 18;12:4743. doi: 10.1038/s41598-022-08610-5 (PMC8933548; doi:10.1038/s41598-022-08610-5)
Supplement: Supplementary file 6 — Supplementary Information 6. [file 41598_2022_8610_MOESM6_ESM.xlsx]

## Sheet: Sheet1
GeneID	1st-level(pathway)	2nd-level(pathway)	3rd-level(pathway)	PathwayID	KoID	KoDescription
c11666_g1	Organismal Systems	Immune system	Chemokine signaling pathway	ko04062	K05514	C-C motif chemokine, other
c85944_g1	Organismal Systems	Immune system	Leukocyte transendothelial migration	ko04670	K08008	NADPH oxidase
c79306_g1	Organismal Systems	Immune system	Leukocyte transendothelial migration	ko04670	K05702	afadin
c85944_g2	Organismal Systems	Immune system	Leukocyte transendothelial migration	ko04670	K08008	NADPH oxidase
