# Supplementary material for: Transcriptome analysis of the bivalve Placuna placenta mantle reveals potential biomineralization-related genes
Source: Sci Rep. 2022 Mar 18;12:4743. doi: 10.1038/s41598-022-08610-5 (PMC8933548; doi:10.1038/s41598-022-08610-5)
Supplement: Supplementary file 7 — Supplementary Information 7. [file 41598_2022_8610_MOESM7_ESM.xlsx]

## Sheet: Excel S4 SNPs
Gene_ID	Position	REF	ALT
c93784_g1	215	T	A
c80118_g1	189	G	A
c80118_g1	249	G	A
c80118_g1	282	G	A
c80118_g1	351	C	T
c62862_g1	78	G	A
c62862_g1	97	T	A
c62862_g1	155	C	T
c62862_g1	166	C	T
c62862_g1	183	A	T
c80232_g1	66	A	G
c80232_g1	148	A	G
c80232_g1	358	T	C
c80232_g1	385	A	G
c80232_g1	418	T	C
c80232_g1	432	C	T
c80232_g1	575	A	T
c80232_g1	593	T	C
c80232_g1	743	T	A
c80232_g1	755	C	A
c80232_g1	764	C	T
c80232_g1	798	T	C
c80232_g1	983	G	A
c80232_g1	1017	T	A
c80232_g1	1105	C	A
c65894_g1	163	T	C
c65894_g1	486	T	A
c65894_g1	562	A	G
c65894_g1	578	C	T
c65894_g1	694	A	T
c65894_g1	1098	G	A
c65894_g1	1136	T	A
c65894_g1	1234	C	T
c65894_g1	1353	G	A
c65894_g1	1391	C	A
c65894_g1	1412	T	G
c65894_g1	1447	A	T
c65894_g1	1793	T	C
c65894_g1	1810	C	T
c85423_g2	266	T	C
c15467_g1	88	C	T
c67258_g1	230	T	A
c67258_g1	368	T	A
c67258_g1	458	T	C
c67258_g1	524	A	C
c76744_g1	109	C	A
c76744_g1	128	A	C
c76744_g1	179	T	A
c76744_g1	583	A	C
c76744_g1	639	G	T
c76744_g1	737	T	G
c76744_g1	884	C	T
c76744_g1	911	A	T
c76744_g1	965	A	G
c76744_g1	986	G	T
c85483_g1	266	G	T
c85483_g1	314	C	A
c85483_g1	377	T	C
c85483_g1	488	G	A
c85483_g1	503	C	T
c85483_g1	539	T	C
c85483_g1	584	A	G
c85483_g1	599	G	C
c85483_g1	725	C	G
c85483_g1	1027	C	T
c85483_g1	1103	C	T
c85483_g1	1122	A	G
c85483_g1	1286	G	A
c85483_g1	1338	A	G
c85483_g1	1355	A	T
c85483_g1	1515	G	A
c85483_g1	1544	A	G
c85483_g1	1787	T	C
c85483_g1	1850	A	T
c85483_g1	1859	G	A
c85483_g1	1874	C	T
c85483_g1	1955	T	G
c85483_g1	2111	T	A
c85483_g1	2119	T	C
c43842_g1	147	G	A
c43842_g1	246	G	A
c43842_g1	600	A	G
c79441_g1	70	A	T
c79441_g1	124	C	T
c79441_g1	173	T	A
c79441_g1	219	T	A
c79441_g1	381	T	G
c79441_g1	412	A	C
c79441_g1	453	C	A
c79441_g1	469	T	C
c79441_g1	569	T	A
c79441_g1	621	A	T
c79441_g1	654	T	C
c79441_g1	702	T	C
c70682_g2	316	T	C
c70682_g2	441	A	T
c70682_g2	502	G	A
c70682_g2	515	A	T
c70682_g2	622	T	C
c70682_g2	637	T	C
c38218_g1	213	T	G
c37582_g1	282	G	A
c62345_g1	149	A	G
c62345_g1	171	A	T
c62345_g1	223	A	C
c62345_g1	287	G	A
c62345_g1	370	A	T
c62345_g1	382	T	A
c62345_g1	453	A	G
c69852_g1	131	G	A
c69852_g1	220	T	A
c69852_g1	255	C	A
c69852_g1	385	A	C
c69852_g1	669	A	T
c69852_g1	792	G	T
c79153_g8	177	C	A
c79153_g8	381	A	T
c78127_g1	79	C	T
c78127_g1	249	C	T
c78127_g1	382	T	G
c78127_g1	476	C	T
c78127_g1	646	T	G
c78127_g1	712	G	A
c78127_g1	734	T	C
c78127_g1	793	C	T
c78127_g1	833	T	C
c74136_g1	287	A	C
c74136_g1	296	C	A
c74136_g1	387	A	C
c74136_g1	628	A	G
c74136_g1	696	A	C
c74136_g1	817	A	C
c74136_g1	833	C	A
c74136_g1	865	C	T
c74136_g1	1136	T	G
c74136_g1	1323	A	G
c74136_g1	1534	C	G
c74136_g1	1548	G	A
c74136_g1	1801	C	A
c74136_g1	1912	A	G
c53168_g2	113	C	T
c81357_g1	104	T	A
c81357_g1	233	A	T
c81357_g1	403	C	G
c81357_g1	634	C	G
c81357_g1	641	A	G
c81357_g1	659	C	G
c81357_g1	670	G	A
c81357_g1	687	C	T
c81357_g1	752	A	T
c81357_g1	818	C	T
c81357_g1	832	C	T
c81357_g1	839	A	T
c81357_g1	911	A	G
c81357_g1	954	C	T
c81357_g1	970	T	A
c81357_g1	1076	T	A
c81357_g1	1081	A	T
c81357_g1	1152	T	A
c81357_g1	1185	C	G
c81357_g1	1232	C	A
c81357_g1	1660	G	A
c81357_g1	1715	G	A
c81357_g1	1737	C	T
c81357_g1	1751	C	T
c81357_g1	1763	C	T
c53907_g1	111	C	A
c53907_g1	158	C	A
c53907_g1	243	G	T
c53907_g1	300	T	C
c53907_g1	399	C	T
c53907_g1	441	A	T
c75253_g1	79	T	C
c75253_g1	175	A	G
c75253_g1	238	T	C
c75253_g1	308	A	C
c75253_g1	365	T	C
c75253_g1	471	A	C
c75253_g1	1437	T	C
c75253_g1	1493	C	G
c86217_g2	229	G	A
c86217_g2	265	G	T
c86217_g2	340	A	G,T
c86217_g2	601	A	T
c86217_g2	714	A	C
c86217_g2	907	C	T
c86217_g2	949	T	G
c86217_g2	955	C	T
c86217_g2	983	C	T
c86217_g2	1106	T	A
c86217_g2	1191	T	A
c86217_g2	1219	G	A
c86217_g2	1225	A	G
c86217_g2	1325	G	T
c86217_g2	1370	T	C
c86217_g2	1382	T	A
c86217_g2	1428	T	A
c86217_g2	1496	T	C
c86217_g2	1563	A	T
c86217_g2	1751	A	T
c86217_g2	1812	A	G
c86217_g2	1824	C	G
c86217_g2	1852	G	A
c86217_g2	1906	T	C
c86217_g2	1979	G	A
c86217_g2	2048	A	T
c86217_g2	2060	A	G
c65446_g1	171	T	A
c65446_g1	197	A	T
c65446_g1	477	T	A
c65446_g1	666	G	A
c65446_g1	686	C	G
c65446_g1	696	T	A
c20391_g1	94	T	C
c73105_g2	34	T	G
c73105_g2	111	A	C
c73105_g2	203	T	G
c73105_g2	254	C	T
c73105_g2	265	T	A
c73105_g2	272	A	C
c71794_g1	249	T	A
c71794_g1	347	T	C
c71794_g1	484	A	T
c71794_g1	577	C	T
c71794_g1	648	A	T
c71794_g1	685	T	A
c71794_g1	719	A	G
c71794_g1	731	A	C
c71794_g1	771	T	G
c71794_g1	776	A	C
c71794_g1	814	G	T
c71794_g1	959	C	T
c71794_g1	1093	A	T
c71794_g1	1175	T	G
c71794_g1	1367	C	T
c71794_g1	1403	A	T
c71794_g1	1685	T	C
c71794_g1	2212	G	A
c71794_g1	2593	G	T
c71794_g1	2685	C	T
c71794_g1	2963	C	T
c73411_g1	67	G	T
c73411_g1	203	T	C
c73411_g1	219	G	T
c73411_g1	276	G	A
c73411_g1	409	A	G
c73411_g1	462	A	C
c73411_g1	644	C	T
c73411_g1	651	T	C
c73411_g1	873	T	C
c73411_g1	957	T	C
c73411_g1	1172	T	C
c73411_g1	1202	G	C
c73411_g1	1377	G	A
c73411_g1	1805	T	C
c73411_g1	1890	G	A
c73411_g1	2030	T	C
c99989_g1	117	G	T
c72957_g1	52	T	C
c72957_g1	108	C	G
c72957_g1	502	C	T
c72957_g1	682	C	T
c72957_g1	731	G	A
c72957_g1	752	C	T
c72957_g1	785	G	T
c72957_g1	915	T	G
c72957_g1	997	C	T
c82449_g2	269	G	A
c82449_g2	386	T	C
c82449_g2	411	C	T
c82449_g2	429	A	T
c82449_g2	680	G	A
c82449_g2	710	T	G
c5030_g1	97	G	T
c5030_g1	193	G	A
c48740_g1	305	G	T
c48740_g1	341	C	T
c48740_g1	379	T	C
c48740_g1	386	C	T
c65858_g1	287	A	G
c65858_g1	506	T	A
c109222_g1	112	T	G
c109222_g1	121	T	A
c28981_g1	211	T	G
c79412_g3	79	A	C
c79412_g3	88	C	G
c79412_g3	191	T	C
c79412_g3	241	C	T
c79412_g3	385	T	A
c79412_g3	449	C	A
c79412_g3	531	A	T
c79412_g3	547	T	C
c79412_g3	558	A	G
c87016_g4	289	G	T
c87016_g4	307	G	A
c87016_g4	325	G	A
c87016_g4	472	C	T
c90571_g1	262	C	T
c82524_g4	34	C	A
c82524_g4	190	C	G
c82524_g4	754	A	G
c82524_g4	760	A	C
c82524_g4	771	A	G
c82524_g4	1036	G	T
c82524_g4	1136	C	A
c82524_g4	1275	T	C
c82524_g4	1298	A	T
c82524_g4	1305	G	T
c82524_g4	1365	A	T
c82524_g4	1467	A	T
c82524_g4	1676	A	G
c82524_g4	1747	T	A
c82524_g4	2441	T	G
c82524_g4	2451	T	C
c82524_g4	2516	T	A
c82524_g4	2582	A	G
c82524_g4	2622	T	A
c82524_g4	2673	T	A
c82524_g4	2679	T	A
c82524_g4	2697	C	A
c30508_g1	84	G	C
c30508_g1	93	G	T
c53860_g2	4	A	C
c53860_g2	311	G	T
c86694_g2	230	G	A
c86694_g2	817	C	T
c86694_g2	833	T	C
c86694_g2	1146	G	A
c82485_g4	1076	T	G
c82485_g4	1380	T	A
c82485_g4	1504	A	G
c82485_g4	1654	C	T
c82485_g4	1797	C	A
c82485_g4	1874	G	A
c82485_g4	1928	A	C
c82485_g4	2051	T	C
c82485_g4	2067	T	A
c82485_g4	2271	T	G
c65257_g1	71	C	A
c65257_g1	377	C	G
c65257_g1	727	T	C
c84385_g7	92	C	T
c84385_g7	111	C	T
c84385_g7	189	G	T
c84515_g1	228	A	G
c84515_g1	234	T	C
c84515_g1	292	T	A
c84515_g1	795	C	T
c84515_g1	1064	G	A
c84515_g1	1477	T	G
c84515_g1	1582	G	A
c84515_g1	2254	T	C
c84515_g1	2861	A	G
c48933_g1	38	T	A
c48933_g1	127	T	A
c48933_g1	175	T	C
c63150_g1	235	C	A
c63150_g1	247	T	G
c63150_g1	258	T	G
c63150_g1	287	G	A
c63150_g1	477	G	A
c63150_g1	534	T	A
c83180_g1	15	T	G
c83180_g1	21	C	T
c83180_g1	76	G	T
c83180_g1	231	C	A
c83180_g1	278	A	G
c83180_g1	365	G	A
c83180_g1	423	T	C
c78284_g1	318	C	T
c78284_g1	351	C	T
c78284_g1	1021	T	G
c77880_g1	80	G	A
c77880_g1	216	T	C
c77880_g1	336	T	C
c77880_g1	549	C	T
c77880_g1	633	C	T
c77880_g1	897	C	T
c77880_g1	903	C	T
c77880_g1	1272	T	A
c77880_g1	1344	A	T
c77880_g1	1711	T	C
c77880_g1	1965	G	A
c77880_g1	2298	G	C
c77880_g1	2398	G	T
c77880_g1	2715	C	T
c77880_g1	3107	G	T
c77880_g1	3251	C	T
c77880_g1	3335	A	T
c67544_g1	4	G	A
c67544_g1	225	A	G
c67544_g1	230	T	A
c87511_g2	63	A	C
c87511_g2	85	A	G
c87511_g2	146	A	C
c87511_g2	160	T	A
c87511_g2	169	G	A
c87511_g2	241	A	G
c87511_g2	322	A	G
c87511_g2	341	T	A
c87511_g2	487	C	T
c87511_g2	505	A	G
c87511_g2	680	T	A
c87511_g2	756	A	T
c87511_g2	774	C	A
c87511_g2	833	A	C
c87511_g2	854	T	G
c87511_g2	896	T	A
c87511_g2	903	T	C
c87511_g2	939	C	A
c87511_g2	957	T	G
c87511_g2	984	C	A
c87511_g2	1003	T	C
c87511_g2	1032	A	T
c87511_g2	1067	A	C
c87511_g2	1086	T	C
c87511_g2	1104	G	A
c87511_g2	1125	C	A
c87511_g2	1137	A	C
c87511_g2	1156	C	A
c87511_g2	1204	A	T
c87511_g2	1240	C	T
c87511_g2	1261	C	A
c87511_g2	1310	G	A
c87511_g2	1366	A	T
c87511_g2	1387	T	G
c87511_g2	1433	A	G
c87511_g2	1457	A	G
c87511_g2	1489	T	C
c87511_g2	1508	T	G
c87511_g2	1591	C	A
c87511_g2	1776	T	A
c87511_g2	1812	A	G
c87511_g2	1842	T	A
c87511_g2	1909	A	T
c87511_g2	1969	T	C
c87511_g2	1997	T	G
c87511_g2	2024	A	G
c87511_g2	2046	G	T
c87511_g2	2083	G	T
c87511_g2	2107	T	G
c87511_g2	2126	G	A
c87511_g2	2168	G	A
c87511_g2	2353	C	T
c85188_g1	167	T	G
c85188_g1	238	G	A
c85188_g1	269	A	T
c85188_g1	428	A	G
c85188_g1	521	A	T
c85188_g1	672	T	G
c85188_g1	684	C	G
c85188_g1	707	A	G
c85188_g1	749	C	T
c85188_g1	760	C	T
c85188_g1	855	A	T
c85188_g1	869	A	T
c85188_g1	1007	T	A
c85188_g1	1167	G	A
c85188_g1	1240	A	C
c85188_g1	1253	G	T
c85188_g1	1276	C	T
c85188_g1	1358	T	A
c85188_g1	1389	C	A
c85188_g1	1520	A	G
c85188_g1	1540	A	G
c85188_g1	1608	T	C
c85188_g1	1734	G	T
c85188_g1	2157	G	C
c74092_g2	151	T	A
c74092_g2	695	T	C
c74092_g2	743	C	T
c74092_g2	857	C	T
c74092_g2	923	G	T
c76420_g1	248	C	A
c76420_g1	284	A	G
c76420_g1	304	A	G
c76420_g1	317	C	T
c76420_g1	389	A	T
c76420_g1	398	G	T
c76420_g1	417	T	C
c76420_g1	438	C	T
c76420_g1	477	G	C
c76420_g1	574	C	T
c76420_g1	620	C	G
c76420_g1	710	A	T
c76420_g1	716	G	A
c76420_g1	755	C	T
c76420_g1	1138	G	A
c44048_g1	209	T	G
c44048_g1	235	T	A
c71841_g1	90	A	T
c71841_g1	119	C	T
c71841_g1	132	T	A
c71841_g1	145	A	G
c71841_g1	275	T	A
c71841_g1	419	T	G
c71841_g1	584	C	G
c71841_g1	629	A	T
c71841_g1	772	G	A
c71841_g1	810	T	C
c71841_g1	1072	G	T
c71841_g1	1086	A	C
c71841_g1	1098	A	G
c71841_g1	1220	C	A
c71841_g1	1355	T	C
c83332_g3	132	T	C
c66970_g1	523	G	A
c66970_g1	706	T	C
c66970_g1	854	C	T
c66970_g1	922	T	A
c66970_g1	997	T	C
c66970_g1	1089	G	T
c66970_g1	1218	A	G
c84043_g1	505	G	T
c84043_g1	548	T	C
c84043_g1	712	G	A
c84043_g1	1310	G	A
c84043_g1	1374	C	T
c84043_g1	1464	A	T
c84043_g1	1471	A	T
c84043_g1	1523	C	T
c84043_g1	1655	T	G
c84043_g1	1857	A	C
c84043_g1	1864	C	T
c84043_g1	2142	T	C
c84043_g1	2668	A	T
c84043_g1	2943	C	T
c84043_g1	3055	G	A
c84043_g1	3430	A	G
c84043_g1	3570	A	G
c84043_g1	3903	T	A
c32926_g1	64	C	T
c32926_g1	132	T	A
c72365_g2	189	T	G
c72365_g2	201	G	A
c72365_g2	243	G	T
c73094_g1	12	G	A
c73094_g1	122	G	A
c73094_g1	211	T	C
c73094_g1	245	A	G
c73094_g1	260	G	A
c73094_g1	356	T	C
c73094_g1	375	T	C
c73094_g1	402	A	G
c73094_g1	441	G	A
c73094_g1	515	A	T
c73094_g1	578	G	T
c73094_g1	613	C	A
c73094_g1	766	C	T
c73094_g1	1006	C	T
c73094_g1	1144	T	A
c64210_g1	99	G	C
c64210_g1	116	T	G
c64210_g1	141	C	T
c64210_g1	217	A	T
c64210_g1	315	G	C
c64210_g1	359	G	T
c64210_g1	843	C	A
c64210_g1	858	T	A
c64210_g1	867	A	G
c64210_g1	943	A	G
c64210_g1	1072	G	A
c76622_g1	131	G	A
c76622_g1	145	A	G
c76622_g1	227	C	A
c76622_g1	273	G	A
c76622_g1	397	C	G
c76622_g1	459	A	G
c76622_g1	912	A	T
c76622_g1	990	G	A
c76622_g1	1012	A	C
c76622_g1	1090	T	C
c76622_g1	1105	C	T
c76622_g1	1222	T	A
c76622_g1	1299	C	A
c90258_g1	66	C	T
c112179_g1	194	A	G
c9094_g1	81	G	A
c9094_g1	111	T	C
c56511_g1	110	T	C
c56511_g1	515	C	G
c56511_g1	548	C	T
c56511_g1	629	T	G
c76445_g1	273	A	G
c76445_g1	337	T	C
c76445_g1	469	T	G
c76445_g1	572	T	A
c76445_g1	697	A	G
c76445_g1	935	G	A
c76445_g1	977	G	T
c76445_g1	1326	G	A
c76445_g1	1346	G	A
c76445_g1	1544	C	T
c76445_g1	2046	T	C
c76445_g1	2085	G	A
c76445_g1	2117	C	T
c77826_g1	170	A	C
c77826_g1	373	C	A
c77826_g1	919	G	C
c77826_g1	1010	G	T
c77826_g1	1045	G	A
c77826_g1	1270	G	C
c72435_g1	66	T	A
c72435_g1	355	T	C
c72435_g1	510	C	A
c72435_g1	579	T	G
c72435_g1	766	C	G
c82376_g1	36	G	T
c82376_g1	184	A	G
c82376_g1	232	T	G
c82376_g1	328	T	G
c82376_g1	416	T	C
c82376_g1	449	T	A
c82376_g1	507	A	T
c82376_g1	514	G	T
c82376_g1	520	G	A
c82376_g1	538	C	G
c82376_g1	553	A	G
c82376_g1	558	A	G
c82376_g1	607	C	T
c82376_g1	621	T	A
c82376_g1	649	C	A
c82376_g1	658	C	A
c82376_g1	698	T	C
c82376_g1	868	C	T
c82376_g1	1088	C	T
c82376_g1	1258	G	A
c82376_g1	1391	A	G
c82376_g1	1403	A	T
c82376_g1	1537	G	A
c82376_g1	1613	G	T
c82376_g1	1685	C	G
c82376_g1	1851	A	T
c82376_g1	1867	T	C
c30983_g1	585	A	T
c24796_g1	263	C	T
c100253_g1	3	C	G
c112567_g1	69	A	G
c112567_g1	118	T	C
c112567_g1	211	T	C
c112567_g1	345	A	T
c112567_g1	490	C	T
c112567_g1	1072	T	G
c87193_g1	191	A	G
c87193_g1	215	T	C
c87193_g1	223	T	C
c87193_g1	229	C	T
c87193_g1	238	T	A
c87193_g1	296	G	T
c87193_g1	307	T	C
c87193_g1	341	C	A
c87193_g1	374	C	T
c87193_g1	571	G	C
c87193_g1	631	T	A
c87193_g1	666	A	T
c87193_g1	694	C	A
c87193_g1	713	T	C
c87193_g1	749	C	T
c87193_g1	871	A	G
c87193_g1	925	T	G
c87193_g1	941	T	C
c87193_g1	1338	T	C
c87193_g1	1760	T	C
c87193_g1	1871	A	C
c87193_g1	1935	T	A
c87193_g1	2095	T	A
c87193_g1	2259	C	T
c87193_g1	2265	A	G
c87193_g1	2284	G	T
c87193_g1	2304	T	A
c87193_g1	2346	T	A
c87193_g1	2352	G	T
c87193_g1	2384	C	T
c87193_g1	2455	A	T
c87193_g1	2473	A	T
c87193_g1	2505	C	G
c87193_g1	2536	G	A
c87193_g1	2556	A	C
c87193_g1	2564	G	A
c87193_g1	2579	G	T
c87193_g1	2625	T	A
c84536_g1	4	G	C
c84536_g1	169	G	A
c84536_g1	236	C	A
c62414_g1	92	A	T
c37258_g1	279	C	T
c37258_g1	402	C	T
c37258_g1	493	A	T
c85739_g1	187	G	A
c85739_g1	209	A	T
c85739_g1	216	T	A
c85739_g1	246	T	A
c85739_g1	274	C	T
c85739_g1	385	A	G
c85739_g1	406	G	A
c85739_g1	452	A	T
c85739_g1	502	A	T
c85739_g1	573	A	G
c85739_g1	587	A	G
c85739_g1	727	C	T
c85739_g1	1018	C	T
c85739_g1	1027	T	C
c85739_g1	1426	T	C
c85739_g1	1451	T	C
c85739_g1	1492	C	T
c85739_g1	2002	C	T
c85739_g1	2020	A	C
c85739_g1	2117	G	A
c85739_g1	2134	A	T
c85739_g1	2161	C	T
c85739_g1	2270	T	A
c85739_g1	2316	G	A
c85739_g1	2342	T	C
c85739_g1	2394	G	C
c85739_g1	2406	A	G
c85739_g1	2479	A	T
c85739_g1	2492	G	A
c85739_g1	2620	G	T
c84849_g8	258	T	G
c84849_g8	364	G	A
c84849_g8	844	T	G
c84849_g8	1327	G	A
c84849_g8	1426	C	A
c84849_g8	2197	C	T
c84849_g8	2355	G	C
c84849_g8	2399	G	A
c84849_g8	2512	T	A
c84849_g8	2570	A	T
c84849_g8	2631	C	T
c54934_g1	49	T	C
c54934_g1	63	T	C
c54934_g1	126	C	T
c54934_g1	299	A	T
c13209_g1	169	A	G
c13209_g1	194	A	T
c13209_g1	225	C	T
c13209_g1	247	A	G
c86978_g5	68	T	C
c86978_g5	85	A	G
c86978_g5	462	A	G
c86978_g5	489	A	G
c47877_g1	123	T	A
c47877_g1	376	C	G
c47877_g1	611	C	T
c47877_g1	651	C	T
c47877_g1	976	T	G
c47877_g1	1011	C	A
c21151_g1	98	C	T
c75628_g2	27	T	C
c75628_g2	101	C	T
c75628_g2	136	T	G
c75628_g2	162	T	G
c75628_g2	272	A	G
c87957_g4	133	C	A
c87957_g4	311	G	A
c87957_g4	362	T	C
c87957_g4	431	A	G
c87957_g4	548	C	T
c87957_g4	590	G	A
c87957_g4	662	T	C
c87957_g4	707	C	T
c87957_g4	720	T	A
c87957_g4	734	G	A
c87957_g4	747	T	C
c87957_g4	757	T	C
c87957_g4	787	T	C
c87957_g4	1044	A	G
c87957_g4	1049	C	A
c87957_g4	1253	A	C
c87957_g4	1264	C	G
c87957_g4	1317	A	T
c87957_g4	1334	A	G
c87957_g4	1364	A	T
c87957_g4	1411	A	T
c87957_g4	1439	G	T
c87957_g4	1476	T	A
c80287_g4	26	T	A
c80287_g4	50	T	C
c80287_g4	72	G	T
c80287_g4	77	T	C
c80287_g4	146	C	G
c80287_g4	225	A	G
c80287_g4	243	C	A
c75197_g1	289	G	A
c75197_g1	368	G	A
c75197_g1	462	G	C
c75197_g1	469	T	C
c75197_g1	491	T	G
c75197_g1	540	A	T
c75197_g1	649	A	T
c75197_g1	689	C	A
c96746_g1	65	T	C
c33270_g1	431	G	T
c33270_g1	521	A	G
c24023_g1	69	A	G
c24023_g1	343	C	T
c62082_g1	176	A	G
c79308_g1	64	G	A
c79308_g1	79	G	T
c79308_g1	157	C	G
c79308_g1	351	C	T
c79308_g1	535	T	A
c79308_g1	736	T	C
c79308_g1	772	G	A
c79308_g1	826	T	C
c79308_g1	836	A	T
c79308_g1	943	G	T
c79308_g1	1045	A	G
c79308_g1	1134	G	A
c79308_g1	1324	C	A
c79126_g1	293	G	A
c79126_g1	450	A	T
c79126_g1	540	A	T
c79126_g1	744	C	T
c79126_g1	792	G	A
c79126_g1	1743	C	T
c79126_g1	1758	T	A
c79126_g1	1917	A	T
c79126_g1	1926	A	G
c79126_g1	2112	C	T
c79126_g1	3066	G	A
c79126_g1	3111	C	T
c79126_g1	3133	A	T
c79126_g1	3157	G	A
c79126_g1	3206	T	C
c79126_g1	3248	C	A
c30598_g1	132	T	C
c30598_g1	206	A	T
c30598_g1	567	A	G
c73352_g1	329	T	C
c73352_g1	352	C	T
c73352_g1	359	C	T
c53632_g1	513	T	G
c53632_g1	749	A	G
c53632_g1	805	T	A
c53632_g1	943	C	G
c53632_g1	1793	G	C
c53632_g1	1823	G	A
c75699_g2	76	C	T
c75699_g2	373	G	A
c75699_g2	423	C	T
c75699_g2	779	C	G
c75699_g2	789	G	A
c75699_g2	799	G	T
c75699_g2	807	G	A
c75699_g2	839	C	T
c75699_g2	871	T	C
c75699_g2	926	T	A
c75699_g2	932	G	A
c75699_g2	1303	C	T
c75699_g2	1350	C	A
c75699_g2	1368	A	G
c75699_g2	1558	A	T
c75699_g2	1581	A	G
c75699_g2	1890	A	G
c75699_g2	2033	G	T
c75699_g2	2040	G	C
c83459_g1	55	G	A
c83459_g1	238	A	T
c83459_g1	313	A	T
c83459_g1	669	T	G
c83459_g1	995	T	G
c84868_g1	40	G	C
c84868_g1	63	C	T
c84868_g1	85	T	G
c84868_g1	131	G	A
c84868_g1	163	T	C
c84868_g1	216	A	T
c84868_g1	291	A	C
c84868_g1	308	C	A
c84868_g1	553	T	G
c84868_g1	631	A	G
c84868_g1	654	T	A
c84868_g1	702	T	C
c84868_g1	722	A	G
c84868_g1	927	G	T
c84868_g1	1017	G	C
c84868_g1	1077	T	G
c84868_g1	1143	A	G
c84868_g1	1152	C	T
c84868_g1	1304	C	T
c84868_g1	1316	A	G
c84868_g1	1322	G	C
c84868_g1	1506	C	T
c84868_g1	1512	C	T
c84868_g1	1831	G	C
c84868_g1	1959	C	T
c84868_g1	2083	C	A
c84868_g1	2089	C	T
c84868_g1	2472	A	T
c72621_g1	86	A	C
c78830_g1	184	C	T
c52610_g1	138	T	A
c52610_g1	166	T	C
c52610_g1	247	A	G
c59648_g1	184	G	A
c53099_g1	171	T	G
c87675_g1	3	A	C
c87675_g1	330	C	T
c87675_g1	397	A	G
c87675_g1	480	T	C
c87675_g1	689	G	A
c87675_g1	823	T	A
c87675_g1	872	A	G
c87675_g1	885	T	G
c87675_g1	896	C	T
c87675_g1	902	A	G
c87675_g1	927	G	A
c87675_g1	1046	T	A
c87675_g1	1088	A	G
c87675_g1	1155	G	A
c87675_g1	1178	G	A
c87675_g1	1187	T	C
c87675_g1	1203	C	A
c87675_g1	1229	T	A
c87675_g1	1305	G	A
c87675_g1	1350	G	A
c87675_g1	1405	G	A
c87675_g1	1426	T	A
c87675_g1	1540	G	A
c87675_g1	1555	C	T
c87675_g1	1561	A	G
c87675_g1	1570	T	A,C
c87675_g1	1582	T	C
c87675_g1	1624	G	A
c87675_g1	1678	C	T
c87675_g1	1746	G	A
c87675_g1	1873	G	C
c87675_g1	2158	G	T
c87675_g1	2338	A	C
c87675_g1	2386	T	A
c87675_g1	2833	G	A
c2860_g1	98	T	G
c2860_g1	117	T	A
c11722_g1	4	C	T
c11722_g1	58	C	T
c78958_g2	927	C	T
c78958_g2	1001	T	G
c78958_g2	1399	T	C
c78958_g2	1568	G	A
c59018_g2	3	C	G
c59018_g2	8	T	A
c59018_g2	154	A	T
c59018_g2	159	C	T
c59018_g2	490	G	A
c104593_g1	65	G	A
c55160_g1	233	G	A
c55160_g1	245	G	A
c55160_g1	477	T	C
c55160_g1	585	A	T
c80823_g1	69	A	T
c80823_g1	95	A	G
c80823_g1	112	G	T
c80823_g1	209	G	T
c80823_g1	259	C	T
c80823_g1	278	T	C
c80823_g1	689	G	A
c73311_g1	75	C	G
c73311_g1	107	C	G
c73311_g1	244	T	A
c73311_g1	285	T	C
c73311_g1	323	G	A
c73311_g1	350	C	A
c73311_g1	356	A	C
c73311_g1	387	A	T
c73311_g1	420	T	C
c73311_g1	446	A	T
c73311_g1	653	T	G
c73311_g1	812	C	T
c73311_g1	915	T	C
c87463_g2	159	C	A
c87463_g2	172	C	A
c87463_g2	191	G	T
c87463_g2	209	C	A
c87463_g2	236	T	A
c87463_g2	328	C	A
c87463_g2	343	T	C
c87463_g2	504	C	A
c87463_g2	706	A	T
c87463_g2	811	G	A
c87463_g2	1022	C	T
c86365_g1	4	C	G
c86365_g1	31	T	A
c86365_g1	81	T	C
c86365_g1	146	A	C
c86365_g1	166	A	G
c86365_g1	211	G	A
c86365_g1	322	C	T
c86365_g1	347	T	A
c86365_g1	429	A	G
c86365_g1	515	A	G
c86365_g1	568	A	T
c86365_g1	635	A	T
c86365_g1	710	A	G
c86365_g1	730	C	T
c86365_g1	837	C	T
c86365_g1	848	T	A
c86365_g1	853	A	G
c86365_g1	911	C	T
c86365_g1	979	A	T
c86365_g1	988	G	T
c86365_g1	1023	C	T
c86365_g1	1174	G	T
c86365_g1	1233	G	A
c86365_g1	1244	T	G
c86365_g1	1409	T	G
c86365_g1	1483	C	G
c86365_g1	1541	G	A
c86365_g1	1558	T	A
c83280_g1	138	A	C
c83280_g1	148	G	A
c83280_g1	157	T	A
c83280_g1	203	T	A
c83280_g1	220	G	A
c83280_g1	226	A	T
c83280_g1	235	C	T
c83280_g1	273	A	T
c83280_g1	299	A	T
c83280_g1	323	G	A
c83280_g1	330	G	A
c83280_g1	338	T	A
c83280_g1	376	A	C
c83280_g1	424	G	A
c83280_g1	512	C	T
c83280_g1	556	C	T
c83280_g1	586	T	C
c83280_g1	614	G	A
c83280_g1	622	C	A
c83280_g1	835	G	A
c83280_g1	871	C	T
c83280_g1	992	G	A
c83280_g1	1084	A	G
c83280_g1	1139	A	G
c83280_g1	1296	T	C
c83280_g1	1346	C	G
c83280_g1	1401	G	T
c83280_g1	1427	C	T
c54032_g1	19	C	T
c81877_g3	35	A	G
c81877_g3	90	A	T
c81877_g3	230	T	A
c81877_g3	245	T	C
c81877_g3	251	C	T
c84098_g3	100	T	C
c84098_g3	185	A	G
c84098_g3	307	C	T
c84098_g3	506	T	A
c84098_g3	531	T	A
c84098_g3	549	T	G
c84098_g3	937	A	C
c84098_g3	1015	G	A
c84098_g3	1157	G	A
c84098_g3	1230	A	G
c84098_g3	1297	G	A
c84098_g3	1313	G	T
c84098_g3	1354	T	A
c84098_g3	1492	G	A
c84098_g3	1578	C	T
c84098_g3	1711	G	A
c84098_g3	1740	A	G
c84098_g3	1792	T	C
c84098_g3	2143	A	G
c84098_g3	2332	A	G
c84098_g3	2413	T	C
c84098_g3	2704	G	A
c84098_g3	2719	T	A
c78174_g1	28	T	C
c78174_g1	36	C	A,G
c78174_g1	85	G	A
c78174_g1	218	G	T
c78174_g1	227	T	A
c78174_g1	284	A	C
c78174_g1	369	G	C
c78174_g1	386	T	G
c78174_g1	392	G	A
c78174_g1	416	T	A
c78174_g1	438	A	C
c78174_g1	492	G	A
c72626_g1	136	T	A
c72626_g1	146	C	G
c72626_g1	171	A	T
c72626_g1	176	A	G
c72626_g1	259	C	T
c72626_g1	300	G	A
c72626_g1	305	A	G
c72626_g1	387	C	T
c72626_g1	406	T	A
c72626_g1	438	T	A
c72626_g1	448	C	T
c72626_g1	679	A	G
c72626_g1	753	G	A
c72626_g1	808	A	G
c72626_g1	841	T	A
c72626_g1	930	T	C
c87241_g2	290	A	G
c87241_g2	563	A	G
c87241_g2	677	G	A
c87241_g2	752	A	G
c87241_g2	764	A	T
c87241_g2	944	T	C
c87241_g2	966	G	T
c87241_g2	1067	A	G
c87241_g2	1145	A	G
c87241_g2	1172	G	A
c87241_g2	1241	G	A
c87241_g2	1325	G	A
c87241_g2	1593	C	A,T
c87241_g2	1615	C	A
c63901_g1	216	A	G
c63901_g1	237	C	T
c63901_g1	254	T	A
c63901_g1	332	G	T
c63901_g1	357	C	A
c63901_g1	418	T	C
c73952_g1	99	A	C
c73952_g1	107	A	T
c73952_g1	171	A	C
c73952_g1	231	A	C
c73952_g1	240	A	G
c73952_g1	330	T	C
c73952_g1	336	A	T
c73952_g1	343	G	T
c73952_g1	358	C	G
c73952_g1	374	A	T
c54167_g1	98	T	C
c64527_g1	645	G	C
c64527_g1	682	C	A
c83364_g1	1	T	C
c83364_g1	155	G	A
c83364_g1	160	G	T
c83364_g1	185	A	G
c83618_g1	38	C	T
c83618_g1	341	C	G
c83618_g1	351	A	G
c83618_g1	479	A	T
c83618_g1	493	A	G
c83618_g1	939	A	T
c83618_g1	1112	T	A
c83618_g1	1154	A	T
c83618_g1	1161	C	T
c83618_g1	1185	A	T
c83618_g1	1276	T	A
c83618_g1	1357	T	C
c83618_g1	1639	A	G
c83618_g1	1740	G	T
c83618_g1	1910	T	C
c83618_g1	2190	C	T
c83618_g1	2275	T	A
c83618_g1	2298	A	T
c83618_g1	2350	C	A
c83618_g1	2400	T	A
c83618_g1	2441	T	G
c83618_g1	2536	G	A
c83618_g1	2544	T	A
c83618_g1	2741	G	T
c83618_g1	2895	A	T
c83618_g1	2901	A	T
c83618_g1	2959	T	C
c83618_g1	3017	A	G
c30851_g1	202	A	T
c30851_g1	230	A	C
c30851_g1	244	G	T
c30851_g1	274	C	T
c30851_g1	284	A	C
c30851_g1	497	C	A
c64660_g1	121	A	G
c43986_g1	126	A	T
c43986_g1	974	C	T
c43986_g1	1010	T	C
c87685_g2	446	T	C
c87685_g2	744	A	T
c87685_g2	816	A	G
c87685_g2	1109	G	A
c87685_g2	1186	C	A
c87685_g2	1211	T	C
c87685_g2	1314	A	T
c87685_g2	1728	G	C
c87685_g2	1859	A	G
c87685_g2	1879	T	C
c87685_g2	1903	G	A
c87685_g2	1911	T	A
c87685_g2	1936	T	C
c87685_g2	1985	A	T
c87685_g2	1994	C	T
c87685_g2	2056	A	T
c87685_g2	2094	C	T
c87685_g2	2146	A	G
c87685_g2	2263	G	A
c87685_g2	2355	A	G
c87685_g2	2395	G	A
c87685_g2	2404	G	A
c87685_g2	2473	T	C
c87685_g2	2687	C	A
c87685_g2	2701	A	T
c87685_g2	2880	A	G
c87685_g2	3226	C	T
c87685_g2	3520	A	G
c87685_g2	3883	A	G
c87685_g2	3955	C	T
c87685_g2	4075	G	A
c87685_g2	4240	G	A
c87685_g2	4673	A	T
c83745_g4	25	G	A
c83745_g4	30	A	T
c83745_g4	100	A	G
c83745_g4	159	G	A
c83745_g4	178	A	T
c83745_g4	635	A	G
c83745_g4	677	A	G
c75400_g1	310	A	T
c75400_g1	410	C	T
c75400_g1	511	C	T
c75400_g1	591	G	T
c75400_g1	624	C	G
c75400_g1	684	T	C
c75400_g1	710	A	T
c75400_g1	726	C	A
c75400_g1	826	T	C
c85733_g1	64	A	G
c85733_g1	78	A	G
c85733_g1	430	T	G
c103024_g1	199	T	C
c60417_g1	84	C	A
c60417_g1	148	T	A
c50517_g1	38	T	C
c50517_g1	107	A	G
c50517_g1	221	C	T
c50517_g1	275	C	T
c50517_g1	363	C	T
c50517_g1	561	T	A
c50517_g1	592	G	T
c50517_g1	640	T	C
c50517_g1	714	C	A
c50517_g1	724	A	G
c50517_g1	794	A	G
c50517_g1	806	T	C
c50517_g1	811	A	G
c50517_g1	1029	C	T
c50517_g1	1374	T	C
c50517_g1	2574	T	G
c50517_g1	2748	C	T
c71230_g1	3	G	T
c71230_g1	17	A	G
c71230_g1	473	A	T
c71230_g1	581	G	A
c71230_g1	865	G	A
c77724_g1	60	G	A
c77724_g1	359	T	C
c77724_g1	494	T	A
c77724_g1	558	G	T
c77724_g1	593	G	C
c77724_g1	660	T	C
c77724_g1	667	G	T
c77724_g1	700	G	A
c77724_g1	766	G	A
c77724_g1	951	C	T
c77724_g1	1123	A	T
c77724_g1	1241	T	A
c77724_g1	1323	T	C
c77724_g1	1415	T	A
c77724_g1	1580	A	G
c5712_g1	807	T	C
c65229_g1	90	G	T
c65229_g1	289	A	C
c65229_g1	421	A	C
c65229_g1	570	T	A
c65229_g1	669	T	C
c85463_g3	28	T	A
c66236_g1	58	A	G
c66236_g1	76	G	A
c66236_g1	106	C	T
c66236_g1	114	T	A
c66236_g1	278	C	T
c66236_g1	296	T	C
c66236_g1	306	A	T
c66236_g1	315	A	G
c66236_g1	351	A	G
c66236_g1	380	T	A
c66236_g1	425	T	A
c77694_g1	140	G	A
c77694_g1	192	G	A
c77694_g1	253	T	A
c77694_g1	273	A	G
c77694_g1	415	T	C
c77694_g1	428	T	C
c77694_g1	445	G	A
c77694_g1	450	T	G
c77694_g1	459	C	T
c77694_g1	479	T	G
c77694_g1	522	A	T
c77694_g1	656	A	T
c77694_g1	718	A	T
c77694_g1	790	T	C
c77694_g1	795	T	A
c77694_g1	821	C	A
c77694_g1	841	C	T
c77694_g1	869	G	A
c77694_g1	936	A	G
c77694_g1	1038	A	G
c77694_g1	1602	A	C
c77694_g1	1608	G	A
c77694_g1	1614	C	T
c77694_g1	1632	G	A
c77694_g1	1675	T	C
c77694_g1	1710	G	A
c77694_g1	1734	G	C
c77694_g1	1815	C	A
c83912_g1	207	A	C
c83912_g1	244	C	T
c83912_g1	255	C	G
c83912_g1	340	C	T
c83912_g1	465	T	A
c83912_g1	502	C	G
c83912_g1	573	C	A
c63802_g1	109	A	G
c63802_g1	233	C	A
c63802_g1	260	G	A
c63802_g1	430	C	T
c63802_g1	794	T	G
c51938_g2	149	G	A
c51938_g2	207	G	A
c51938_g2	299	T	G
c84088_g1	87	G	A
c84088_g1	111	C	T
c84088_g1	182	G	A
c84088_g1	242	C	G
c84088_g1	294	C	A
c84088_g1	555	T	A
c84088_g1	690	A	G
c84088_g1	1157	G	C
c84088_g1	1240	G	A
c62205_g1	30	T	C
c62205_g1	441	A	G
c62205_g1	624	C	T
c62205_g1	956	T	A
c51561_g1	53	C	G
c51561_g1	167	A	T
c86024_g1	53	T	C
c86024_g1	168	T	A
c86024_g1	425	G	A
c86024_g1	548	C	T
c86024_g1	686	G	A
c86024_g1	917	C	T
c86024_g1	1070	G	A
c86024_g1	1184	G	T
c86024_g1	1247	T	C
c86024_g1	1259	C	A
c86024_g1	1268	A	G
c86024_g1	1310	C	T
c86024_g1	1414	T	C
c86024_g1	1451	T	A
c86024_g1	1487	G	A
c86024_g1	1526	A	T
c86024_g1	1644	T	A
c86024_g1	1727	G	C
c86024_g1	1889	A	G
c86024_g1	1904	C	G
c86024_g1	1976	T	C
c86024_g1	2135	C	T
c86024_g1	2342	C	T
c86024_g1	2366	T	C
c86024_g1	2417	C	T
c86024_g1	2441	G	A
c86024_g1	2492	A	G
c86024_g1	2573	C	T
c86024_g1	2765	G	A
c86024_g1	2850	A	G
c86024_g1	3161	C	T
c86024_g1	3188	A	G
c86024_g1	3212	G	A
c86024_g1	3233	G	A
c86024_g1	3308	A	G
c86024_g1	3323	A	G
c86024_g1	3341	G	T
c86024_g1	3365	A	G
c86024_g1	3404	G	A
c86024_g1	3413	G	A
c86024_g1	3476	A	G
c86024_g1	3530	T	C
c86024_g1	3683	T	C
c86024_g1	3836	G	A
c86024_g1	3851	C	T
c86024_g1	3899	A	C
c86024_g1	3929	G	A
c75286_g1	351	G	A
c75286_g1	433	C	A
c75286_g1	596	A	G
c75286_g1	862	T	A
c75286_g1	872	A	T
c75286_g1	911	C	T
c75286_g1	1095	A	T
c75286_g1	1232	A	T
c65110_g1	315	A	C
c65110_g1	470	T	G
c78244_g2	87	T	C
c78244_g2	244	A	C
c78244_g2	269	G	A
c78244_g2	661	C	T
c78244_g2	750	A	C
c78244_g2	830	C	T
c78244_g2	909	T	C
c78244_g2	1142	T	C
c78244_g2	1154	A	T
c78244_g2	1174	C	T
c78244_g2	1300	G	T
c81382_g2	25	T	G
c81382_g2	46	G	T
c81382_g2	81	C	A
c81382_g2	102	C	T
c81382_g2	218	C	G
c81382_g2	265	A	T
c81382_g2	328	G	A
c81382_g2	340	T	C
c81382_g2	415	A	T
c81382_g2	466	T	C
c81382_g2	520	C	T
c81382_g2	593	C	T
c81382_g2	643	A	G
c81382_g2	724	T	G
c81382_g2	732	T	A
c81382_g2	745	C	G
c81382_g2	751	G	A
c81382_g2	774	G	T
c81382_g2	919	A	C
c81382_g2	926	G	T
c84721_g3	102	G	A
c84721_g3	178	T	C
c84721_g3	254	G	A
c84721_g3	304	G	T
c84721_g3	310	C	T
c84721_g3	553	T	C
c71018_g1	3	T	G
c71018_g1	70	T	C
c71018_g1	76	T	C
c71018_g1	184	A	G
c71018_g1	332	T	C
c71018_g1	378	G	A
c71018_g1	397	A	T
c71018_g1	562	A	G
c71018_g1	652	G	A
c71018_g1	682	A	T
c71018_g1	822	A	C
c71018_g1	842	G	A
c80787_g3	822	A	T
c80787_g3	982	G	A
c31166_g1	137	G	A
c31166_g1	147	A	G
c67053_g2	716	T	G
c67053_g2	847	G	A
c67053_g2	1122	A	C
c72036_g1	116	T	C
c72036_g1	142	G	C
c72036_g1	280	A	T
c72036_g1	675	C	T
c72036_g1	765	G	A
c72036_g1	902	A	T
c72036_g1	935	C	T
c72036_g1	1087	G	A
c72036_g1	1316	G	A
c72036_g1	1493	C	T
c72036_g1	1990	A	G
c72036_g1	2035	T	A
c72036_g1	2081	G	T
c85955_g1	73	A	T
c85955_g1	92	T	C
c85955_g1	133	G	A
c85955_g1	185	A	G
c85955_g1	285	T	C
c85955_g1	305	C	T
c85955_g1	397	C	A
c85955_g1	489	G	T
c85955_g1	497	G	A
c85955_g1	549	T	C
c85955_g1	731	T	C
c85955_g1	737	T	A
c85955_g1	869	G	A
c85955_g1	1091	C	T
c85955_g1	1729	T	C
c85955_g1	1866	C	A
c85955_g1	1946	A	G
c77963_g1	231	A	G
c77963_g1	361	T	A
c77963_g1	437	C	A
c77963_g1	444	A	G
c77963_g1	498	A	G
c77963_g1	548	C	T
c77963_g1	610	A	G
c77963_g1	622	A	T
c77963_g1	627	T	C
c77963_g1	696	A	T
c77963_g1	744	G	A
c77963_g1	766	T	C
c65231_g1	117	A	C
c65231_g1	221	C	T
c65231_g1	249	G	C
c65231_g1	265	A	G
c65231_g1	274	G	A
c65231_g1	352	T	C
c1363_g1	239	G	A
c70191_g1	88	G	T
c70191_g1	177	G	A
c70191_g1	534	T	A
c70191_g1	539	A	G
c70191_g1	967	C	T
c70191_g1	1022	C	T
c70191_g1	1079	T	C
c28801_g1	280	T	A
c25807_g1	115	T	G
c85227_g3	243	G	C
c85227_g3	271	A	T
c85227_g3	314	G	T
c85227_g3	339	G	T
c81003_g1	72	T	C
c81003_g1	116	T	C
c81003_g1	190	C	T
c81003_g1	211	G	A
c81003_g1	586	G	A
c81003_g1	593	C	G
c81003_g1	700	A	G
c81003_g1	761	A	G
c81003_g1	786	C	A
c81003_g1	863	G	A
c81003_g1	901	A	T
c81003_g1	924	C	A
c81003_g1	930	T	A
c81003_g1	938	A	G
c81003_g1	1001	C	T
c81003_g1	1086	C	T
c81003_g1	1146	G	T
c81003_g1	1198	A	C
c81003_g1	1211	T	C
c81003_g1	1242	A	G
c81003_g1	1533	C	A
c81003_g1	1839	A	G
c81003_g1	1857	A	G
c81003_g1	1887	G	A
c81003_g1	2151	A	G
c81003_g1	2156	C	T
c81003_g1	2247	G	A
c81003_g1	2274	C	G
c81003_g1	2688	A	G
c81003_g1	2700	G	A
c81003_g1	2825	G	A
c81003_g1	2868	C	A
c81003_g1	2875	T	A
c81003_g1	2970	T	C
c81003_g1	2981	C	T
c81003_g1	3042	A	G
c89453_g1	311	C	T
c112795_g1	421	C	T
c49447_g1	277	C	T
c36872_g1	76	C	G
c36872_g1	192	T	G
c21001_g1	120	C	G
c21001_g1	136	C	T
c74833_g2	40	C	T
c98834_g1	128	G	A
c60772_g2	4	C	A
c60772_g2	180	A	T
c45617_g1	16	A	G
c45617_g1	229	A	T
c45617_g1	285	G	A
c79911_g1	347	T	C
c79911_g1	457	A	G
c79911_g1	1149	T	A
c79911_g1	1321	T	A
c79911_g1	1384	T	A
c79911_g1	3256	A	G
c79911_g1	3367	T	C
c79911_g1	3391	C	T
c79911_g1	3502	G	A
c79911_g1	4258	C	T
c79911_g1	4572	A	C
c61685_g1	44	A	G
c61685_g1	59	A	T
c61685_g1	109	T	A
c63197_g1	711	T	C
c63197_g1	765	A	C
c74376_g1	43	C	T
c74376_g1	387	C	T
c74376_g1	479	T	G
c74376_g1	519	A	T
c74376_g1	572	C	T
c74376_g1	609	G	A
c74376_g1	865	G	A
c74376_g1	1013	C	T
c74376_g1	1131	T	C
c74376_g1	1142	C	T
c74376_g1	1190	T	C
c74376_g1	1215	C	T
c74376_g1	1230	G	A
c74376_g1	1375	T	G
c74376_g1	1564	C	T
c74376_g1	1595	C	G
c84695_g1	693	A	G
c84695_g1	735	C	A
c84695_g1	772	G	A
c84695_g1	795	A	T
c84695_g1	809	T	C
c84695_g1	1067	G	A
c84695_g1	1258	C	T
c84695_g1	1311	T	C
c84695_g1	1319	A	C
c84695_g1	1394	A	G
c45535_g1	144	A	G
c83552_g1	130	T	A
c83552_g1	137	G	A
c83552_g1	282	T	C
c66567_g1	67	A	G
c66567_g1	178	T	C
c66567_g1	188	C	T
c66567_g1	224	G	A
c66567_g1	261	T	A
c66567_g1	389	A	G
c66567_g1	396	A	G
c66567_g1	413	T	C
c66567_g1	429	G	A
c66567_g1	552	C	A
c66567_g1	732	T	A
c66567_g1	804	T	A
c66567_g1	876	A	T
c66567_g1	893	A	T
c57548_g1	166	A	G
c57548_g1	245	G	A
c57548_g1	405	C	T
c57548_g1	505	G	A
c57548_g1	518	G	T
c57548_g1	598	A	G
c57548_g1	684	T	A
c57548_g1	807	A	G
c57548_g1	820	A	T
c101620_g1	216	T	G
c101620_g1	248	C	T
c11440_g1	198	C	A
c80998_g1	183	G	A
c80998_g1	237	A	G
c80998_g1	354	T	G
c80998_g1	456	G	A
c80998_g1	585	C	T
c80998_g1	747	A	G
c80998_g1	823	G	A
c80998_g1	837	C	G
c80998_g1	855	C	T
c80998_g1	987	C	T
c80998_g1	1048	G	T
c80998_g1	1098	A	T
c80998_g1	1175	T	C
c80998_g1	1189	G	A
c80998_g1	1401	T	C
c80998_g1	1421	T	A
c80998_g1	1442	A	T
c80998_g1	1502	G	A
c80998_g1	1535	T	A
c80998_g1	1853	C	A
c80998_g1	1988	A	G
c80998_g1	2273	C	T
c80998_g1	2365	T	C
c80998_g1	2413	G	A
c80998_g1	2579	G	A
c80998_g1	2635	T	C
c80998_g1	2711	T	A
c80998_g1	2763	T	C
c80998_g1	2986	A	G
c80998_g1	3046	C	T
c80998_g1	3584	G	T
c80998_g1	3628	C	A
c80998_g1	3661	G	A
c80998_g1	3710	T	A
c80998_g1	3916	A	C
c77227_g1	126	C	T
c77227_g1	141	A	G
c77227_g1	210	T	C
c77227_g1	247	C	A
c77227_g1	256	G	T
c77227_g1	287	A	G
c77227_g1	353	A	C
c77227_g1	549	A	G
c77227_g1	559	G	T
c77227_g1	643	G	A
c77227_g1	805	C	A
c77227_g1	953	A	T
c77227_g1	1005	G	T
c77227_g1	1030	G	T
c77227_g1	1113	T	C
c87693_g1	156	G	A
c87693_g1	238	G	T
c87693_g1	257	C	T
c87693_g1	289	A	C
c87693_g1	371	C	T
c87693_g1	377	A	G
c87693_g1	422	C	T
c87693_g1	521	C	T
c87693_g1	611	G	A
c87693_g1	677	G	T
c87693_g1	722	A	C
c87693_g1	730	A	G
c87693_g1	801	T	C
c87693_g1	840	C	T
c86137_g1	333	C	T
c86137_g1	934	T	C
c86137_g1	982	A	G
c86137_g1	1508	A	T
c86137_g1	1909	G	A
c86137_g1	1916	G	A
c86137_g1	1958	T	C
c86137_g1	2007	T	C
c86137_g1	2079	A	G
c86137_g1	2226	G	A
c86137_g1	2262	T	C
c86137_g1	2336	G	A
c86137_g1	2363	C	T
c86137_g1	2401	C	T
c86137_g1	2498	C	G
c86137_g1	2651	A	G
c86137_g1	2657	C	T
c86137_g1	2669	G	T
c86137_g1	2726	A	G
c86137_g1	2735	A	G
c86137_g1	2850	C	A
c86137_g1	2858	A	G
c86137_g1	2946	A	C
c86137_g1	3200	G	A
c86137_g1	3393	T	C
c86137_g1	3480	T	G
c86137_g1	3542	T	C
c86137_g1	3607	A	G
c86137_g1	3676	A	T
c86137_g1	3789	C	T
c86137_g1	3795	C	T
c86137_g1	3847	T	G
c86137_g1	4033	T	C
c86137_g1	4210	G	T
c86137_g1	4216	G	T
c90039_g1	189	T	C
c90039_g1	197	T	C
c101913_g1	169	C	A
c101913_g1	181	A	G
c114130_g1	2	A	G
c114009_g1	44	G	T
c62086_g2	386	A	G
c62086_g2	395	A	G
c62086_g2	437	T	C
c80494_g1	115	A	G
c80494_g1	193	G	A
c80494_g1	217	T	G
c80494_g1	325	G	A
c80494_g1	594	G	T
c80494_g1	696	A	G
c80494_g1	707	C	T
c80494_g1	742	C	T
c80494_g1	982	G	A
c80494_g1	1020	A	G
c80494_g1	1086	T	C
c86555_g1	28	C	G
c86555_g1	87	A	G
c86555_g1	158	A	G
c86555_g1	192	C	A
c86555_g1	266	T	C
c86555_g1	328	G	A
c86555_g1	666	A	G
c86555_g1	708	C	T
c86555_g1	953	G	T
c86555_g1	1017	C	T
c86555_g1	1038	G	T
c86555_g1	1504	G	A
c86555_g1	1568	A	G
c86555_g1	1635	G	A
c86555_g1	1667	T	C
c86555_g1	1700	G	A
c86555_g1	1744	A	G
c86555_g1	1793	A	C
c86555_g1	1951	C	T
c86555_g1	1960	G	A
c86555_g1	1988	A	T
c86555_g1	2003	G	C
c86555_g1	2036	G	A
c86555_g1	2123	G	A
c86555_g1	2158	A	T
c86555_g1	2163	G	A
c86555_g1	2216	G	T
c86555_g1	2258	G	A
c86555_g1	2384	T	A
c86555_g1	2447	T	C
c86555_g1	2509	G	A
c86555_g1	2570	C	G
c86555_g1	2751	A	T
c86555_g1	2984	G	C
c86555_g1	2990	T	C
c86555_g1	3024	C	T
c86555_g1	3329	G	A
c86555_g1	3539	G	A
c86555_g1	3545	G	A
c86555_g1	3682	G	A
c86555_g1	3737	A	G
c86555_g1	3891	T	C
c77194_g1	483	A	G
c77194_g1	531	C	T
c77194_g1	567	T	C
c74817_g1	117	A	T
c74817_g1	162	G	A
c74817_g1	365	A	G
c74817_g1	548	G	A
c74817_g1	586	G	A
c74817_g1	695	G	A
c74817_g1	771	C	T
c74817_g1	873	A	G
c74817_g1	891	C	T
c74817_g1	939	G	A
c74817_g1	1042	A	G
c74817_g1	1063	A	T
c81023_g1	321	A	T
c81023_g1	334	A	T
c81023_g1	532	A	T
c81023_g1	540	T	C
c81023_g1	595	C	T
c81023_g1	829	G	A
c81023_g1	862	G	A
c81023_g1	982	G	A
c81023_g1	1018	C	T
c81023_g1	1031	T	G
c81023_g1	1098	C	A
c81023_g1	1180	A	G
c81023_g1	1199	T	G
c81023_g1	1451	C	T
c81023_g1	1623	C	A
c81023_g1	2032	A	G
c81023_g1	2587	C	T
c77217_g3	274	T	A
c77217_g3	337	C	T
c77217_g3	380	G	A
c77217_g3	805	G	A
c77217_g3	836	A	G
c77217_g3	897	A	T
c77217_g3	970	T	C
c77217_g3	1099	A	C
c77217_g3	1245	T	G
c32894_g1	181	G	A
c5437_g1	108	T	C
c73225_g2	3	A	T
c73225_g2	21	T	C
c73225_g2	106	G	A
c73225_g2	155	T	C
c73225_g2	224	C	G
c73225_g2	695	C	T
c73225_g2	813	A	G
c73225_g2	924	A	T
c73225_g2	941	T	C
c73225_g2	1296	T	A
c73225_g2	1357	C	A
c73225_g2	1409	G	T
c73225_g2	1445	A	C
c73225_g2	1732	C	G
c73225_g2	1753	T	C
c73225_g2	1853	T	A
c73225_g2	2025	T	A
c73225_g2	2064	T	A
c73225_g2	2282	G	A
c73225_g2	2351	A	G
c73225_g2	2372	C	T
c73225_g2	2586	G	T
c80407_g1	40	G	A
c80407_g1	358	G	A
c80407_g1	389	G	C
c80407_g1	450	G	A
c80407_g1	708	C	A
c80407_g1	880	A	G
c80407_g1	923	G	A
c80407_g1	1390	A	G
c80407_g1	1610	G	A
c80407_g1	1794	C	T
c80407_g1	2043	G	C
c80407_g1	2061	T	C
c80407_g1	2134	C	T
c80407_g1	2247	A	C
c80407_g1	2266	G	A
c80407_g1	2285	T	C
c80407_g1	2347	G	A
c80407_g1	2368	T	G
c80407_g1	2580	C	T
c77772_g1	88	T	G
c77772_g1	117	A	G
c77772_g1	130	A	G
c77772_g1	248	T	A
c77772_g1	296	T	C
c77772_g1	396	T	A
c77772_g1	442	T	A
c77772_g1	448	A	C
c77772_g1	463	T	C
c77772_g1	512	G	A
c46529_g1	44	A	T
c46529_g1	195	A	G
c46529_g1	812	C	G
c46529_g1	1041	T	G
c46529_g1	1058	G	A
c118327_g1	50	T	A
c118327_g1	156	T	G
c118327_g1	173	G	A
c118327_g1	245	C	T
c85055_g2	146	G	A
c85055_g2	267	C	T
c85055_g2	387	G	A
c85055_g2	539	T	C
c85055_g2	707	T	C
c85055_g2	745	C	A
c85055_g2	785	C	T
c85055_g2	818	T	A
c85055_g2	897	T	A
c85055_g2	944	A	G
c85055_g2	1003	A	T
c85055_g2	1065	C	A
c85055_g2	1087	T	C
c86296_g1	68	A	G
c86296_g1	112	T	C
c86296_g1	127	T	A
c86296_g1	148	T	C
c86296_g1	203	T	C
c86296_g1	234	C	T
c86296_g1	296	A	T
c81613_g1	27	A	T
c81613_g1	215	A	T
c81613_g1	234	G	A
c81613_g1	320	A	T
c81613_g1	343	A	T
c81613_g1	379	G	A
c81613_g1	387	T	C
c81613_g1	514	A	T
c81613_g1	532	A	T
c81613_g1	544	T	G
c81613_g1	701	T	C
c81613_g1	751	G	T
c81613_g1	756	A	G
c81613_g1	806	A	G
c81613_g1	918	T	A
c81613_g1	951	T	C
c81613_g1	1132	C	T
c81613_g1	1169	C	T
c81613_g1	1213	C	T
c81613_g1	1224	C	T
c81613_g1	1596	T	C
c81613_g1	1601	C	T
c81613_g1	1608	T	A
c81613_g1	1683	T	C
c81613_g1	1886	T	C
c81613_g1	1955	A	G
c81613_g1	2150	G	A
c81613_g1	2285	G	A
c81613_g1	2305	G	T
c81613_g1	2454	C	T
c81613_g1	2484	A	T
c81613_g1	2541	G	T
c81613_g1	2592	A	T
c81613_g1	2646	G	A
c81613_g1	2667	C	A
c81613_g1	2763	A	T
c81613_g1	2994	G	A
c81613_g1	3071	C	T
c81613_g1	3084	T	C
c81613_g1	3124	G	T
c81613_g1	3153	A	T
c81613_g1	3197	T	C
c81613_g1	3246	T	C
c81613_g1	3330	A	C
c87711_g2	35	T	A
c87711_g2	77	A	C
c87711_g2	157	A	G
c87711_g2	199	A	G
c87711_g2	227	G	A
c87711_g2	271	G	A
c87711_g2	354	T	A
c87711_g2	448	T	C
c87711_g2	502	T	C
c87711_g2	569	A	G
c87711_g2	916	C	T
c87711_g2	978	C	T
c87711_g2	994	G	A
c87711_g2	1093	A	T
c87711_g2	1108	A	G
c87711_g2	1120	G	A
c87711_g2	1133	A	T
c87711_g2	1138	C	T
c87711_g2	1150	G	A
c87711_g2	1204	A	G
c87711_g2	1241	T	A
c87711_g2	1336	G	T
c87711_g2	1380	G	C
c87711_g2	1498	G	A
c87711_g2	1549	C	T
c87711_g2	1559	A	C
c87711_g2	1672	C	T
c87711_g2	1882	A	T
c87711_g2	2269	T	G
c87711_g2	2278	G	A
c87711_g2	2395	A	G
c87711_g2	2461	C	A
c87711_g2	2647	C	A
c87711_g2	2742	C	A
c87711_g2	2791	C	A
c87711_g2	2828	G	A
c87711_g2	3111	A	T
[truncated: 463,393+ more rows]
