# Supplementary material for: Transcriptome analysis of the bivalve Placuna placenta mantle reveals potential biomineralization-related genes
Source: Sci Rep. 2022 Mar 18;12:4743. doi: 10.1038/s41598-022-08610-5 (PMC8933548; doi:10.1038/s41598-022-08610-5)
Supplement: Supplementary file 8 — Supplementary Information 8. [file 41598_2022_8610_MOESM8_ESM.xlsx]

## Sheet: Excel S6 Indels
Gene_ID	POS	REF	REF number	ALT	ALT number
c80232_g1	121	CCAT	4	C	1
c80232_g1	567	CAT	3	C	1
c80232_g1	734	A	1	AGTT	4
c80232_g1	736	A	1	AGTTTG,AGTTGG	13
c45660_g1	141	CT	2	C	1
c85483_g1	1958	G	1	GCAC	4
c79441_g1	120	GC	2	G	1
c79441_g1	124	CT	2	C	1
c79441_g1	165	C	1	CA	2
c79441_g1	575	CG	2	C	1
c79441_g1	580	TA	2	T	1
c79441_g1	623	TC	2	T	1
c79441_g1	624	CA	2	CAA,C	5
c69852_g1	559	T	1	TAAGTC	6
c69852_g1	662	CAGG	4	C	1
c79153_g8	181	TC	2	T	1
c78127_g1	596	TTA	3	T	1
c74136_g1	820	AT	2	A	1
c75253_g1	268	T	1	TA	2
c75253_g1	418	A	1	ACC	3
c75253_g1	452	T	1	TCAAAA	6
c75253_g1	454	G	1	GGTCTATT	8
c69794_g1	174	G	1	GA	2
c86217_g2	1188	AGC	3	A	1
c86217_g2	1223	TA	2	T	1
c86217_g2	1371	TC	2	T	1
c86217_g2	1451	A	1	AT	2
c86217_g2	1584	T	1	TG	2
c86217_g2	1597	A	1	AGTGT,AATGT	11
c86217_g2	1753	TTTC	4	T	1
c86217_g2	1846	A	1	AT	2
c86217_g2	2017	T	1	TA	2
c86217_g2	2018	G	1	GA	2
c73105_g2	140	A	1	AT	2
c71794_g1	445	AT	2	A	1
c71794_g1	748	TAAAA	5	T,TAAA	6
c71794_g1	1062	GCAAAATGCATCAA	14	G	1
c71794_g1	1105	TAAAC	5	T	1
c71794_g1	1133	T	1	TATG	4
c65858_g1	272	CAA	3	C	1
c82524_g4	797	TGTTAGAATGTTTGCATACTTTTATTTG	28	T	1
c82524_g4	2582	A	1	AT	2
c82524_g4	2619	ATT	3	ATTT,A	6
c84515_g1	186	CA	2	C	1
c84515_g1	438	C	1	CA	2
c84515_g1	490	TA	2	T	1
c84515_g1	967	G	1	GTTAAAGC	8
c84515_g1	971	G	1	GATCA	5
c84515_g1	1501	A	1	ATTCAAC	7
c84515_g1	2219	C	1	CTA	3
c63150_g1	249	G	1	GA	2
c63150_g1	378	C	1	CAA	3
c78284_g1	214	C	1	CAT	3
c77880_g1	3251	CGTA	4	C	1
c87511_g2	636	AGATGTGAAACTAAT	15	A	1
c87511_g2	691	ATTGG	5	A	1
c87511_g2	1678	A	1	ATATTTTTTTTTT,ATATTTTTTTTTTTTTT,ATATTTTTTTTT,ATATTTTTTTTTTT,ATATTTTTTTTTTTTT	76
c87511_g2	1755	TA	2	T	1
c85188_g1	1052	GGAAGAAAGATTTTTTT	17	G	1
c85188_g1	1230	TA	2	T	1
c85188_g1	1554	A	1	AT	2
c74092_g2	447	C	1	CT	2
c74092_g2	507	TA	2	TAA,T	5
c76420_g1	200	T	1	TTTCGC	6
c76420_g1	201	A	1	ATCGCAC	7
c76420_g1	667	G	1	GA	2
c76420_g1	902	C	1	CGGTCGTGA,CGGGTTGTGT	20
c71841_g1	214	G	1	GT	2
c71841_g1	283	GA	2	G	1
c71841_g1	392	TA	2	T	1
c71841_g1	480	A	1	AT	2
c71841_g1	625	AAAG	4	A	1
c66970_g1	1142	CGCCCTAAAA	10	C	1
c84043_g1	892	AT	2	A	1
c72365_g2	129	AAAC	4	A	1
c73094_g1	416	TA	2	T	1
c73094_g1	646	T	1	TGAAA	5
c73094_g1	649	T	1	TAC	3
c73094_g1	653	A	1	AT	2
c73094_g1	1160	A	1	ATT,ATTT	8
c76622_g1	1059	TAATGAAA	8	T	1
c76622_g1	1101	CA	2	C	1
c56511_g1	355	G	1	GTT,GT	6
c77826_g1	1007	TG	2	T	1
c77826_g1	1010	G	1	GTT,GT	6
c72435_g1	620	TA	2	T	1
c82376_g1	263	GA	2	G	1
c82376_g1	298	ATCT	4	A	1
c82376_g1	422	TAA	3	T	1
c82376_g1	597	AT	2	A	1
c87193_g1	1291	C	1	CAA	3
c87193_g1	2019	A	1	AT	2
c37258_g1	251	CAA	3	CAAA,C	6
c37258_g1	413	CATAT	5	C	1
c84849_g8	295	T	1	TTATGCAAG	9
c84849_g8	2328	T	1	TTAGAG	6
c47877_g1	112	C	1	CT	2
c47877_g1	313	C	1	CT	2
c47877_g1	967	C	1	CA	2
c87957_g4	527	G	1	GT	2
c79308_g1	1148	CATTTCTTGTTTCAA	15	C	1
c73352_g1	106	T	1	TA,TTA	6
c73352_g1	173	TC	2	T	1
c84868_g1	1644	TCTGTAATGACA	12	T	1
c87675_g1	266	T	1	TG	2
c87675_g1	334	GA	2	G	1
c87675_g1	348	A	1	ATAAT	5
c87675_g1	1295	C	1	CCGGTATG	8
c59018_g2	179	ATACATG	7	A	1
c87463_g2	207	AT	2	A	1
c87463_g2	345	CT	2	C	1
c86365_g1	360	T	1	TA	2
c86365_g1	398	T	1	TC	2
c86365_g1	503	TA	2	T	1
c86365_g1	554	G	1	GTGTT	5
c86365_g1	878	A	1	ATG	3
c86365_g1	880	AAT	3	A	1
c86365_g1	970	G	1	GA	2
c86365_g1	1143	C	1	CATTGACTTCGA	12
c86365_g1	1531	G	1	GA	2
c86365_g1	1578	T	1	TA	2
c83280_g1	478	TA	2	TAA,T	5
c83280_g1	568	TAC	3	T	1
c83280_g1	676	TA	2	T	1
c84098_g3	1936	G	1	GCTT	4
c84098_g3	1938	A	1	ACATGTGTC	9
c84098_g3	2345	T	1	TA	2
c84098_g3	2346	T	1	TA	2
c84098_g3	2472	CTTT	4	C	1
c78174_g1	91	CA	2	C	1
c78174_g1	98	A	1	ATT	3
c78174_g1	228	TTA	3	T	1
c78174_g1	463	A	1	AT	2
c78174_g1	465	T	1	TA	2
c78174_g1	474	AG	2	A	1
c78174_g1	478	AGG	3	A	1
c72626_g1	114	C	1	CTGA	4
c72626_g1	128	C	1	CT	2
c72626_g1	139	C	1	CTT	3
c72626_g1	431	TC	2	T	1
c72626_g1	806	AT	2	A	1
c72626_g1	865	TATG	4	T	1
c73952_g1	244	C	1	CAT	3
c73952_g1	324	T	1	TG	2
c83618_g1	961	TA	2	TAA,T	5
c83618_g1	975	T	1	TAAATA	6
c83618_g1	1017	A	1	AT	2
c83618_g1	2017	G	1	GCACATGTCCTGATTGACAT	20
c83618_g1	2376	TAA	3	T	1
c83618_g1	2949	T	1	TA	2
c83671_g2	839	A	1	AATTGCAATAAGAATTAC	18
c83745_g4	515	ATTT	4	ATTTT,A	7
c83745_g4	656	ATT	3	ATTT,AT,A	9
c83745_g4	745	TA	2	T	1
c85733_g1	261	AGTTT	5	A	1
c50517_g1	293	GA	2	GAA,G	5
c50517_g1	371	ATAAT	5	A	1
c50517_g1	1417	G	1	GCTTCCAAT	9
c50517_g1	1422	A	1	ACT	3
c71230_g1	669	CCT	3	C	1
c77724_g1	1052	ATT	3	A	1
c65229_g1	744	TA	2	T	1
c66236_g1	130	TAAAACG	7	T	1
c66236_g1	251	ATCACCGTTAACT	13	A	1
c66236_g1	260	AAC	3	A	1
c77694_g1	83	T	1	TTGTACAA	8
c77694_g1	271	CA	2	C	1
c77694_g1	468	AT	2	A	1
c84088_g1	199	C	1	CACA	4
c84088_g1	759	AG	2	A	1
c75286_g1	536	C	1	CT	2
c65110_g1	243	AT	2	A	1
c78244_g2	364	A	1	AT	2
c78244_g2	465	AT	2	A	1
c78244_g2	534	TAA	3	T	1
c78244_g2	1167	GA	2	G	1
c81382_g2	440	A	1	AAAACT	6
c81382_g2	627	TA	2	T	1
c71018_g1	169	AC	2	A	1
c67053_g2	1023	T	1	TA	2
c72036_g1	457	AAG	3	A	1
c72036_g1	622	C	1	CA	2
c72036_g1	802	T	1	TA	2
c85955_g1	263	CTTCAG	6	C	1
c85955_g1	321	TG	2	T	1
c85955_g1	393	ACG	3	A	1
c85955_g1	396	T	1	TA	2
c65231_g1	172	T	1	TA	2
c81003_g1	311	C	1	CCAT	4
c81003_g1	312	T	1	TA	2
c81003_g1	381	T	1	TA	2
c81003_g1	641	AAT	3	A	1
c81003_g1	830	G	1	GT	2
c84695_g1	320	G	1	GA	2
c84695_g1	416	T	1	TGTAAA	6
c80998_g1	1135	A	1	ATT	3
c80998_g1	1138	AT	2	ATTT,ATT,A	10
c80998_g1	1236	ATAT	4	A	1
c80998_g1	1704	T	1	TTTGAC	6
c80998_g1	1724	CA	2	C	1
c77227_g1	951	T	1	TG	2
c77227_g1	954	TC	2	T	1
c86137_g1	2063	G	1	GCAGCAC	7
c86137_g1	3556	G	1	GTTTTA	6
c86137_g1	3717	ATGT	4	A	1
c86137_g1	4021	T	1	TA	2
c80494_g1	746	TCAC	4	T	1
c86555_g1	3900	A	1	AC	2
c77194_g1	255	CTA	3	C	1
c74817_g1	484	AT	2	A	1
c81023_g1	218	GA	2	G	1
c77217_g3	145	G	1	GC	2
c77217_g3	1049	C	1	CAT	3
c77217_g3	1210	GAAGA	5	G	1
c77217_g3	1215	GAA	3	G	1
c77217_g3	1313	GTCT	4	G	1
c77217_g3	1320	TTTTTTTAAATC	12	T	1
c77217_g3	1352	AT	2	A	1
c80407_g1	773	TC	2	T	1
c77772_g1	280	A	1	AC	2
c85055_g2	236	A	1	ATT,AT	6
c85055_g2	505	GA	2	G	1
c85055_g2	651	TA	2	T	1
c85055_g2	1068	AT	2	A	1
c86296_g1	106	TTA	3	T	1
c81613_g1	172	TG	2	T	1
c81613_g1	199	TA	2	T	1
c81613_g1	315	CA	2	C	1
c87711_g2	3136	GGCA	4	G	1
c87711_g2	6031	ATGT	4	A	1
c87711_g2	6190	GT	2	G	1
c87711_g2	6547	T	1	TAA	3
c87711_g2	6553	G	1	GTTT	4
c87711_g2	6720	AT	2	A	1
c87711_g2	6911	GA	2	G	1
c87711_g2	6956	A	1	ATT	3
c87711_g2	7072	GA	2	G	1
c87711_g2	7159	A	1	ATT,AT	6
c87711_g2	7282	G	1	GT	2
c74656_g1	241	AAAT	4	A	1
c69896_g2	993	CGT	3	C	1
c69896_g2	1020	A	1	AT	2
c71709_g1	868	G	1	GCC	3
c71709_g1	872	A	1	AGAGTGCCCC	10
c71709_g1	1232	C	1	CTG	3
c71709_g1	1235	T	1	TCCAG	5
c80887_g1	265	AG	2	A	1
c80887_g1	478	C	1	CATTTCAATG	10
c47845_g1	1321	TA	2	T	1
c47845_g1	1365	C	1	CT	2
c78825_g1	244	TCAGAAAGTACCA	13	T	1
c78825_g1	615	A	1	ATT	3
c78825_g1	904	GA	2	GAAA,G	6
c57455_g1	87	C	1	CT	2
c62475_g1	549	AATAAGCTT	9	A	1
c62475_g1	680	C	1	CAT	3
c84631_g3	459	A	1	ATCT	4
c86297_g4	157	A	1	AT	2
c84759_g6	219	TAA	3	TA,T	4
c84759_g6	610	A	1	AT	2
c84759_g6	809	GTTAA	5	G	1
c84759_g6	1046	T	1	TA	2
c85800_g1	1155	C	1	CTT,CT	6
c85800_g1	1176	T	1	TA	2
c85800_g1	1488	TTTC	4	T	1
c85800_g1	1934	TCCCCGG	7	T	1
c85800_g1	3427	G	1	GATC	4
c86625_g5	196	G	1	GT	2
c86625_g5	397	G	1	GGTA,GATA	9
c86625_g5	779	CT	2	C	1
c86625_g5	889	AT	2	A	1
c86625_g5	899	AAG	3	A	1
c86625_g5	1040	AT	2	A	1
c86625_g5	1079	TTA	3	T	1
c57039_g1	200	A	1	AT	2
c57039_g1	253	CT	2	C	1
c57039_g1	307	GC	2	G	1
c85415_g2	442	CAAGTAT	7	C	1
c85415_g2	617	A	1	AT	2
c85415_g2	656	AT	2	A	1
c85415_g2	836	TA	2	T	1
c69900_g1	232	TC	2	T	1
c82332_g2	2696	A	1	AT	2
c70360_g1	1249	GAACACATGACA	12	G	1
c80745_g1	895	TATAAA	6	T	1
c80745_g1	2534	T	1	TAA,TA	6
c80745_g1	2772	T	1	TA	2
c80745_g1	3048	T	1	TTCAAC	6
c80745_g1	3057	C	1	CCACATCA	8
c58408_g2	105	G	1	GAAA	4
c84024_g3	1978	C	1	CA	2
c82969_g1	2253	A	1	AAGC	4
c72473_g1	138	G	1	GTT,GT	6
c72473_g1	292	TA	2	T	1
c75988_g1	330	TG	2	T	1
c70701_g1	115	GA	2	G	1
c70701_g1	241	ACAT	4	A	1
c70701_g1	245	TA	2	T	1
c70701_g1	273	A	1	AT	2
c70701_g1	283	CT	2	C	1
c70701_g1	363	GTT	3	GT,G	4
c69706_g1	320	C	1	CTA	3
c67533_g1	324	G	1	GA	2
c80300_g1	1304	TCAA	4	T	1
c81402_g2	917	C	1	CAA,CA	6
c81402_g2	1502	G	1	GT	2
c80479_g1	162	AC	2	A	1
c81578_g1	3412	G	1	GA	2
c81578_g1	3448	A	1	AT	2
c87088_g2	113	GT	2	G	1
c87088_g2	423	A	1	AAC	3
c87088_g2	583	T	1	TTAA	4
c87088_g2	775	ATC	3	A,ATCTC	7
c87088_g2	801	ATC	3	ATCTCTCTC,ATCTCTC,A	19
c87088_g2	981	TA	2	T	1
c87088_g2	1000	A	1	ATGATT	6
c87088_g2	1002	A	1	AC	2
c78823_g1	337	A	1	AT	2
c83806_g2	1059	TG	2	T	1
c83806_g2	1063	GA	2	G	1
c83806_g2	1185	AAATCCATT	9	A	1
c50087_g1	243	GA	2	G	1
c50087_g1	448	C	1	CA	2
c80563_g1	5191	GGAAGAA	7	G,GGAAGAAGAA,GGAA	17
c73483_g1	292	CA	2	C	1
c78278_g1	553	GT	2	G	1
c78278_g1	1109	T	1	TGA	3
c72686_g2	183	GAA	3	G	1
c72686_g2	493	A	1	AT	2
c72065_g1	300	GT	2	G	1
c72065_g1	658	G	1	GT	2
c81759_g1	136	ATTT	4	A	1
c81759_g1	500	AAT	3	A	1
c81759_g1	517	A	1	AT	2
c81759_g1	597	AG	2	A	1
c81759_g1	607	GA	2	G	1
c76973_g3	221	A	1	ATT	3
c76973_g3	505	T	1	TCAA	4
c76973_g3	530	AT	2	A	1
c79106_g1	257	C	1	CA	2
c79106_g1	315	C	1	CA	2
c79106_g1	526	G	1	GTC	3
c79106_g1	527	A	1	AGT	3
c85269_g1	251	G	1	GA	2
c85269_g1	1303	A	1	AT	2
c85269_g1	1709	G	1	GATT	4
c87471_g1	4107	AAACAAATGTAAT	13	A	1
c87471_g1	4165	GT	2	GTTT,GTT,G	10
c87471_g1	4308	G	1	GT	2
c87471_g1	4476	G	1	GA	2
c87471_g1	4725	CATT	4	C	1
c87471_g1	4774	G	1	GC	2
c85029_g1	4375	A	1	AACG	4
c85612_g3	180	A	1	AAT	3
c85612_g3	187	AT	2	A	1
c68567_g1	164	T	1	TATG	4
c76329_g1	2041	TA	2	TAAA,T	6
c83671_g1	286	A	1	AT	2
c83671_g1	330	T	1	TA	2
c83671_g1	531	A	1	AAG	3
c83671_g1	536	C	1	CCAAAA	6
c83671_g1	537	A	1	AGCT	4
c83671_g1	1760	T	1	TAAC	4
c83671_g1	1804	G	1	GTT	3
c83671_g1	2722	TA	2	TAAAAAA,T,TAAAAA	16
c72650_g1	1029	AT	2	A	1
c67224_g1	212	CT	2	C	1
c83660_g2	624	A	1	AAAT	4
c83660_g2	628	T	1	TTTA	4
c83660_g2	731	A	1	ATACATG	7
c83660_g2	742	A	1	AT	2
c83660_g2	1168	C	1	CT	2
c83660_g2	1653	CA	2	C	1
c83660_g2	1815	C	1	CAA,CA	6
c70224_g1	193	ACGGCG	6	A	1
c70224_g1	249	TA	2	T	1
c70224_g1	258	AAAC	4	A	1
c52448_g1	209	ATAT	4	A	1
c52448_g1	398	TA	2	T	1
c71489_g2	164	G	1	GT	2
c84241_g3	212	C	1	CAA	3
c84241_g3	524	C	1	CA	2
c84241_g3	1358	ATTGTTG	7	A,ATTG	6
c74396_g2	166	TA	2	T	1
c83324_g1	277	GC	2	G	1
c83324_g1	729	GT	2	GTT,G	5
c83324_g1	874	TA	2	T	1
c37109_g1	144	GA	2	G	1
c83678_g1	125	A	1	AG	2
c83678_g1	187	GT	2	G	1
c83678_g1	367	CAT	3	C	1
c83678_g1	491	CTT	3	C	1
c83678_g1	683	C	1	CAT	3
c82560_g1	1198	T	1	TA	2
c82560_g1	1280	A	1	AT	2
c82560_g1	1332	ATTTT	5	A,ATT	5
c87006_g2	216	C	1	CT	2
c77293_g2	429	TTG	3	T	1
c77293_g2	474	AT	2	A	1
c77293_g2	615	AGTTGTT	7	A,AGTT	6
c77293_g2	935	ATTG	4	A	1
c87444_g1	5464	TA	2	T	1
c87444_g1	5548	TAAC	4	T	1
c87444_g1	5911	TATATCTAG	9	T	1
c87444_g1	6114	A	1	AG	2
c83250_g2	106	C	1	CATTTTATA	9
c83250_g2	108	C	1	CAAAAA	6
c83250_g2	1797	G	1	GCTACAC	7
c83250_g2	1906	A	1	AATCT	5
c83250_g2	2096	TA	2	T	1
c83250_g2	2223	G	1	GA	2
c83250_g2	2289	ATACATG	7	A	1
c83250_g2	2473	A	1	AAC	3
c85336_g2	127	AT	2	A	1
c78765_g3	356	A	1	AG	2
c78765_g3	360	TG	2	T	1
c72858_g1	187	TG	2	T	1
c72858_g1	188	GA	2	G	1
c72858_g1	217	TA	2	T	1
c72858_g1	291	CTT	3	C	1
c72858_g1	304	TA	2	T	1
c72858_g1	346	G	1	GA	2
c74909_g1	472	TA	2	T	1
c74909_g1	1546	C	1	CTA	3
c63358_g1	441	CCAA	4	C	1
c80471_g2	364	GT	2	G	1
c87793_g2	523	CAAG	4	C	1
c80733_g2	643	TA	2	T	1
c80733_g2	1581	CATCTATTTCATCGGCTTCACT	22	C	1
c80733_g2	2003	GTTT	4	G	1
c83877_g4	122	C	1	CT	2
c83877_g4	126	C	1	CTAGCACAATTTCAACAAAAACAT	24
c87858_g6	178	T	1	TTACATG	7
c86204_g2	295	T	1	TATC	4
c87819_g1	140	C	1	CAT	3
c87819_g1	228	T	1	TCACACACACA,TCACACACA	21
c70181_g2	201	A	1	AT	2
c85575_g1	1680	T	1	TA	2
c85575_g1	2363	C	1	CA	2
c85575_g1	2365	T	1	TGAAGCATTGAGG	13
c85575_g1	2585	GAA	3	GAAA,GA,G	9
c85575_g1	2737	CTTATGCA	8	C	1
c85575_g1	3015	A	1	AT	2
c85575_g1	3172	TAA	3	T	1
c85575_g1	3348	CT	2	C	1
c75960_g1	1529	AT	2	A	1
c75960_g1	1635	A	1	AT	2
c81294_g6	751	T	1	TTTATTTC	8
c67481_g1	677	CACT	4	C	1
c46922_g1	590	C	1	CTAG	4
c68496_g1	276	G	1	GT	2
c68768_g1	1578	C	1	CA	2
c68473_g1	970	G	1	GA	2
c68473_g1	1056	T	1	TA	2
c117997_g1	150	G	1	GT	2
c87427_g3	200	GA	2	G	1
c66345_g1	134	GA	2	G	1
c65448_g2	235	G	1	GT	2
c23259_g1	190	G	1	GTTTT	5
c23259_g1	214	ATGT	4	A	1
c85972_g1	491	T	1	TAA	3
c85972_g1	769	AAT	3	A	1
c67166_g1	1991	T	1	TA	2
c82395_g1	1948	C	1	CT	2
c72506_g1	172	CT	2	C	1
c72506_g1	224	TA	2	T	1
c72506_g1	226	TA	2	T	1
c72506_g1	412	AT	2	A	1
c72506_g1	503	CT	2	C	1
c78138_g1	263	TA	2	T	1
c78138_g1	341	CT	2	C	1
c78138_g1	391	ACTGCAGTG	9	A	1
c80365_g1	2313	AT	2	A	1
c66406_g1	170	TG	2	T	1
c66406_g1	219	A	1	ATGTAC	6
c66406_g1	263	C	1	CT	2
c87088_g3	118	AAAAC	5	A	1
c87088_g3	153	ACACT	5	A	1
c79997_g3	633	A	1	AT	2
c79997_g3	796	TACA	4	T	1
c79997_g3	1033	TTGA	4	T	1
c75498_g3	266	G	1	GTCTGTATATGATTT	15
c75498_g3	862	T	1	TA	2
c84612_g1	1087	T	1	TG	2
c84612_g1	1159	T	1	TTATA	5
c84612_g1	1406	A	1	ACACATG	7
c84612_g1	1407	C	1	CACATGCGCAT	11
c84612_g1	1408	G	1	GCACA	5
c84612_g1	1441	A	1	AG	2
c84612_g1	1519	GTCTATCAAAT	11	G	1
c72895_g1	944	A	1	AGT	3
c56719_g1	177	A	1	AG	2
c75633_g1	1441	CT	2	C	1
c75633_g1	2064	AAATTC	6	A	1
c85926_g4	1033	T	1	TG	2
c86939_g4	881	TGTA	4	T	1
c86939_g4	1340	CTGTAAGT	8	C	1
c33429_g1	186	C	1	CAG	3
c85281_g1	1899	TG	2	T	1
c85281_g1	1932	C	1	CAA	3
c85281_g1	2057	T	1	TGAGA	5
c85281_g1	2105	C	1	CT	2
c85281_g1	2144	T	1	TG	2
c72460_g1	441	AT	2	ATT,A	5
c72460_g1	451	T	1	TC	2
c86567_g1	3739	C	1	CA	2
c86567_g1	3743	A	1	AC	2
c86567_g1	3966	AT	2	A	1
c86567_g1	4419	ATC	3	A	1
c86567_g1	4574	TGACTGTA	8	T	1
c86567_g1	4642	AT	2	ATTT,A	6
c86567_g1	4643	T	1	TTTTG	5
c86567_g1	4691	A	1	AT	2
c86567_g1	5057	T	1	TAA	3
c86567_g1	5527	AT	2	A	1
c86567_g1	6152	T	1	TA	2
c86567_g1	6196	C	1	CTT	3
c81862_g1	261	CCTTT	5	C	1
c65334_g2	194	T	1	TG	2
c66161_g1	294	C	1	CA	2
c66161_g1	295	T	1	TGAAG	5
c66161_g1	299	T	1	TGA	3
c80814_g8	782	ATATAT	6	A	1
c80814_g8	924	ATG	3	A	1
c82653_g3	183	TACA	4	T	1
c82653_g3	568	TTTC	4	T	1
c82653_g3	1723	ATTTTCT	7	A	1
c75199_g1	103	G	1	GA	2
c75199_g1	208	TTTTCCAACCGA	12	T	1
c75199_g1	456	G	1	GAA,GA	6
c81457_g7	141	AAGCCCTCAATATTTAC	17	A	1
c81457_g7	1052	G	1	GT	2
c81457_g7	1339	TG	2	T	1
c81457_g7	1581	C	1	CT	2
c84341_g2	151	CT	2	C	1
c87632_g1	706	AAT	3	A	1
c87632_g1	827	T	1	TGGTCGCA	8
c87632_g1	901	G	1	GA	2
c87632_g1	911	AAC	3	A	1
c87632_g1	982	AC	2	A	1
c87632_g1	984	T	1	TGC	3
c87632_g1	1069	G	1	GT	2
c87632_g1	1118	AT	2	A	1
c87632_g1	1379	T	1	TAAA	4
c87632_g1	1381	C	1	CAA,CAAA	8
c87632_g1	1499	C	1	CAG	3
c87632_g1	1640	TA	2	T	1
c87632_g1	1937	CATCTTACAAAG	12	C	1
c87632_g1	2277	G	1	GT	2
c87632_g1	2477	C	1	CA	2
c87632_g1	2542	CA	2	C	1
c80493_g1	844	AG	2	A	1
c85754_g3	2554	CTCT	4	C	1
c85754_g3	3522	T	1	TATG	4
c85754_g3	3880	GA	2	GAA,G	5
c72146_g1	608	AT	2	A	1
c83787_g1	147	TGTTAC	6	T	1
c83787_g1	189	TA	2	T	1
c64069_g2	307	T	1	TA	2
c76911_g1	194	GAA	3	GA,G	4
c76911_g1	451	C	1	CAA	3
c40646_g1	159	GA	2	G	1
c40646_g1	193	A	1	ATAT	4
c40646_g1	194	AAT	3	ATAT,A	6
c81363_g1	199	A	1	AT	2
c81363_g1	240	C	1	CT	2
c74828_g2	344	GTTTGA	6	G	1
c64018_g1	257	GA	2	G	1
c64018_g1	458	AG	2	A	1
c85741_g3	190	T	1	TA	2
c85741_g3	214	AAAAAACAC	9	A	1
c85741_g3	251	AAAC	4	A	1
c85741_g3	253	AC	2	A	1
c85741_g3	339	C	1	CAT	3
c77661_g1	829	TCTACAG	7	T	1
c86046_g4	840	A	1	AC	2
c85543_g1	126	T	1	TA	2
c85543_g1	319	AT	2	A	1
c85543_g1	485	T	1	TA	2
c85902_g1	786	AAGGAAT	7	A	1
c85902_g1	1279	CA	2	C	1
c85902_g1	1696	ACAAATTTT	9	A	1
c85902_g1	1788	G	1	GT	2
c85902_g1	2019	C	1	CA	2
c78300_g1	486	A	1	AACTT	5
c78300_g1	554	G	1	GT	2
c68220_g1	128	C	1	CT	2
c63493_g2	270	C	1	CA	2
c63493_g2	606	G	1	GA	2
c61345_g2	363	CTA	3	C	1
c67904_g1	213	GA	2	G	1
c74475_g1	572	A	1	ATT,AT,ATTT	11
c74475_g1	649	GAT	3	G	1
c74475_g1	759	G	1	GA	2
c74475_g1	995	CT	2	C	1
c74475_g1	1063	A	1	AT	2
c74475_g1	1160	GTTTT	5	G,GTTTTT	8
c67487_g1	145	CT	2	C	1
c74961_g1	274	A	1	AG	2
c74961_g1	313	C	1	CCT	3
c86751_g1	509	CT	2	CTT,C	5
c85967_g2	195	AACTATTGTGAAATGTTGGGAGC	23	A	1
c84919_g2	531	T	1	TTAACTG	7
c69336_g1	763	A	1	AT	2
c83762_g4	2462	CA	2	C	1
c68798_g1	275	G	1	GAA	3
c77310_g1	85	AC	2	A	1
c77310_g1	1066	T	1	TA	2
c77310_g1	1692	GA	2	G	1
c77310_g1	2069	T	1	TA	2
c84832_g3	98	TA	2	T	1
c84832_g3	206	TCTA	4	T	1
c78713_g1	913	G	1	GACA	4
c78713_g1	1116	C	1	CAT	3
c78713_g1	2030	G	1	GA	2
c78713_g1	2431	C	1	CCTT	4
c78713_g1	2459	T	1	TTTTTGGGCC	10
c82901_g1	141	A	1	AAC	3
c82901_g1	264	TTTC	4	T	1
c72393_g2	271	T	1	TA	2
c74610_g1	654	C	1	CT	2
c74610_g1	680	T	1	TA	2
c77930_g1	974	T	1	TCCAG	5
c83032_g1	318	ATT	3	A	1
c83032_g1	559	TAA	3	T	1
c83032_g1	579	TTACATG	7	T	1
c74619_g1	315	TA	2	T	1
c74619_g1	317	TAAA	4	T	1
c74619_g1	651	G	1	GA	2
c74619_g1	739	GA	2	G	1
c74619_g1	976	CTA	3	C	1
c74619_g1	1050	A	1	AGATGATGAT	10
c79098_g1	496	AT	2	A	1
c79098_g1	640	CT	2	C	1
c79098_g1	646	TTA	3	T	1
c79098_g1	647	TAAA	4	TAA,TA,T	8
c79098_g1	656	AAAC	4	A	1
c79098_g1	833	G	1	GTT,GT	6
c79098_g1	1183	C	1	CT	2
c79098_g1	1240	TA	2	T	1
c76404_g1	1021	T	1	TTGATGATGA,TTGATGATGATGA,TTGA	29
c76404_g1	1375	A	1	AT	2
c76404_g1	2008	G	1	GAC	3
c76404_g1	2264	C	1	CAGTTTT	7
c79026_g1	566	CAT	3	C	1
c79026_g1	844	A	1	AC	2
c79026_g1	851	A	1	AT	2
c83537_g1	234	AT	2	A	1
c83537_g1	476	TC	2	T	1
c59184_g1	276	T	1	TAATACTA	8
c86790_g1	336	T	1	TTGACCAA	8
c86790_g1	689	T	1	TTA	3
c86790_g1	777	A	1	AT	2
c86790_g1	898	C	1	CAA	3
c64478_g1	200	T	1	TA	2
c64478_g1	323	TAATGATTATGA	12	T	1
c87649_g1	893	CG	2	C	1
c87649_g1	1180	C	1	CA	2
c87649_g1	2012	ATGTT	5	A	1
c87649_g1	4671	T	1	TGTC	4
c87649_g1	4710	ACTGT	5	A	1
c87649_g1	5377	T	1	TA	2
c87649_g1	5823	G	1	GT	2
c87649_g1	5884	CT	2	C	1
c87649_g1	5984	C	1	CTTGA	5
c62621_g1	247	C	1	CA	2
c87493_g4	743	ATCACTTTT	9	A	1
c69997_g1	178	GA	2	G	1
c72738_g1	1475	A	1	AT	2
c77435_g3	1228	C	1	CA	2
c72428_g2	943	A	1	ATAC	4
c72428_g2	944	A	1	ATGT	4
c67624_g1	182	GA	2	GAA,G	5
c67624_g1	192	A	1	AG	2
c67624_g1	346	TTC	3	T	1
c67624_g1	566	AT	2	A,ATTTT	7
c86607_g1	337	AT	2	A	1
c50359_g1	967	T	1	TACATGC	7
c87503_g6	326	T	1	TCA	3
c83616_g1	146	AT	2	A	1
c83616_g1	1070	AT	2	A	1
c83616_g1	1160	CA	2	C	1
c83616_g1	1691	TAAAATATTAAAAACCTATTGA	22	T	1
c74830_g1	483	C	1	CTTG	4
c74830_g1	2315	C	1	CGTGAGCTGA	10
c74830_g1	2379	TC	2	T	1
c74830_g1	2424	CTGT	4	C	1
c77526_g1	1160	G	1	GA	2
c81898_g1	682	G	1	GT	2
c81898_g1	714	T	1	TATTC	5
c50304_g1	185	A	1	AT	2
c81239_g1	1038	TTA	3	T	1
c84284_g1	130	T	1	TA	2
c84177_g2	258	ATGTAT	6	A	1
c50401_g1	106	T	1	TA	2
c50401_g1	191	TA	2	T	1
c85977_g1	649	G	1	GACTGGTTCAGATCCAGCA	19
c85977_g1	5573	GT	2	GTT,G	5
c85977_g1	5579	T	1	TTTTTG,TTTTG	12
c85977_g1	6185	TGAAATAA	8	T	1
c85977_g1	6362	T	1	TG	2
c74167_g2	82	CTT	3	C	1
c74167_g2	106	GA	2	G	1
c66586_g1	508	GT	2	G	1
c72126_g2	131	CT	2	C	1
c76080_g1	1277	A	1	AT	2
c84176_g2	107	AATT	4	A	1
c84176_g2	201	A	1	ATG	3
c84176_g2	203	AGTTT	5	A	1
c84176_g2	328	AT	2	ATT,A	5
c84176_g2	826	GT	2	G	1
c87253_g2	88	CT	2	C	1
c87253_g2	641	G	1	GT	2
c87253_g2	1108	A	1	ATT	3
c87253_g2	1319	GA	2	G	1
c87253_g2	1347	C	1	CAA,CA	6
c87253_g2	1356	GT	2	G	1
c70568_g1	259	AT	2	A	1
c65732_g1	889	AATC	4	A	1
c81094_g1	126	AT	2	A	1
c81094_g1	336	GTAACAAA	8	G	1
c81094_g1	531	GA	2	G	1
c87670_g2	1666	C	1	CA	2
c87670_g2	1740	G	1	GT	2
c87670_g2	2066	CT	2	CTTT,CTT,C	10
c51921_g1	279	CT	2	C	1
c79678_g1	248	AT	2	A	1
c79678_g1	1409	TG	2	T	1
c71395_g2	131	T	1	TTTCTATG	8
c70137_g1	242	A	1	AT	2
c70137_g1	921	CTT	3	C	1
c62459_g1	264	G	1	GATAT	5
c83536_g1	925	T	1	TA	2
c83536_g1	1429	TG	2	T	1
c71013_g2	165	T	1	TA	2
c71013_g2	611	AT	2	A	1
c73858_g1	274	T	1	TTTAA	5
c87334_g2	2086	AT	2	A	1
c79942_g2	309	AT	2	A	1
c85874_g2	145	GT	2	G	1
c61063_g1	540	TA	2	T	1
c86934_g1	3905	AT	2	A	1
c86934_g1	3929	T	1	TA	2
c86934_g1	4027	AT	2	A	1
c86934_g1	4306	ACATG	5	A	1
c86934_g1	4350	A	1	AT	2
c86934_g1	4791	G	1	GA	2
c81429_g7	851	G	1	GA,GGA	6
c81429_g7	1659	CG	2	C	1
c85492_g3	190	T	1	TAA,TAAA	8
c85492_g3	197	A	1	AAC,AAAC	8
c85492_g3	204	A	1	AC	2
c85492_g3	225	A	1	AT	2
c85492_g3	715	G	1	GAA,GA	6
c85492_g3	3310	TTACA	5	T	1
c79954_g1	1073	TAA	3	T	1
c79954_g1	1363	G	1	GCAGT	5
c79047_g1	153	A	1	AGGAGG	6
c79047_g1	286	TAA	3	T	1
c78837_g1	1155	CCA	3	C	1
c78837_g1	1453	AT	2	A	1
c78837_g1	1821	A	1	ACT	3
c78837_g1	1872	GT	2	G	1
c78837_g1	2137	CAT	3	C	1
c66456_g1	199	T	1	TA	2
c66456_g1	264	ATAACTCGACATTTTCGG	18	A	1
c72442_g1	960	A	1	AATGTAC	7
c72442_g1	1146	CA	2	C	1
c72442_g1	1356	TA	2	T	1
c81977_g1	1352	G	1	GCCCAA	6
c81977_g1	1355	C	1	CCGCAGAATATAGG	14
c81977_g1	1356	C	1	CGCAG	5
c81977_g1	1359	T	1	TA	2
c81977_g1	1449	A	1	AAAATATATAATTG	14
c81977_g1	1816	C	1	CT	2
c81977_g1	1828	G	1	GTT,GT	6
c81977_g1	1861	G	1	GTT	3
c81977_g1	1864	T	1	TTA	3
c76108_g2	254	CT	2	C	1
c77902_g2	194	AT	2	A	1
c77902_g2	1287	C	1	CATA	4
c66093_g1	96	CTG	3	C	1
c66093_g1	260	TC	2	T	1
c84976_g1	631	T	1	TAGGGTCTA	9
c84976_g1	797	TA	2	T	1
c74674_g1	359	T	1	TCGTCTTGCA	10
c85245_g1	350	TTTAA	5	T	1
c84235_g1	312	C	1	CT	2
c84235_g1	391	T	1	TAAA	4
c84235_g1	725	A	1	AAAGAT	6
c84235_g1	1248	A	1	AT	2
c84235_g1	1558	T	1	TAATTA,TCATTA	13
c84235_g1	1705	C	1	CT	2
c83965_g1	1962	GA	2	G	1
c83965_g1	3191	CATTT	5	C	1
c83965_g1	3228	GAAT	4	G	1
c83965_g1	3529	TA	2	TAAA,T	6
c83965_g1	4174	TTCATAGTTG	10	T	1
c83965_g1	4186	TCA	3	T	1
c83965_g1	4209	TC	2	T	1
c77735_g1	262	G	1	GT	2
c68451_g3	497	AT	2	A	1
c79395_g6	458	ATT	3	AT,A	4
c79395_g6	561	GT	2	G	1
c79395_g6	583	T	1	TCC	3
c75990_g1	456	C	1	CTT	3
c75990_g1	690	A	1	AAG	3
c75990_g1	691	T	1	TG	2
c79729_g1	2503	C	1	CTT,CT	6
c79729_g1	2588	AT	2	A	1
c24247_g1	594	C	1	CTT,CT	6
c24247_g1	809	A	1	AAT	3
c69316_g2	651	GTATACTATAGCTA	14	G	1
c84592_g1	1528	A	1	AT	2
c47889_g1	94	G	1	GA	2
c87532_g3	981	A	1	ATTTC	5
c87532_g3	1987	T	1	TA	2
c87532_g3	2006	T	1	TA	2
c87532_g3	2078	TAAGG	5	T	1
c83502_g1	582	AT	2	A	1
c83502_g1	1781	GTA	3	G	1
c83502_g1	1853	C	1	CA	2
c83502_g1	2116	G	1	GGAAATTTGATTGATGGTTACCTGCA	26
c83502_g1	3239	A	1	AC	2
c83502_g1	3443	CTGCATTTGACAAAAATGCCA	21	C	1
c83502_g1	3462	CA	2	C	1
c70037_g1	283	CA	2	CAA,C	5
c70037_g1	385	AT	2	A	1
c84265_g2	459	AATT	4	A	1
c84265_g2	609	TG	2	T	1
c84265_g2	983	TTAAACTAA	9	T	1
c84265_g2	992	ATTT	4	A	1
c84265_g2	1234	C	1	CTT,CT	6
c71449_g1	2007	T	1	TA	2
c71449_g1	2049	TA	2	T	1
c54174_g1	129	T	1	TA	2
c85112_g2	615	C	1	CAAA	4
c50454_g1	124	AAAGTG	6	A	1
c50454_g1	139	AG	2	A	1
c87548_g1	1960	ACAG	4	A	1
c87548_g1	2488	C	1	CT	2
c87548_g1	2626	TGA	3	T	1
c87548_g1	2978	GTTTT	5	G,GTTT,GTT,GT	13
c87548_g1	2982	T	1	TG	2
c87548_g1	3245	AGT	3	A	1
c87548_g1	3303	A	1	AT	2
c87548_g1	3338	C	1	CTT,CT	6
c86627_g1	332	TG	2	T	1
c86627_g1	1044	G	1	GT	2
c86627_g1	1059	T	1	TA	2
c76395_g1	381	GA	2	G	1
c76395_g1	777	TC	2	T	1
c76052_g1	656	TGATAA	6	T	1
c76052_g1	700	GACAATTTCAGC	12	G	1
c76052_g1	842	TA	2	T	1
c74241_g2	310	G	1	GTTCCCA	7
c62556_g1	173	GC	2	G	1
c82063_g1	437	TG	2	T	1
c82063_g1	721	G	1	GGT	3
c82063_g1	767	T	1	TA	2
c82063_g1	768	T	1	TA	2
c74556_g4	213	CA	2	CAA,C	5
c52180_g1	106	TC	2	T	1
c65742_g1	122	T	1	TGA	3
c81570_g8	243	TAA	3	TA,T	4
c81570_g8	279	T	1	TA	2
c81570_g8	317	AT	2	A	1
c81570_g8	732	CTGT	4	C	1
c80183_g2	898	A	1	AGGTAT	6
c80183_g2	1433	GT	2	GTT,G	5
c80183_g2	2969	TTTC	4	T	1
c83988_g2	1306	C	1	CT	2
c83988_g2	1764	A	1	AC	2
c83988_g2	1987	GT	2	G	1
c83988_g2	2200	CA	2	C	1
c84144_g4	435	CA	2	C	1
c84144_g4	514	GA	2	G	1
c84144_g4	530	AT	2	A	1
c84144_g4	760	AAT	3	A	1
c77149_g1	207	TA	2	T	1
c79532_g1	495	GA	2	G	1
c79532_g1	801	G	1	GAAA	4
c79532_g1	895	T	1	TA	2
c79532_g1	1044	GA	2	G	1
c64483_g1	334	CA	2	C	1
c62228_g1	97	G	1	GA	2
c62228_g1	98	T	1	TC	2
c83922_g2	1123	A	1	AT	2
c83922_g2	1189	G	1	GA	2
c83922_g2	2524	CTTT	4	C	1
c83922_g2	2825	G	1	GA	2
c79133_g1	313	CAT	3	C	1
c79133_g1	460	TAAC	4	T	1
c79133_g1	538	CA	2	C	1
c79133_g1	640	T	1	TG	2
c84009_g3	2961	AT	2	A	1
c87095_g1	2638	T	1	TG	2
c81343_g2	250	T	1	TA	2
c81343_g2	261	AT	2	A	1
c81343_g2	263	C	1	CA	2
c81343_g2	269	AAC	3	A	1
c76647_g2	203	AT	2	A	1
c76647_g2	315	AC	2	A	1
c76647_g2	317	TAC	3	T	1
c76647_g2	455	CCT	3	C	1
c74428_g1	2421	AAAG	4	A	1
c85194_g1	1185	GACTATGGGAAAAATA	16	G	1
c78382_g1	206	T	1	TAA	3
c78382_g1	624	G	1	GT	2
c84400_g2	195	GTA	3	G	1
c84400_g2	410	CTTTATAAGAT	11	C	1
c84400_g2	415	T	1	TC	2
c84400_g2	661	CA	2	C	1
c84400_g2	663	ATT	3	AT,A	4
c84400_g2	699	C	1	CTACAATG	8
c84400_g2	872	C	1	CA	2
c84400_g2	963	CGT	3	C	1
c84400_g2	1067	A	1	AAGG	4
c84400_g2	1442	GTT	3	GT,G	4
c77359_g4	330	AT	2	A	1
c72978_g1	175	CT	2	C	1
c72978_g1	230	A	1	ATAT	4
c80983_g1	444	CA	2	C	1
c85759_g2	198	AT	2	A	1
c85759_g2	276	C	1	CTACCACTGACAG	13
c85759_g2	3210	G	1	GT	2
c85759_g2	3499	ATTT	4	A	1
c72772_g1	218	GCA	3	G	1
c85477_g1	2340	T	1	TATA	4
c86366_g1	101	A	1	AT	2
c86366_g1	714	GT	2	G	1
c86366_g1	1861	GA	2	G	1
c81579_g1	130	GT	2	G	1
c81579_g1	173	A	1	AT	2
c81579_g1	1382	GTT	3	G	1
c83017_g1	324	CATTAA	6	C	1
c75912_g1	224	CA	2	C	1
c75912_g1	260	ATT	3	A	1
c67851_g1	898	GA	2	G	1
c87744_g1	753	AG	2	A	1
c83650_g1	1760	A	1	AT	2
c83650_g1	2089	CTT	3	C	1
c83650_g1	2477	GTTA	4	G	1
c83650_g1	2493	A	1	AT	2
c83650_g1	2613	CATTTAGTAT	10	C	1
c83650_g1	2688	TGAGG	5	T	1
c78099_g1	932	T	1	TTGA	4
c85507_g2	294	AT	2	A	1
c85507_g2	522	TC	2	T	1
c77237_g2	357	CTT	3	C	1
c77237_g2	438	G	1	GA	2
c77237_g2	746	TA	2	T	1
c86289_g1	828	G	1	GAATTAA	7
c86289_g1	1290	CTTGGTCA	8	C	1
c86289_g1	1975	GAGC	4	G	1
c74850_g2	238	A	1	AT	2
c32904_g1	144	T	1	TA	2
c83486_g1	681	G	1	GT	2
c83486_g1	699	TA	2	T	1
c83486_g1	1370	T	1	TTCCATC	7
c86485_g1	451	TTG	3	T	1
c86485_g1	677	G	1	GT	2
c8303_g1	313	CAA	3	C	1
c75943_g1	452	CA	2	C	1
c75943_g1	595	TA	2	T	1
c74622_g1	1373	TAG	3	T	1
c74622_g1	1378	ATGTGTGTG	9	A	1
c77064_g1	476	TGAGAGA	7	T,TGAGA	7
c77064_g1	509	G	1	GAT	3
c77064_g1	605	G	1	GA	2
c77064_g1	813	CAGAA	5	C	1
c77064_g1	901	TTTG	4	T	1
c85241_g2	467	CT	2	C	1
c54998_g1	84	CA	2	C	1
c83393_g1	382	CAGACAATGATGA	13	C	1
c83393_g1	2496	GTC	3	G	1
c86234_g8	344	AT	2	A	1
c85486_g3	204	TA	2	TAAAA,T,TAAAAA	14
c85486_g3	312	CT	2	C	1
c85486_g3	478	TG	2	T	1
c85486_g3	604	T	1	TAA,TAAAA	9
c85486_g3	732	T	1	TA	2
c82717_g2	430	G	1	GA	2
c82717_g2	807	C	1	CA	2
c80660_g4	218	A	1	AAT	3
c80660_g4	811	T	1	TTAGA	5
c80660_g4	812	G	1	GTA	3
c80660_g4	968	ATG	3	A	1
c83968_g2	4349	A	1	AT	2
c86685_g1	673	G	1	GA	2
c86685_g1	743	TA	2	T	1
c86685_g1	1163	GT	2	G	1
c74559_g1	91	A	1	ATT,AT	6
c74559_g1	125	TA	2	T	1
c78232_g1	137	TATCTGTG	8	T	1
c78232_g1	321	AAT	3	A	1
c78232_g1	419	AT	2	A	1
c78232_g1	545	AT	2	A	1
c87850_g2	4005	ATAT	4	A	1
c87850_g2	4151	C	1	CAA	3
c87850_g2	4299	C	1	CCCTCCATTTTTGACT	16
c80967_g1	682	TCTC	4	T	1
c80967_g1	1790	A	1	AT	2
c80967_g1	2437	AATTAT	6	A	1
c63461_g1	343	AT	2	A	1
c82881_g5	196	T	1	TA	2
c85304_g2	85	GA	2	G	1
c85304_g2	128	TA	2	T	1
c85304_g2	139	C	1	CA	2
c85304_g2	312	ATG	3	A	1
c85304_g2	645	GTT	3	GTTT,G	6
c85304_g2	723	CT	2	C	1
c85304_g2	948	AAC	3	A	1
c85304_g2	950	C	1	CTAGT	5
c85304_g2	1004	AT	2	ATT,A	5
c81811_g2	1357	AG	2	A	1
c81811_g2	1999	GA	2	G	1
c78959_g1	182	AT	2	A	1
c78959_g1	1986	T	1	TGATGGTTGGAAATGTTTTTC	21
c83325_g1	893	TA	2	T	1
c83325_g1	1305	T	1	TAA,TA	6
c83325_g1	1375	T	1	TA	2
c83325_g1	1446	CTACTT	6	C	1
c83325_g1	1700	C	1	CAT	3
c83325_g1	1713	ATATG	5	A	1
c81485_g2	306	GAA	3	GA,G	4
c81485_g2	395	GT	2	G	1
c81485_g2	435	AT	2	ATT,A	5
c81485_g2	537	AT	2	A	1
c68673_g1	130	G	1	GT	2
c68673_g1	308	CT	2	C	1
c68673_g1	885	TA	2	T	1
c76334_g1	333	ATT	3	ATTT,AT,A	9
c81274_g2	1909	C	1	CGGCATTTATTGT	13
c81274_g2	1912	A	1	ATT	3
c81274_g2	1916	C	1	CA	2
c78421_g1	289	T	1	TA	2
c78421_g1	380	A	1	AAATAATAATAAT,AAAT	18
c69357_g3	1370	T	1	TGTG	4
c76132_g1	2313	T	1	TGACGCCAG	9
c76132_g1	2344	G	1	GAAA	4
c73478_g1	376	C	1	CA	2
c86489_g1	446	T	1	TA	2
c86489_g1	481	GA	2	G	1
c86489_g1	944	AT	2	A	1
c86489_g1	1378	GT	2	G	1
c86489_g1	1653	A	1	AT	2
c83102_g1	346	G	1	GAC	3
c83102_g1	349	G	1	GA	2
c55840_g1	578	T	1	TA	2
c76287_g2	527	GT	2	G	1
c76287_g2	1500	G	1	GT	2
c86664_g1	297	T	1	TC	2
c86664_g1	338	A	1	ATAT	4
c86664_g1	402	CGAA	4	C	1
c50570_g1	237	A	1	AG	2
c64169_g1	1712	T	1	TA	2
c81264_g1	1802	GT	2	G	1
c81264_g1	1813	AT	2	A	1
c70440_g1	150	AT	2	A	1
c62281_g1	183	A	1	ATT	3
c74429_g1	949	GGGGGGCTTAGA	12	G	1
c74429_g1	1106	T	1	TAA	3
c74899_g2	185	A	1	AGGGG,AGGG,AAGGGGG	18
c74899_g2	451	ATTTATAGT	9	A	1
c74899_g2	520	TAGTTTTCTAAAA	13	T	1
c74899_g2	522	GTTTTCTAAAAA	12	G	1
c82704_g5	576	A	1	AT	2
c87555_g1	1057	A	1	AT	2
c87555_g1	1084	AT	2	A	1
c87555_g1	1294	AT	2	A	1
c87555_g1	1745	AT	2	A	1
c87555_g1	1875	C	1	CAA	3
c87555_g1	2185	A	1	AGGT	4
c87555_g1	2529	G	1	GTAAGCTT	8
c87555_g1	2748	AG	2	A	1
c87555_g1	2873	TA	2	T	1
c87555_g1	2890	G	1	GT	2
c87555_g1	2906	T	1	TAA	3
c87555_g1	3207	C	1	CCTT	4
c87555_g1	3636	TTG	3	T	1
c87555_g1	3761	CAAATGGTAAAAAACATAA	19	C	1
c87555_g1	4088	CA	2	C	1
c76913_g2	142	TACA	4	T	1
c76913_g2	434	TTTGATTCTG	10	T	1
c76913_g2	441	CTGTTGAAAA	10	C	1
c78421_g2	102	AG	2	A	1
c78421_g2	3266	G	1	GTA	3
c84883_g1	3353	CCTG	4	C	1
c84883_g1	3384	T	1	TTTC	4
c80081_g1	591	GT	2	G	1
c80081_g1	832	AT	2	A	1
c83238_g1	1018	CAAT	4	C	1
c66443_g1	200	CAA	3	C	1
c85752_g5	552	CA	2	C	1
c85752_g5	742	C	1	CAACTT	6
c68080_g1	964	CTCATCT	7	C	1
c68080_g1	1580	ATCATCATCG	10	A	1
c87397_g2	142	TA	2	T	1
c87397_g2	158	AT	2	A	1
c87397_g2	218	A	1	AT	2
c87397_g2	344	ACTTT	5	A	1
c87397_g2	389	AT	2	A	1
c87397_g2	1426	T	1	TGCTATGCAA	10
c87397_g2	2664	AGAACGCAT	9	A	1
c87397_g2	2745	A	1	AG	2
c78364_g3	449	GT	2	G	1
c78364_g3	497	A	1	AT	2
c78364_g3	1207	TTCTCC	6	T	1
c84941_g9	215	AT	2	A	1
c85694_g1	91	AG	2	A	1
c85694_g1	406	G	1	GT	2
c85694_g1	692	C	1	CTG	3
c85694_g1	781	CT	2	CTT,C	5
c86199_g1	226	GCCCCCC	7	G	1
c84127_g1	570	G	1	GA	2
c84127_g1	700	C	1	CA	2
c84127_g1	1341	TC	2	T	1
c84127_g1	1418	GCACCATA	8	G	1
c80268_g1	144	CACTTA	6	C	1
c80268_g1	430	AAAATTGAAAAT	12	A	1
c80268_g1	477	AT	2	A	1
c78684_g1	258	A	1	AGCTTTCAATC	11
c78684_g1	259	A	1	AG	2
c78684_g1	337	G	1	GTT	3
c78684_g1	498	C	1	CGTGTATTTACGCATGA	17
c78684_g1	499	A	1	AT	2
c83291_g1	274	G	1	GACAAGAAGT	10
c83291_g1	801	ATTT	4	A	1
c83291_g1	816	ATT	3	AT,A	4
c83291_g1	855	CA	2	C	1
c83291_g1	1345	AT	2	ATT,A	5
c83291_g1	1718	CT	2	C	1
c86843_g3	4307	GA	2	G	1
c86843_g3	5230	TA	2	T	1
c86843_g3	5277	AT	2	A	1
c81210_g2	280	T	1	TA	2
c81210_g2	1531	A	1	AT	2
c81210_g2	2026	G	1	GT	2
c81210_g2	2051	ATACATG	7	A	1
c81228_g1	131	ATACAG	6	A	1
c81847_g4	239	AGTCACACTAAAGTTTTCAACAGT	24	A	1
c81847_g4	777	T	1	TA	2
c73200_g1	489	GA	2	G	1
c73200_g1	1748	TA	2	T	1
c73200_g1	1774	G	1	GA	2
c48904_g1	241	TG	2	T	1
c49292_g1	245	TTA	3	T	1
c87008_g1	194	G	1	GT	2
c87008_g1	447	CCAA	4	C	1
c77155_g2	265	TA	2	T	1
c82838_g1	334	AT	2	A	1
c82838_g1	335	TA	2	T	1
c82838_g1	373	T	1	TA	2
c82838_g1	415	G	1	GA	2
c82838_g1	1000	TTA	3	TTATATCATATGATTGAATA,T	22
c82838_g1	1002	A	1	ATATCATATGATAT	14
c82838_g1	1085	A	1	ATAT	4
c81532_g1	789	A	1	AAACAAC	7
c81532_g1	861	T	1	TACC	4
c81532_g1	2621	AC	2	A	1
c81532_g1	2622	CT	2	C	1
c81532_g1	2661	C	1	CAA	3
c85770_g1	178	G	1	GA	2
c85770_g1	1847	C	1	CT	2
c85770_g1	2112	TAGTTA	6	T	1
c85770_g1	2119	AT	2	A	1
c85770_g1	2388	A	1	AG	2
c85770_g1	2492	CTG	3	C	1
c86596_g2	707	C	1	CTG	3
c78008_g3	132	A	1	AGATAGCATATTTATTAC	18
c78008_g3	916	A	1	AGCGGG	6
c79156_g1	2210	T	1	TTGCGCCAA	9
c79156_g1	2677	A	1	AG	2
c86992_g4	302	AT	2	A	1
c86992_g4	538	AGAAT	5	A	1
c84375_g3	180	T	1	TA	2
c82922_g2	97	CT	2	C	1
c74314_g1	535	G	1	GA	2
c74314_g1	827	A	1	AT	2
c74314_g1	907	AG	2	A	1
c74314_g1	973	CT	2	C	1
c74314_g1	1085	CAAGATA	7	C	1
c70039_g3	636	C	1	CT	2
c83427_g2	1380	A	1	AAGG	4
c83427_g2	1407	C	1	CA	2
c83427_g2	2224	A	1	AT	2
c87105_g3	263	CAG	3	C	1
c87105_g3	418	AT	2	A	1
c84391_g1	1937	G	1	GT	2
c64525_g1	198	AT	2	A	1
c69043_g1	519	T	1	TA	2
c69043_g1	760	A	1	AG	2
c85752_g6	197	TG	2	T	1
c85752_g6	408	AT	2	A	1
c85752_g6	618	AT	2	A	1
c85752_g6	710	ATTT	4	AT,A	4
c87171_g4	477	A	1	AG	2
c87171_g4	478	G	1	GA	2
c87171_g4	518	AAT	3	A	1
c87171_g4	652	A	1	ATTAC	5
c87171_g4	675	G	1	GA	2
c87171_g4	682	G	1	GA	2
c87171_g4	767	CT	2	C	1
c72207_g1	266	GA	2	G	1
c85884_g1	217	TA	2	T	1
c85884_g1	315	A	1	ATTTGTTTG	9
c85884_g1	891	TA	2	T	1
c85884_g1	949	GT	2	G	1
c85884_g1	1189	AT	2	A	1
c85884_g1	1728	T	1	TA	2
c85884_g1	1798	G	1	GA	2
c85884_g1	1960	G	1	GT	2
c70944_g1	2560	C	1	CT	2
c58959_g1	246	T	1	TAA,TGAAC	9
c58959_g1	248	G	1	GT	2
c58959_g1	251	C	1	CTAGAA	6
c80958_g1	613	G	1	GT	2
c80958_g1	667	TAGG	4	T	1
c80958_g1	798	TG	2	T	1
c80958_g1	860	C	1	CA	2
c79018_g1	274	CA	2	C	1
c79018_g1	526	TCGTTA	6	T	1
c79018_g1	533	TACAG	5	T	1
c73299_g1	423	AGTAAGT	7	A	1
c50382_g1	174	A	1	ATT	3
c50382_g1	314	ACACATG	7	A	1
c50382_g1	332	ACATG	5	A	1
c85532_g1	105	CA	2	C	1
c85532_g1	600	CAT	3	C	1
c85532_g1	601	AT	2	A	1
c85532_g1	715	GCCA	4	G	1
c85532_g1	1060	AT	2	A	1
c85532_g1	1063	T	1	TA	2
c85532_g1	1319	TAA	3	TA,T	4
c85532_g1	1411	TA	2	T	1
c83590_g1	143	G	1	GA	2
c83590_g1	357	C	1	CT	2
c83590_g1	404	T	1	TA	2
c83590_g1	511	GA	2	G	1
c83590_g1	2422	T	1	TTACCG	6
c83590_g1	2451	ATT	3	A	1
c83590_g1	3012	AT	2	A	1
c78838_g1	685	GT	2	G	1
c78838_g1	848	A	1	AT	2
c80738_g1	153	AG	2	A	1
c80738_g1	157	ACCC	4	A	1
c73238_g1	257	CAT	3	C	1
c73238_g1	304	T	1	TA	2
c73238_g1	381	ATT	3	ATTT,AT,A	9
c73238_g1	423	AT	2	A	1
c87701_g2	284	TA	2	TAA,T	5
c87701_g2	612	TAGTTTACTTCCA	13	T	1
c87701_g2	704	C	1	CT	2
c87701_g2	769	T	1	TG	2
c87701_g2	876	T	1	TAA,TA	6
c87701_g2	1527	CTGTCGA	7	C	1
c87701_g2	2185	GGTGTGGTTGTTGGCAATA	19	G	1
c87701_g2	2228	TA	2	TAA,T	5
c87701_g2	2345	G	1	GA	2
c87701_g2	2361	AT	2	A	1
c83003_g1	511	G	1	GA	2
c59884_g1	119	TC	2	T	1
c59884_g1	213	A	1	AT	2
c65864_g2	259	CCTTAAA	7	C	1
c78637_g1	2996	CT	2	C	1
c59841_g2	281	AT	2	A	1
c64859_g1	209	C	1	CA	2
c83687_g1	262	TAC	3	T	1
c83687_g1	304	CAT	3	C	1
c84962_g4	1352	AAAAC	5	A	1
c75864_g1	579	AT	2	A	1
c75864_g1	603	AG	2	A	1
c75864_g1	660	A	1	AC	2
c75864_g1	663	TCA	3	T	1
c80700_g1	314	C	1	CTGCAGAA	8
c80700_g1	464	A	1	AGGCGACACAGGGATCGAC	19
c80700_g1	466	A	1	ATCGACGAT	9
c80700_g1	751	GA	2	G	1
c80700_g1	1157	CAT	3	C	1
c80700_g1	1301	AT	2	A	1
c80180_g1	246	GA	2	G	1
c80180_g1	553	T	1	TAA,TA	6
c85562_g1	127	TAA	3	TA,T	4
c85562_g1	342	TA	2	TAA,T	5
c85562_g1	3140	T	1	TCTC	4
c85562_g1	3891	C	1	CCATTGGCTCTATTGAAGAGCAGGTTAG	28
c62095_g2	1727	T	1	TATGTCAG	8
c62095_g2	1764	GAA	3	GA,G	4
c62095_g2	1775	A	1	AT	2
c79061_g3	81	T	1	TG	2
c61921_g1	166	GA	2	G	1
c70401_g1	694	G	1	GA	2
c74995_g1	1393	A	1	ATT	3
c86415_g2	101	G	1	GTATA	5
c86415_g2	200	TA	2	T	1
c86415_g2	209	GA	2	G	1
c86415_g2	243	AT	2	A	1
c86415_g2	4046	TGAAATCTTTCTTTTCGTGCC	21	T	1
c82197_g4	121	GA	2	G	1
c82197_g4	257	AT	2	ATT,A	5
c82336_g1	116	TA	2	T	1
c75070_g2	185	CATTTGAA	8	C	1
c84925_g1	90	C	1	CA	2
c84925_g1	377	ATGTTGTATCTAGTACAGG	19	A	1
c67819_g1	205	AT	2	A	1
c86333_g4	1194	TTC	3	T	1
c81797_g1	113	CA	2	C	1
c81797_g1	186	CTTAG	5	C	1
c81797_g1	188	TAGTA	5	T	1
c81797_g1	260	A	1	AT	2
c87793_g3	3184	TTGC	4	TTGCTGC,T,TTGCTGCTGC	20
c87793_g3	4413	GA	2	G	1
c87793_g3	4424	CTG	3	C	1
c84912_g4	252	T	1	TA	2
c84912_g4	256	AT	2	A	1
c84912_g4	285	A	1	AT	2
c84912_g4	298	TATG	4	T	1
c84912_g4	794	TTTA	4	T	1
c83578_g1	161	CGTT	4	C	1
c66729_g1	310	AC	2	A	1
c85636_g2	1858	C	1	CCATCGGCTT	10
c73928_g1	341	G	1	GCTATTTC	8
c73928_g1	343	A	1	ATTTCTATTCTTG	13
c73928_g1	346	GA	2	G	1
c73922_g1	2094	ATT	3	A	1
c73922_g1	2571	A	1	AACACTG	7
c87125_g4	242	TA	2	T	1
c87125_g4	434	T	1	TAAA	4
c87125_g4	550	GA	2	G	1
c87125_g4	1755	CGGTTCATCA	10	C	1
c69727_g1	1247	A	1	AAGT	4
c87346_g2	143	T	1	TA	2
c87346_g2	213	GT	2	G	1
c87346_g2	247	C	1	CA	2
c87346_g2	345	GAAT	4	G	1
c87346_g2	487	C	1	CA,CTA	6
c87346_g2	639	AC	2	A	1
c87346_g2	990	G	1	GA	2
c87346_g2	1011	AT	2	A	1
c87346_g2	1443	A	1	AG	2
c63730_g1	424	A	1	AT	2
c63730_g1	2032	GA	2	G	1
c63730_g1	2131	A	1	AT	2
c63730_g1	3382	ATTG	4	A	1
c50647_g1	103	T	1	TGTAA	5
c50647_g1	117	GA	2	G	1
c81352_g1	184	A	1	AC	2
c85290_g1	152	CAT	3	C	1
c83566_g1	303	GTTTTGGAAAAGAATAGTAAC	21	G	1
c83566_g1	912	C	1	CAAAATTCAGG	11
c83566_g1	915	T	1	TC	2
c83566_g1	1071	T	1	TCAG	4
c83566_g1	1073	C	1	CAAGTGCATCAGACA	15
c71996_g2	343	C	1	CT	2
c71996_g2	596	CT	2	C	1
c68849_g2	819	TCA	3	T	1
c76775_g2	115	A	1	ATATAT	6
c73394_g1	581	C	1	CA	2
c73394_g1	617	TA	2	TAA,T	5
c73394_g1	850	CGTT	4	C	1
c81382_g3	121	T	1	TTAATGTAGTTA	12
c81382_g3	637	CA	2	C	1
c81382_g3	899	TG	2	T	1
c65054_g1	144	TA	2	T	1
c81773_g1	174	TG	2	T	1
c81773_g1	377	T	1	TA	2
c81773_g1	876	GA	2	G	1
c81773_g1	1814	CTTATTCAA	9	C	1
c85264_g1	161	TA	2	T	1
c85264_g1	316	A	1	AT	2
c54445_g1	831	GT	2	G	1
c84790_g3	231	G	1	GA	2
c84790_g3	361	AT	2	A	1
c81898_g7	504	CA	2	C	1
c81898_g7	1263	CATTT	5	C	1
c81898_g7	1285	C	1	CTT	3
c81898_g7	1286	C	1	CTCATAG	7
c81968_g1	850	AACGGGT	7	A	1
c81968_g1	1030	ACAG	4	A	1
c81968_g1	2437	G	1	GCAA	4
c83252_g2	173	TA	2	T	1
c83252_g2	470	GT	2	G	1
c83252_g2	697	G	1	GGT	3
c77334_g1	616	TA	2	T	1
c77334_g1	1070	AGTTC	5	A	1
c77334_g1	1241	AT	2	A	1
c77334_g1	1247	TA	2	T	1
c77334_g1	1477	TATTGGCCAACCA	13	T	1
c77176_g1	418	G	1	GA	2
c77176_g1	676	C	1	CAT	3
c77176_g1	1014	T	1	TTTTG	5
c77176_g1	1146	T	1	TAA	3
c64671_g1	121	CT	2	C	1
c85966_g3	295	T	1	TG	2
c85966_g3	327	TA	2	T	1
c85966_g3	565	GCAGCTAGT	9	G	1
c85966_g3	730	GT	2	GTT,G	5
c85966_g3	1008	CA	2	C	1
c85966_g3	1460	CAT	3	C	1
c85966_g3	1522	AG	2	A	1
c85966_g3	1877	AT	2	ATTT,ATT,A	10
c72607_g1	607	AG	2	A	1
c76021_g1	2566	CATTT	5	C	1
c82301_g1	217	C	1	CCT	3
c82301_g1	222	A	1	ACACTC	6
c82301_g1	426	T	1	TTGGTTTGTTCAGAGTGCA	19
c80768_g1	155	TA	2	TAA,T	5
c80768_g1	405	CAAA	4	CAA,C	5
c80768_g1	441	TA	2	T	1
c80768_g1	592	GA	2	GAA,G	5
c80768_g1	799	GTTTT	5	G	1
c80768_g1	953	G	1	GAA,GA	6
c50335_g1	471	T	1	TAA	3
c86373_g1	424	T	1	TA	2
c66773_g1	799	GGTACAT	7	G	1
c79566_g1	362	AT	2	A	1
c79566_g1	1856	T	1	TCCA	4
c77676_g1	351	G	1	GA	2
c77676_g1	423	A	1	AC	2
c77676_g1	452	TA	2	T	1
c77676_g1	677	G	1	GA	2
c77676_g1	882	C	1	CA	2
c77676_g1	1384	T	1	TA	2
c77676_g1	1417	A	1	AT	2
c77676_g1	1425	TTTA	4	T	1
c77676_g1	1426	TTA	3	T	1
c77676_g1	1701	A	1	AC	2
c77676_g1	1703	A	1	AGAG	4
c77676_g1	1712	T	1	TCTTGG	6
c77676_g1	2083	G	1	GT	2
c77676_g1	2529	AC	2	A	1
c77676_g1	2533	CA	2	C	1
c77676_g1	2671	TA	2	T	1
c74443_g1	161	AT	2	A	1
c66637_g2	552	G	1	GT	2
c85771_g4	722	A	1	AT	2
c85771_g4	1394	ATGTT	5	A	1
c84035_g1	85	CTT	3	CT,C	4
c84035_g1	169	TA	2	T	1
c84035_g1	494	T	1	TG	2
c84035_g1	682	TAA	3	TA,T	4
c77296_g1	481	AT	2	A	1
c77296_g1	484	C	1	CATGG	5
c77296_g1	485	C	1	CTGTTAA	7
c77296_g1	1783	A	1	AT	2
c77296_g1	1863	GT	2	G	1
c80288_g4	197	GT	2	G	1
c80288_g4	390	GT	2	G	1
c80288_g4	906	CA	2	C	1
c80288_g4	948	GC	2	G	1
c80288_g4	960	CAA	3	C	1
c87340_g5	1675	C	1	CT	2
c79774_g2	1041	C	1	CACCTTCTTTTTTTGTTTACA	21
c79774_g2	1043	C	1	CCTTCTTTTTT	11
c79774_g2	1063	T	1	TATTTTTGGTAGTACA	16
c80550_g1	305	GA	2	G	1
c106448_g1	515	GTT	3	G	1
c81860_g2	90	T	1	TAAC	4
c81860_g2	419	ATG	3	A	1
c81860_g2	868	A	1	AT	2
c81860_g2	909	A	1	ATC	3
c81860_g2	910	AG	2	A	1
c81860_g2	1410	TC	2	T	1
c81860_g2	1447	AT	2	A	1
c81860_g2	1505	AAAATTCACCT	11	A	1
c83496_g1	88	CT	2	C	1
c83496_g1	96	AG	2	A	1
c83496_g1	104	ATAC	4	A	1
c83496_g1	113	CATAG	5	C,CACTCAAATAG	13
c83496_g1	2874	G	1	GATGGC	6
c83496_g1	2913	T	1	TCGA	4
c83496_g1	2914	T	1	TC	2
c83496_g1	2917	C	1	CG	2
c83496_g1	2919	A	1	ACTG	4
c64308_g1	430	AT	2	A	1
c78542_g3	193	G	1	GA	2
c78542_g3	261	T	1	TA	2
c78542_g3	1151	GATA	4	G	1
c87322_g1	216	CT	2	C	1
c63492_g1	1166	G	1	GT	2
c67520_g1	177	TA	2	T	1
c86059_g1	215	A	1	AGATTTAATTTAGACTTCACTTGT	24
c86059_g1	416	A	1	AAT	3
c86059_g1	704	TTTC	4	T	1
c86059_g1	705	TTC	3	T	1
c86059_g1	743	CATT	4	C	1
c86059_g1	827	GAA	3	GAAA,G	6
c86059_g1	856	A	1	AC	2
c86059_g1	943	TTTA	4	T	1
c86059_g1	949	TA	2	T	1
c86059_g1	1203	A	1	ATCCCCAAC	9
c86059_g1	1938	A	1	AG	2
c86059_g1	2037	T	1	TTA	3
c86059_g1	2087	TAC	3	T	1
c86059_g1	2187	CA	2	C	1
c86059_g1	2313	AG	2	A	1
c86059_g1	2334	TC	2	T	1
c86059_g1	3207	CA	2	C	1
c86059_g1	3355	T	1	TA	2
c86059_g1	3365	C	1	CTG	3
c86059_g1	3986	A	1	ACCGAGATGAACTGCAAAATTGGTG	25
c60461_g1	1942	C	1	CT	2
c87246_g1	91	A	1	AGAT	4
c87246_g1	487	CA	2	C	1
c87246_g1	1912	A	1	AAAT	4
c87246_g1	2296	AAACTATCT	9	A	1
c87246_g1	2363	AT	2	A	1
c87246_g1	2406	GT	2	G	1
c87246_g1	3082	T	1	TA	2
c87246_g1	3086	A	1	AG	2
c87246_g1	3128	AT	2	A	1
c87246_g1	3257	AATCG	5	A	1
c87246_g1	3337	T	1	TC	2
c70914_g1	117	AAT	3	A	1
c80120_g1	293	CGCAA	5	C	1
c80120_g1	492	C	1	CT	2
c80120_g1	505	TA	2	T	1
c80120_g1	513	AC	2	A	1
c67958_g1	971	CATT	4	C	1
c81184_g5	266	A	1	AT	2
c81184_g5	339	GGTAATAACA	10	G	1
c78951_g8	3030	C	1	CA	2
c78951_g8	3080	GT	2	G	1
c68408_g1	404	A	1	AT	2
c84991_g1	345	G	1	GTGTGTGTGCA	11
c84991_g1	988	G	1	GTT,GT	6
c84991_g1	1557	TA	2	T	1
c84991_g1	1603	ATTT	4	A	1
c84991_g1	1689	TAA	3	TA,T	4
c84991_g1	1753	C	1	CTG	3
c84991_g1	1754	A	1	AG	2
c84991_g1	1879	TA	2	T	1
c85970_g2	317	T	1	TAA	3
c75702_g1	174	GAAA	4	G	1
c68180_g1	448	TAC	3	T	1
c79537_g1	134	TGTATGCATGTATTTG	16	T	1
c79537_g1	2132	T	1	TTCTACC	7
c67598_g1	273	C	1	CTTT	4
c67598_g1	287	T	1	TA	2
c67598_g1	1140	GCTGAGGCAAA	11	G	1
c78773_g1	910	TCAAGGCCCAATTTTCACATCA	22	T	1
c73723_g1	377	TACCC	5	T	1
c73723_g1	382	TC	2	T	1
c86351_g2	216	CTT	3	C	1
c86351_g2	539	TACAG	5	T	1
c86351_g2	2379	ATT	3	AT,A	4
c86351_g2	2780	AT	2	A	1
c86351_g2	2896	TG	2	T	1
c5892_g1	830	GA	2	G	1
c87302_g2	442	ATTGGCCTT	9	A	1
c79123_g3	402	TA	2	T	1
c86094_g1	1134	TG	2	T	1
c86094_g1	1245	AT	2	A	1
c86094_g1	1324	T	1	TTGTTCTATTC	11
c70204_g1	154	G	1	GA	2
c86688_g2	3576	A	1	AAAATCAGGG	10
c86688_g2	6427	TC	2	T	1
c86688_g2	6432	A	1	AG	2
c77481_g1	473	GGCAAAATTAGCT	13	G	1
c77481_g1	1516	TA	2	T	1
c78695_g1	358	C	1	CA	2
c79969_g2	398	ATTCAATAG	9	A	1
c79969_g2	916	T	1	TA	2
c12619_g1	146	TTG	3	T	1
c69454_g1	412	TA	2	TAA,T	5
c77495_g2	1943	GT	2	G	1
c87242_g1	1786	A	1	ACT	3
c87242_g1	1789	G	1	GCA	3
c71963_g1	1353	G	1	GA	2
c71963_g1	1365	T	1	TG	2
c74685_g1	261	TCTAA	5	T	1
c82276_g3	202	CTG	3	C	1
c82276_g3	490	CA	2	C	1
c54706_g1	310	TTACAATAGATATTAAATAAA	21	T	1
c81368_g2	609	ATACTC	6	A	1
c76201_g1	231	TA	2	T	1
c76751_g2	205	A	1	ACAAAG	6
c85992_g1	120	CA	2	C	1
c82106_g4	218	TTTAAA	6	T	1
c82106_g4	235	AAATATT	7	A	1
c32917_g1	185	CT	2	C	1
c55659_g1	178	AAC	3	A	1
c55659_g1	192	G	1	GTA	3
c23044_g1	796	ATTATATTTTCAG	13	A	1
c77566_g1	883	AAGCATCTTTGC	12	A	1
c74131_g1	2642	T	1	TTCCTCC	7
c84263_g4	247	CAA	3	C	1
c84263_g4	699	GT	2	GTT,G	5
c84263_g4	1488	T	1	TAGA	4
c69906_g1	1225	G	1	GAAACTGCCA	10
c69906_g1	1232	C	1	CAGGGAGAT	9
c69906_g1	1269	A	1	AAACCCAAAACAAAGAC	17
c76701_g3	224	G	1	GA	2
c76701_g3	493	AT	2	A	1
c76701_g3	636	T	1	TA	2
c76701_g3	718	T	1	TA	2
c76701_g3	1092	C	1	CAA	3
c76701_g3	1095	T	1	TGAG	4
c76701_g3	1099	A	1	AGT	3
c76701_g3	1102	T	1	TGG	3
c73312_g1	268	G	1	GT	2
c73312_g1	349	GA	2	G	1
c73312_g1	360	GA	2	G	1
c73312_g1	443	TA	2	T	1
c73312_g1	487	T	1	TA	2
c86703_g1	902	CAATCAT	7	C	1
c81127_g2	976	TG	2	T	1
c81127_g2	1084	TCTTTATATG	10	T	1
c81127_g2	1376	C	1	CAGA	4
c81127_g2	1586	G	1	GA	2
c81127_g2	1592	TA	2	T	1
c81127_g2	1879	T	1	TAAAGGTAA	9
c87654_g3	2146	G	1	GT	2
c87654_g3	2524	T	1	TATACGGTAATAAGA	15
c87654_g3	2584	T	1	TTGTAAA	7
c87654_g3	2755	G	1	GT	2
c87654_g3	3167	GT	2	G	1
c80927_g1	634	TA	2	T	1
c83986_g1	1479	A	1	ACC,AC	6
c83986_g1	1501	CCCCCCATCCCACCGA	16	C	1
c83986_g1	1642	AT	2	A	1
c83986_g1	1906	T	1	TA	2
c83986_g1	1946	A	1	AG	2
c83986_g1	2049	ATAAT	5	A	1
c83986_g1	2084	AT	2	ATTT,A	6
c83986_g1	2109	TA	2	TAA,T	5
c83986_g1	2118	A	1	ACTTTTAATGAT	12
c83986_g1	2119	A	1	ACTTTTAATGATAC	14
c83986_g1	2234	C	1	CG	2
c86201_g7	130	T	1	TCA	3
c74107_g1	84	GA	2	G	1
c74107_g1	489	AT	2	A	1
c74107_g1	505	C	1	CTATA	5
c74107_g1	856	G	1	GT	2
c74107_g1	869	ACT	3	A	1
c84825_g3	101	GA	2	G	1
c57143_g2	98	TAAAAA	6	TA,T	4
c72947_g1	219	CCTT	4	C	1
c72947_g1	770	G	1	GA	2
c72947_g1	1112	G	1	GTCC	4
c49841_g1	82	CT	2	C	1
c75332_g1	513	G	1	GT	2
c75332_g1	579	C	1	CTTGTTTCATTCTGTTT	17
c75332_g1	796	TA	2	T	1
c75332_g1	876	CA	2	C	1
c75332_g1	1266	AAT	3	A	1
c75332_g1	1267	AT	2	ATT,A	5
c83795_g2	2642	A	1	AAAT	4
c44047_g1	360	CA	2	C	1
c79268_g1	190	GA	2	G	1
c79268_g1	364	AT	2	ATTT,A	6
c79268_g1	371	TTTTC	5	T	1
c79268_g1	1359	CTT	3	C	1
c87899_g1	422	T	1	TAAAAA	6
c87899_g1	427	T	1	TAATTA	6
c87899_g1	428	T	1	TACAG	5
c87899_g1	2623	A	1	AT	2
c87899_g1	3081	AT	2	A	1
c82439_g3	177	T	1	TG	2
c82439_g3	412	C	1	CA	2
c59209_g1	1427	C	1	CTGAG	5
c59209_g1	1431	G	1	GGGTTCATGGAGGA	14
c59209_g1	1774	A	1	AT	2
c87477_g2	1632	GAACTCCCCACTTACTGCCAAT	22	G	1
c87293_g3	5971	T	1	TA	2
c87293_g3	6176	TG	2	T	1
c87293_g3	6493	C	1	CT	2
c87293_g3	6520	CTG	3	C	1
c87293_g3	6602	T	1	TTAA,TTAAAA	11
c87293_g3	6603	A	1	AC	2
c87293_g3	6742	GT	2	G	1
c87343_g2	474	AACAAAT	7	A	1
c87343_g2	708	AACTT	5	A	1
c87343_g2	926	CTTT	4	CTTTT,CT,C	10
c87343_g2	1051	CT	2	C	1
c87343_g2	1061	GAA	3	GAAAA,GAAA,G	12
c87343_g2	1199	G	1	GTT,GT	6
c87343_g2	1203	TTG	3	T	1
c87343_g2	1204	TG	2	T	1
c87343_g2	1290	TA	2	T	1
c87343_g2	1516	G	1	GA	2
c87343_g2	2342	GGTAGAGTTGC	11	G	1
c87343_g2	2566	TA	2	TAA,T	5
c76985_g1	87	C	1	CT	2
c76985_g1	1354	A	1	ATGTGAT	7
c69053_g1	199	TAGTCAAATTTA	12	T	1
c69053_g1	254	AATC	4	A	1
c70556_g1	595	A	1	ATT	3
c70556_g1	597	AT	2	A	1
c71109_g1	156	G	1	GGGATAC	7
c82124_g1	324	GT	2	GTT,G	5
c79694_g1	4225	C	1	CA	2
c79694_g1	4997	T	1	TA	2
c79694_g1	5256	C	1	CATTGATAG	9
c80039_g1	887	GA	2	G	1
c82293_g2	196	C	1	CA	2
c82293_g2	448	AT	2	A	1
c82293_g2	1501	CA	2	C	1
c82293_g2	1579	AT	2	A	1
c77426_g1	330	G	1	GTTC	4
c77426_g1	877	TA	2	T	1
c1930_g1	112	TTA	3	T	1
c1930_g1	118	TGCC	4	T	1
c84077_g1	115	AT	2	A	1
c75495_g1	677	G	1	GA	2
c75495_g1	812	A	1	AT	2
c78225_g1	1337	TG	2	T	1
c78225_g1	1429	CTT	3	C	1
c78225_g1	1751	TCA	3	T	1
c78225_g1	1835	C	1	CT	2
c78225_g1	2275	TAG	3	T	1
c78225_g1	2383	CAT	3	C	1
c78225_g1	2542	TAC	3	T	1
c78225_g1	2849	CAATTTTGATTTTTT	15	C	1
c53662_g1	637	T	1	TAA	3
c86746_g1	3633	GACA	4	G	1
c86746_g1	4665	GA	2	GAA,G	5
c86746_g1	4874	T	1	TG	2
c86746_g1	4877	G	1	GT,GGTT,GGT	11
c86746_g1	5008	TTCATCCA	8	T	1
c86746_g1	5113	A	1	AT	2
c86746_g1	5165	G	1	GAA,GA	6
c86746_g1	5205	C	1	CAA,CA	6
c86746_g1	5302	CT	2	C	1
c84815_g1	1359	TTTCAGTTTTTGGAACAGG	19	T	1
c84815_g1	2497	GCAGTATGTGCAC	13	G	1
c78087_g1	163	AT	2	A	1
c78087_g1	376	CT	2	C	1
c78087_g1	490	AC	2	A	1
c78087_g1	700	A	1	AAT	3
c63383_g1	81	A	1	AAACTTC	7
c81171_g1	1239	TGAA	4	T	1
c81171_g1	1336	ATTACT	6	A	1
c81171_g1	1634	TA	2	T	1
c81646_g2	377	T	1	TTCTG	5
c81646_g2	540	G	1	GTGAC	5
c81646_g2	803	TAAATGA	7	T	1
c81646_g2	1752	TACATGAAGC	10	T	1
c44492_g1	227	C	1	CGTTCCAACCAATATACACGTCATTG	26
c44492_g1	809	G	1	GT	2
c33670_g1	296	T	1	TA	2
c82195_g7	216	TA	2	T	1
c82195_g7	224	AAC	3	A	1
c60389_g1	231	A	1	AT	2
c73378_g1	221	CCTGTAAA	8	C	1
c73378_g1	460	CAT	3	C	1
c73378_g1	499	CCGTT	5	C	1
c73378_g1	505	GA	2	G	1
c79583_g1	542	GTT	3	GT,G	4
c78002_g4	260	TA	2	T	1
c78002_g4	339	A	1	AT	2
c83003_g3	253	GTT	3	GT,G	4
c83003_g3	471	AT	2	A	1
c83003_g3	810	GCCTCCGTCATCATGGTA	18	G	1
c83003_g3	851	AT	2	A	1
c83003_g3	1088	AG	2	A	1
c79266_g5	369	A	1	ACTT	4
c82124_g6	193	TC	2	T	1
c82124_g6	635	AT	2	A	1
c74863_g2	236	GT	2	GTT,G	5
c84298_g2	142	GAA	3	GA,G	4
c85377_g1	133	G	1	GT	2
c85377_g1	145	GTT	3	GT,G	4
c85377_g1	230	GT	2	G	1
c85377_g1	401	CT	2	C	1
c85377_g1	432	A	1	AT	2
c76160_g1	510	AG	2	A	1
c76160_g1	787	TA	2	T	1
c80978_g1	385	GTTTTTTTTTT	11	G	1
c80978_g1	397	TC	2	T	1
c80978_g1	454	TTTTTTTA	8	T	1
c80978_g1	519	CT	2	C	1
c80978_g1	546	G	1	GT	2
c80978_g1	547	G	1	GT	2
c80978_g1	678	TTC	3	T	1
c81410_g9	245	CA	2	C	1
c77678_g1	88	T	1	TGTGCTTAGA	10
c77678_g1	323	TG	2	T	1
c77678_g1	492	A	1	AT	2
c77678_g1	519	A	1	AT	2
c77678_g1	686	GTTA	4	G	1
c84324_g1	340	TCATCA	6	T	1
c84324_g1	418	T	1	TAA,TGA	7
c84324_g1	974	T	1	TA	2
c84324_g1	977	A	1	AG	2
c84324_g1	1088	C	1	CAGACCA	7
c84324_g1	1146	G	1	GA	2
c84324_g1	1227	TA	2	T	1
c84324_g1	1284	CAA	3	C	1
c69438_g1	249	G	1	GA	2
c83943_g2	413	CAAT	4	C	1
c86236_g1	6384	TC	2	T	1
c79481_g1	1733	TA	2	T	1
c79481_g1	2318	AT	2	A	1
c79481_g1	2464	TA	2	T	1
c79481_g1	2597	A	1	AT	2
c79481_g1	2643	G	1	GTTC	4
c79481_g1	2644	T	1	TTC	3
c74787_g1	175	GGATTCCA	8	G	1
c64522_g1	240	A	1	AGCTAT	6
c85373_g2	124	CATT	4	C	1
c79327_g1	439	T	1	TAAAAA	6
c86558_g1	107	TAA	3	TTAAAAA,T	9
c86558_g1	173	GCATA	5	G	1
c86558_g1	596	T	1	TG	2
c86558_g1	671	TA	2	T	1
c86558_g1	1461	C	1	CT	2
c86558_g1	1506	T	1	TG	2
c73554_g1	2457	T	1	TAC	3
c73554_g1	3439	CAA	3	CA,C	4
c73554_g1	3451	CTG	3	C	1
c83438_g1	382	TTACAGTTTAGAATG	15	T	1
c83438_g1	542	G	1	GT	2
c86020_g2	240	AG	2	A	1
c86020_g2	343	GAA	3	G	1
c86020_g2	386	CA	2	CAA,C	5
c73674_g1	205	TA	2	T	1
c84501_g1	2561	GTCACAAACCTCACAAGATGAAGTAAC	27	G	1
c84501_g1	2585	A	1	AGAGG	5
c84501_g1	2968	T	1	TTGA	4
c84501_g1	3180	AT	2	A	1
c84501_g1	4045	G	1	GT	2
c84740_g1	741	AG	2	A	1
c84740_g1	918	AAATCTGTAAAT	12	A	1
c84740_g1	936	GA	2	GAAA,G	6
c84740_g1	1611	T	1	TA	2
c84740_g1	2012	TA	2	T	1
c84740_g1	2479	A	1	ATT,AT	6
c84740_g1	2853	CA	2	CAA,C	5
c87291_g3	89	A	1	AT	2
c87291_g3	776	A	1	AT	2
c87291_g3	928	AT	2	A	1
c86507_g3	276	CTG	3	C	1
c67149_g1	392	AT	2	A	1
c59998_g1	211	C	1	CA	2
c86822_g1	981	TC	2	T	1
c86822_g1	1068	AT	2	A	1
c86822_g1	1589	ATTCTTCTGTC	11	A	1
c86822_g1	1636	AT	2	A	1
c86822_g1	1638	TA	2	T	1
c86822_g1	1667	T	1	TTA	3
c86822_g1	1808	A	1	AT	2
c86822_g1	1827	C	1	CA	2
c82478_g4	221	G	1	GA	2
c82478_g4	257	A	1	ATT	3
c82478_g4	269	TA	2	T	1
c82478_g4	399	T	1	TG	2
c82478_g4	578	A	1	AACACTGTC	9
c82478_g4	583	A	1	ATTGT	5
c82478_g4	723	A	1	AATG	4
c83498_g1	620	C	1	CAA,CA	6
c83498_g1	807	TG	2	T	1
c83498_g1	1098	TAA	3	TAAA,T	6
c83498_g1	1108	C	1	CT	2
c83498_g1	1170	T	1	TA	2
c83498_g1	1228	AT	2	ATT,A	5
c83498_g1	1459	G	1	GA	2
c84188_g1	1247	CA	2	C	1
c76252_g1	173	GA	2	G	1
c76252_g1	243	TAATAAA	7	T	1
c76252_g1	526	G	1	GA	2
c76252_g1	2299	A	1	AT	2
c88007_g1	309	GAA	3	G	1
c79177_g1	723	TA	2	T	1
c71405_g1	202	G	1	GA	2
c71405_g1	241	GA	2	G	1
c81786_g1	1473	A	1	AGTAAGTATGAAT	13
c81786_g1	2578	C	1	CT	2
c81786_g1	2627	TG	2	T	1
c81786_g1	2628	GT	2	GTT,G	5
c81786_g1	2699	GTA	3	G	1
c81786_g1	2707	AT	2	A	1
c81786_g1	2708	TAA	3	TA,T	4
c81786_g1	2822	CTG	3	C	1
c81786_g1	2950	T	1	TA	2
c81786_g1	3030	CA	2	C	1
c81786_g1	3102	T	1	TAA	3
c81786_g1	3333	G	1	GA	2
c69054_g1	190	T	1	TAC	3
c74494_g1	489	CA	2	C	1
c59004_g1	317	G	1	GA	2
c65287_g1	232	TA	2	T	1
c65287_g1	396	CA	2	C	1
c84335_g2	370	CTT	3	CT,C	4
c84335_g2	596	T	1	TA	2
c84335_g2	1078	A	1	AT	2
c84335_g2	1198	GTTTGTT	7	G	1
c56264_g1	142	T	1	TAA	3
c85295_g1	121	TA	2	T	1
c85295_g1	359	T	1	TTAA	4
c85295_g1	425	C	1	CTTT	4
c83138_g5	251	AT	2	A	1
c83138_g5	753	AC	2	A	1
c83138_g5	828	GTC	3	G	1
c83138_g5	877	AAAAC	5	A	1
c83138_g5	884	CAA	3	CA,C	4
c83138_g5	1700	T	1	TTAA	4
c83138_g5	1754	G	1	GAA	3
c78480_g6	474	G	1	GA	2
c78480_g6	840	C	1	CT	2
c86517_g7	183	GATA	4	G	1
c69836_g2	155	AT	2	A	1
c83810_g8	354	A	1	AT	2
c83810_g8	422	CTATTTACTTATTATTTAT	19	C	1
c83810_g8	523	TATTG	5	T	1
c62555_g1	314	T	1	TA	2
c62555_g1	371	G	1	GTAAAATT	8
c74666_g1	495	C	1	CTACATG	7
c65594_g2	136	ATC	3	A	1
c65594_g2	148	A	1	ATT,AT	6
c65594_g2	342	C	1	CT	2
c65610_g1	1235	TA	2	T	1
c42982_g1	97	C	1	CT	2
c42982_g1	133	TACAATAGCAAA	12	T	1
c42982_g1	264	CA	2	CAA,C	5
c42982_g1	273	A	1	AAT,AAAT	8
c53444_g1	717	TA	2	T	1
c80088_g1	123	CTACCTGTT	9	C	1
c80088_g1	1650	C	1	CT	2
c80088_g1	1780	CT	2	C	1
c80088_g1	2011	CATCTGT	7	C	1
c80088_g1	2090	C	1	CT	2
c80088_g1	2525	AAATTAC	7	A	1
c84771_g4	127	TATGATG	7	T	1
c86861_g2	103	ATATTGT	7	A	1
c86861_g2	277	GAAT	4	G	1
c86861_g2	634	TC	2	T	1
c86861_g2	675	TTTGAACC	8	T	1
c74013_g1	245	AAAC	4	A	1
c74013_g1	294	AC	2	A	1
c86731_g2	343	G	1	GTT	3
c86731_g2	504	G	1	GAAA,GAAAA	10
c86731_g2	610	A	1	ATT,AT	6
c86731_g2	759	AT	2	A	1
c86731_g2	1011	TTAC	4	T	1
c75973_g1	192	TTTGGTTACA	10	T	1
c75973_g1	489	TTC	3	T	1
c75973_g1	868	T	1	TTTATAC,TCTATAC	15
c75973_g1	870	T	1	TATACTG	7
c84143_g6	619	GA	2	G	1
c74758_g1	124	C	1	CTTG	4
c74758_g1	582	CT	2	C	1
c87723_g1	5458	G	1	GAAA	4
c79202_g1	2731	CA	2	C	1
c79202_g1	3031	A	1	AT	2
c79202_g1	4946	A	1	AAC	3
c79202_g1	4961	T	1	TATC	4
c84536_g4	597	A	1	AT	2
c84536_g4	618	T	1	TCAA	4
c84536_g4	932	AT	2	A	1
c87797_g3	255	T	1	TA	2
c87797_g3	308	ATTT	4	A	1
c75491_g1	196	ATT	3	AT,A	4
c75491_g1	307	GT	2	G	1
c78180_g4	643	T	1	TCCTA	5
c78180_g4	1083	A	1	ACATT	5
c87647_g1	101	AT	2	A	1
c87647_g1	419	ATGCAAGTT	9	A	1
c87400_g2	332	GT	2	G	1
c87400_g2	440	G	1	GA	2
c86960_g1	138	T	1	TAAC	4
c86960_g1	144	C	1	CAACA	5
c86960_g1	150	A	1	AC	2
c86960_g1	303	T	1	TA	2
c86960_g1	517	AC	2	A	1
c86960_g1	3547	AGCTTGCTGCTAT	13	A	1
c82178_g2	1857	CT	2	C	1
c82178_g2	1990	G	1	GT	2
c82178_g2	2401	TTG	3	T	1
c80589_g1	930	G	1	GTAACCAT	8
c80589_g1	1318	TGGTTGA	7	T	1
c83298_g2	5753	CTG	3	C	1
c85259_g2	197	G	1	GA	2
c85259_g2	327	TA	2	T	1
c85259_g2	705	A	1	ATT	3
c85259_g2	713	T	1	TA	2
c76421_g1	183	A	1	AT	2
c85707_g4	508	TA	2	T	1
c85707_g4	509	A	1	AT	2
c86935_g1	1892	T	1	TCAG	4
c86935_g1	3659	A	1	AT	2
c86935_g1	3663	T	1	TTA	3
c86935_g1	3702	T	1	TA	2
c75293_g1	744	T	1	TA	2
c75293_g1	858	TCA	3	T	1
c75293_g1	1462	GAAGT	5	G	1
c79225_g1	378	CT	2	C	1
c79225_g1	447	AAAT	4	A	1
c81598_g1	195	ATT	3	A	1
c81598_g1	265	TA	2	T	1
c81598_g1	359	TA	2	T	1
c81598_g1	558	C	1	CACA	4
c81598_g1	559	C	1	CA	2
c84404_g2	127	CAATT	5	C	1
c84404_g2	245	TA	2	T	1
c84404_g2	2100	CCTTTGATTTGAAGTGACAAAGATT	25	C	1
c84404_g2	2638	TAGCTACTCTTGTGTCATC	19	T	1
c81712_g3	214	TA	2	T	1
[truncated: 60,104 more rows]
