# Supplementary material for: Transcriptome analysis of the bivalve Placuna placenta mantle reveals potential biomineralization-related genes
Source: Sci Rep. 2022 Mar 18;12:4743. doi: 10.1038/s41598-022-08610-5 (PMC8933548; doi:10.1038/s41598-022-08610-5)
Supplement: Supplementary file 9 — Supplementary Information 9. [file 41598_2022_8610_MOESM9_ESM.xlsx]

## Sheet: Excel S6 SSR_primer
Gene_ID	SSR nr.	SSR type	SSR	size	start	end	FORWARD PRIMER1 (5'-3')	Tm(°C)	size	REVERSE PRIMER1 (5'-3')	Tm(°C)	size	PRODUCT1 size (bp)	start (bp)	end (bp)	FORWARD PRIMER2 (5'-3')	Tm(°C)	size	REVERSE PRIMER2 (5'-3')	Tm(°C)	size	PRODUCT2 size (bp)	start (bp)	end (bp)	FORWARD PRIMER3 (5'-3')	Tm(°C)	size	REVERSE PRIMER3 (5'-3')	Tm(°C)	size	PRODUCT3 size (bp)	start (bp)	end (bp)
c80232_g1	1	p1	(A)12	12	243	254	GCGCAGTCAGAACCATCAT	59.81	19	TGAACATGCAGTGGTCGATA	58.649	20	220	108	327	GCGCAGTCAGAACCATCAT	59.81	19	TCTTCTTTACCCGTGTGCATT	59.623	21	279	108	386	AGGCATGACATGACAACCTTT	59.468	21	TGTCTTCTTTACCCGTGTGC	58.775	20	181	208	388
c91981_g1	1	p2	(AT)6	12	29	40	TGCACTAATATATGGGACTAAAACA	57.047	25	CACCGAAGAGAGGCAGGTTA	60.388	20	142	1	142	TGCACTAATATATGGGACTAAAACA	57.047	25	AGGCAGGTTAGCTTTTGGCT	60.393	20	132	1	132	TGCACTAATATATGGGACTAAAACA	57.047	25	GGTTAGCTTTTGGCTCCTGA	59.452	20	127	1	127
c71794_g1	2	p1	(A)11	11	749	759	GATGCAAATGCATTATTTGAACA	59.859	23	GCAAAATGTTTGGTTTACTGTCC	59.806	23	212	589	800	TGCAAATGCATTATTTGAACA	57.734	21	GCAAAATGTTTGGTTTACTGTCC	59.806	23	210	591	800	AACATTGAAATGGCAAGCTTTA	58.808	22	CAATTTTGAACTTGTCAGCCTT	58.427	22	170	709	878
c65858_g1	2	p2	(AC)6	12	275	286	TGTCATTAACCCGTCAGCAA	60.111	20	ACATGATGGGAACAGCGATT	60.348	20	138	186	323	CAGCCATGAAAAAGTTTCCC	59.546	20	ACATGATGGGAACAGCGATT	60.348	20	103	221	323	GCCATGAAAAAGTTTCCCAC	59.41	20	ACATGATGGGAACAGCGATT	60.348	20	101	223	323
c65858_g1	3	p2	(AT)6	12	479	490	AATCGCTGTTCCCATCATGT	60.348	20	TTTATGTTGGATTTCTAATTTAATGC	57.15	26	240	304	543	AATCGCTGTTCCCATCATGT	60.348	20	TTTATGTTGGATTTCTAATTTAATGCT	57.969	27	240	304	543	AATCGCTGTTCCCATCATGT	60.348	20	CTTTATGTTGGATTTCTAATTTAATGC	57.969	27	241	304	544
c16064_g1	1	p1	(T)11	11	267	277	TCGACATCGCATATCGAAAA	60.179	20	GGTATGGGGCTGATCAAAAA	59.762	20	269	43	311	CGACATCGCATATCGAAAAGT	60.11	21	GGTATGGGGCTGATCAAAAA	59.762	20	268	44	311	TAGGACAAGATCGACATCGC	58.826	20	GGTATGGGGCTGATCAAAAA	59.762	20	279	33	311
c90571_g1	1	p1	(T)11	11	268	278	CCCACAACATGATTTCACAGA	59.405	21	TTTCTCTCCCTGACCTTTGG	59.255	20	275	51	325	CCCACAACATGATTTCACAGA	59.405	21	TCTCTCCCTGACCTTTGGC	60.333	19	273	51	323	ATACACCAACTGGCAACCAT	57.795	20	TTTCTCTCCCTGACCTTTGG	59.255	20	227	99	325
c82524_g4	1	p1	(T)10	10	2620	2629	CAATGCATTCCCCTCAACTT	59.933	20	TTGCATAAATCAAAGGTTAGCAA	58.858	23	226	2459	2684	CAATGCATTCCCCTCAACTT	59.933	20	CCAGTTTAGATAGGTTTCACCG	57.829	22	259	2459	2717	ATTCCCCTCAACTTGGGAAC	60.169	20	CCAGTTTAGATAGGTTTCACCG	57.829	22	253	2465	2717
c103380_g1	1	p1	(A)10	10	242	251	GAGAAAACGCGGGACAAATA	60.074	20	CATTAAATACATCTGGAAATCAACG	58.909	25	228	68	295	GCGGGACAAATATACCCAAA	59.66	20	CATTAAATACATCTGGAAATCAACG	58.909	25	220	76	295	GAGAAAACGCGGGACAAATA	60.074	20	ACATTAAATACATCTGGAAATCAACG	59.617	26	229	68	296
c62440_g1	1	p1	(A)11	11	264	274	ATTGCGACCCTAATCCTCCT	59.925	20	AGCATGACATCATCCTGTGC	59.669	20	175	155	329	ATTGCGACCCTAATCCTCCT	59.925	20	TGTTTGTGTGTCTGTGCGTG	60.412	20	242	155	396	ATTGCGACCCTAATCCTCCT	59.925	20	TGTGTTTGTGTGTCTGTGCG	60.412	20	244	155	398
c97061_g1	1	p1	(A)11	11	146	156	TTCACCATGAACCTTCTCTCAA	59.711	22	CGCAGTGCTACCTACAATCTG	58.618	21	197	7	203	TTTCACCATGAACCTTCTCTCA	59.711	22	CGCAGTGCTACCTACAATCTG	58.618	21	198	6	203	TCCTCTTTCACCATGAACCTT	58.632	21	CGCAGTGCTACCTACAATCTG	58.618	21	203	1	203
c63150_g1	1	p1	(T)13	13	346	358	ACAGCGGCTTGAAAATGAGT	59.882	20	TTGCGGCAAATGAAGTGA	59.915	18	142	238	379	TAAAACAATTCGCAACAGCG	59.88	20	TTGCGGCAAATGAAGTGA	59.915	18	156	224	379	CAGCGGCTTGAAAATGAGTT	60.386	20	TTGCGGCAAATGAAGTGA	59.915	18	141	239	379
c78284_g1	1	c	(TC)7tgcat(TC)6	31	48	78	TCTCCAATAAACATCACAAGCA	58.294	22	GCTGCTCCGAGAGAGAGAGA	60.12	20	222	0	221	TCTCCAATAAACATCACAAGCA	58.294	22	ATCTCGCCTTCTTCCTTTCC	59.789	20	247	0	246	AAACATCACAAGCATTTTGACA	58.201	22	GCTGCTCCGAGAGAGAGAGA	60.12	20	214	8	221
c78284_g1	2	c	(TC)6ctctctt(TC)6	31	184	214	TCTCCAATAAACATCACAAGCA	58.294	22	ATCTCGCCTTCTTCCTTTCC	59.789	20	247	0	246	AAACATCACAAGCATTTTGACA	58.201	22	ATCTCGCCTTCTTCCTTTCC	59.789	20	239	8	246	TCTGCATTCTCTCTCTCTCCTCT	58.988	23	GAACAGCTTCGTGAACGTGA	60.032	20	250	59	308
c77880_g1	1	p3	(TTA)5	15	3063	3077	TCATTGAAATGCCCCTTTTT	59.388	20	GGCCCATACACCACTACGTT	59.74	20	257	3011	3267	TTCATTGAAATGCCCCTTTT	59.388	20	GGCCCATACACCACTACGTT	59.74	20	258	3010	3267	GGTCAACAGACGTGGAACCT	60.009	20	TGCCTTTTACAGAAATGCACA	59.359	21	267	2868	3134
c85188_g1	1	p1	(A)10	10	1231	1240	GGCATAAATTGCCAGGAAGA	60.038	20	TCCAGTCATCTCATAACCTCACTT	59.17	24	273	1037	1309	GGCATAAATTGCCAGGAAGA	60.038	20	AATCCAGTCATCTCATAACCTCA	57.681	23	275	1037	1311	GGCATAAATTGCCAGGAAGA	60.038	20	AATCCAGTCATCTCATAACCTCAC	58.538	24	275	1037	1311
c74092_g2	1	p1	(A)11	11	508	518	TGTTCCTTAATCGAGAGAAAAGC	59.07	23	GATTTTTGCACAGCTGATTTTT	58.434	22	267	394	660	GACCCGTTATTTCAACAGGC	59.434	20	TTTTTGATTTCTGTGTTTTATGATGA	59.039	26	278	315	592	TGTTCCTTAATCGAGAGAAAAGC	59.07	23	AGATTTTTGCACAGCTGATTTTT	59.345	23	268	394	661
c110616_g1	1	p1	(T)12	12	263	274	TCTAAAATGAATTTGATGGCCC	60.148	22	GTGGGAGAGTGTGTTTGCCT	60.159	20	151	236	386	TTCAGTGGTCAGAGAGAATGGA	59.844	22	GTGGGAGAGTGTGTTTGCCT	60.159	20	195	192	386	TCCAGAATTTTCAGTGGTCAGA	59.711	22	TGCATCAATTTCCTCCAACA	60.049	20	127	183	309
c92415_g1	1	p1	(T)11	11	77	87	TTGAATGGTAAACAGCAAGCA	59.359	21	CCTTGATCTAACATTTTCACGC	58.766	22	159	52	210	TTGAATGGTAAACAGCAAGCA	59.359	21	CCTTGATCTAACATTTTCACGCT	59.68	23	159	52	210	TTGAATGGTAAACAGCAAGCA	59.359	21	TCCTTGATCTAACATTTTCACGC	60.484	23	160	52	211
c73094_g1	1	p3	(TTG)5	15	871	885	CAATGACAGCCAAAAGCTGA	59.988	20	GCAGCGTCAACAAAGACAAA	60.035	20	262	794	1055	TCAATGACAGCCAAAAGCTG	59.988	20	GCAGCGTCAACAAAGACAAA	60.035	20	263	793	1055	CAATGACAGCCAAAAGCTGA	59.988	20	CTGACGAAGTCCGTGCTACA	60.049	20	165	794	958
c56511_g1	1	p1	(T)10	10	356	365	TGGGGAAAAATAACAGGCAA	60.294	20	TCTTTTTATGGGTTCGGTGG	59.795	20	246	229	474	ATTGCATGCTCCCATTTGTT	60.339	20	TCTTTTTATGGGTTCGGTGG	59.795	20	146	329	474	CATGCTCCCATTTGTTGTGT	59.42	20	TCTTTTTATGGGTTCGGTGG	59.795	20	142	333	474
c77826_g1	1	p1	(T)11	11	1011	1021	TTTTGTCCTGTGTCCGTCTG	59.72	20	TGTTGTCTGCAGGATTGGAG	59.831	20	213	903	1115	TTTTGTCCTGTGTCCGTCTG	59.72	20	ATCCCAATGTGGGTCCTTTT	60.422	20	167	903	1069	TTTTGTCCTGTGTCCGTCTG	59.72	20	TTTTATCCCAATGTGGGTCC	59.481	20	171	903	1073
c37258_g1	1	c	(GT)7ttgtgtatgtaatgttcttgtatgttgaaatgttgaaagatgctgtagcttatgaattaataaagaaagcattatgactggcaatttac(A)11	114	149	262	CAAAGGCAGGGCAAGTAAAA	60.236	20	TTGCACATGTTTATATGATGCCT	59.402	23	274	72	345	GTCAAAGGCAGGGCAAGTAA	60.249	20	TTGCACATGTTTATATGATGCCT	59.402	23	276	70	345	TTCTTAGCACTCGCCAGACC	60.538	20	TGCACATGTTTATATGATGCCTT	59.402	23	252	93	344
c13209_g1	1	p1	(T)10	10	102	111	GCTTGATTTTATGTCAACAGCC	58.768	22	TTCATCTGCATCTTTGTGGC	59.805	20	220	31	250	TGTCAACAGCCAAAGTAATCAA	58.346	22	TTCATCTGCATCTTTGTGGC	59.805	20	209	42	250	TTGATTTTATGTCAACAGCCAA	58.213	22	TTCATCTGCATCTTTGTGGC	59.805	20	218	33	250
c47877_g1	1	p1	(T)11	11	113	123	GCGAACCCCATTACTGTGTA	58.502	20	CCAATGATGAGTTGATGGGG	61.127	20	205	11	215	GCGAACCCCATTACTGTGTA	58.502	20	CCCAATGATGAGTTGATGGG	61.127	20	206	11	216	GCGAACCCCATTACTGTGTA	58.502	20	ATGATGAGTTGATGGGGCA	59.866	19	202	11	212
c73352_g1	1	p1	(A)10	10	107	116	TAGCTGTGTTGGCGCTACAT	59.517	20	ATGTCCCTTTGATTGGATGC	59.756	20	254	36	289	CATAGCTGTGTTGGCGCTAC	59.517	20	ATGTCCCTTTGATTGGATGC	59.756	20	256	34	289	TCAATAAAGGGAAGGCCTCA	59.64	20	CCCTTTGATTGGATGCCATA	60.66	20	228	58	285
c117156_g1	1	p1	(T)10	10	62	71	AGGGGCATAAAGTGTCAAATG	58.962	21	TTTGCTTTGATTTGATTTTTCG	59.258	22	197	0	196	GGGGCATAAAGTGTCAAATG	57.944	20	TTTGCTTTGATTTGATTTTTCG	59.258	22	196	1	196	AGGGGCATAAAGTGTCAAATG	58.962	21	TCGATTCTATTCAATGCCTACG	59.234	22	148	0	147
c78958_g2	1	p1	(A)13	13	660	672	AAGCACCACACCCATATTGA	58.85	20	ATGGTGTGGGAAATTGAATG	58.117	20	280	561	840	AAGCACCACACCCATATTGA	58.85	20	TGGTGTGGGAAATTGAATGTTA	60.089	22	279	561	839	CCACACCCATATTGATAAGCC	59.172	21	AATGGTGTGGGAAATTGAATG	59.537	21	276	566	841
c86365_g1	1	p1	(A)15	15	2126	2140	CCTGCTACCCCTTCCATTTT	60.312	20	AAAGGCATAATGAGATCTGGGA	59.93	22	175	2009	2183	CCTGCTACCCCTTCCATTTT	60.312	20	GGCATAATGAGATCTGGGATTC	59.767	22	172	2009	2180	TGCTACCCCTTCCATTTTGT	59.429	20	AAAGGCATAATGAGATCTGGGA	59.93	22	173	2011	2183
c83280_g1	1	p2	(AC)7	14	569	582	TGACACTTAATGCCAAAACCA	59.073	21	TGGGTGTCAGGTTGGTGTAT	58.697	20	235	400	634	TGACACTTAATGCCAAAACCA	59.073	21	ATGGGTGTCAGGTTGGTGTA	58.697	20	236	400	635	TGACACTTAATGCCAAAACCA	59.073	21	GTATGGGTGTCAGGTTGGTG	58.697	20	238	400	637
c84098_g3	1	p1	(T)13	13	2473	2485	TGTTGCTGCCTTCACAAAAA	60.415	20	CCCTAGTGGCCATCTTTGAA	60.066	20	258	2378	2635	TGCTGCCTTCACAAAAAGAA	59.585	20	CCCTAGTGGCCATCTTTGAA	60.066	20	255	2381	2635	TTGCTGCCTTCACAAAAAGA	59.585	20	CCCTAGTGGCCATCTTTGAA	60.066	20	256	2380	2635
c83618_g1	1	p1	(T)13	13	213	225	AAAGTGCCTTAGTGTTTTAGCGA	59.523	23	AACAGGCTTCTTCACAAGTGG	59.386	21	239	154	392	AAGTGCCTTAGTGTTTTAGCGA	58.285	22	AACAGGCTTCTTCACAAGTGG	59.386	21	238	155	392	AAAAGTGCCTTAGTGTTTTAGCG	59.098	23	AACAGGCTTCTTCACAAGTGG	59.386	21	240	153	392
c87685_g2	1	p3	(AGA)5	15	3076	3090	GATCAGCCAACACAGAAGCA	59.992	20	GTTGACGAGACTTGCGTCCT	60.453	20	142	2983	3124	TGATCAGCCAACACAGAAGC	59.992	20	GTTGACGAGACTTGCGTCCT	60.453	20	143	2982	3124	GATCAGCCAACACAGAAGCA	59.992	20	GACGAGACTTGCGTCCTTTT	59.478	20	139	2983	3121
c83745_g4	1	p1	(T)14	14	516	529	AATGTTTAGCATTGTGCCCC	59.829	20	AAAGCCTGGATTGGTAGTCAA	58.707	21	172	427	598	GTGCCCCAATTGACTGGTAG	60.375	20	AAAGCCTGGATTGGTAGTCAA	58.707	21	159	440	598	GCCCCAATTGACTGGTAGAC	59.41	20	AAAGCCTGGATTGGTAGTCAA	58.707	21	157	442	598
c83745_g4	2	p1	(T)13	13	657	669	TTGACTACCAATCCAGGCTTT	58.707	21	AACCCTGCTCACAACCATGT	60.431	20	226	578	803	TGACTACCAATCCAGGCTTT	57.268	20	AACCCTGCTCACAACCATGT	60.431	20	225	579	803	TTGACTACCAATCCAGGCTTT	58.707	21	CTGCTCACAACCATGTACCC	59.01	20	222	578	799
c75400_g1	1	p1	(A)14	14	461	474	TCCAGCAGGAATAACATCCA	59.075	20	CTGCAAAACTGCTGCAAAAA	60.169	20	211	294	504	TCCAGCAGGAATAACATCCA	59.075	20	TGCAAAACTGCTGCAAAAAT	59.49	20	210	294	503	TTCCAGCAGGAATAACATCCA	60.454	21	CTGCAAAACTGCTGCAAAAA	60.169	20	212	293	504
c50517_g1	1	p1	(A)10	10	294	303	CATGTTTGTGGTTTGAATGC	57.442	20	CCTTGAAATATGAATTTTTGTGGA	59.293	24	179	168	346	CATGTTTGTGGTTTGAATGC	57.442	20	TCCTTGAAATATGAATTTTTGTGG	59.293	24	180	168	347	GGCCTACTCGAGGAATACTTCA	59.747	22	GAAGGCTAGAATGATGACAAAGAA	58.954	24	280	254	533
c71230_g1	1	p1	(T)13	13	278	290	GGAGTTGCACTCCAAACTTAGC	60.303	22	GCAAATCGCACCTCCATTTA	60.971	20	271	140	410	GGAGTTGCACTCCAAACTTAGC	60.303	22	TTACTTGCAAATCGCACCTC	58.92	20	277	140	416	GGAGTTGCACTCCAAACTTAGC	60.303	22	CAAATCGCACCTCCATTTAGA	60.081	21	270	140	409
c116561_g1	1	p1	(A)12	12	102	113	CAACTTGCTTCCGACACAAC	59.339	20	TTGTGCCAGTAAATGTATTTGAAAC	59.404	25	222	0	221	CAACTTGCTTCCGACACAAC	59.339	20	TGTGCCAGTAAATGTATTTGAAAC	58.188	24	221	0	220	CAACTTGCTTCCGACACAAC	59.339	20	TGTGCCAGTAAATGTATTTGAAACT	59.08	25	221	0	220
c85227_g3	2	p1	(A)11	11	130	140	CCTACTTGAAACCCCCAAAA	58.922	20	ATTGCTTGCAATGGGATGTT	60.339	20	166	52	217	CCTACTTGAAACCCCCAAAA	58.922	20	AATTGCTTGCAATGGGATGT	60.339	20	167	52	218	CCTACTTGAAACCCCCAAAAA	60.196	21	ATTGCTTGCAATGGGATGTT	60.339	20	166	52	217
c81003_g1	1	p2	(GT)6	12	1035	1046	CCCCGTTACATACACGCTCT	60.015	20	ATCGCAGTATACGACCGGAG	60.118	20	200	950	1149	CCGTGTGTGTGCCATAATTC	59.847	20	ATCGCAGTATACGACCGGAG	60.118	20	151	999	1149	TTTTCAAATCCCCCGTTACA	60.16	20	ATCGCAGTATACGACCGGAG	60.118	20	210	940	1149
c48515_g1	1	p2	(AT)7	14	179	192	GGTCTTTTGTCTTTATCAGATCATCA	59.912	26	CGTGGCAAGACTTACAGATCC	59.749	21	259	2	260	GGTCTTTTGTCTTTATCAGATCATCA	59.912	26	TCACGTGGCAAGACTTACAGA	59.5	21	262	2	263	GGTCTTTTGTCTTTATCAGATCATCA	59.912	26	TCTCACTATCACGTGGCAAGA	59.455	21	270	2	271
c21001_g1	1	p2	(TA)6	12	206	217	TTGTACCTGTTCCGCAAAAA	59.202	20	GGTGAGCCTTCACAGTATCCA	60.126	21	228	18	245	GGGGTTTGTACCTGTTCCG	60.217	19	GGTGAGCCTTCACAGTATCCA	60.126	21	233	13	245	GTTTGTACCTGTTCCGCAAA	58.675	20	GGTGAGCCTTCACAGTATCCA	60.126	21	230	16	245
c118038_g1	1	p1	(T)10	10	173	182	GGTTCAGATGGTGAGGCACT	60.12	20	AACCCACATCACAATTTCCA	58.67	20	227	3	229	GGTTCAGATGGTGAGGCACT	60.12	20	CAACCCACATCACAATTTCC	58.67	20	228	3	230	AGGTTCAGATGGTGAGGCAC	60.12	20	AACCCACATCACAATTTCCA	58.67	20	228	2	229
c84695_g1	1	p2	(AC)6	12	1201	1212	ATCCGATCCCAACATGCTAA	60.296	20	TTGCAACAAGATGGTCCAAG	59.691	20	112	1170	1281	TTCAAACACCATGTGATCCG	60.367	20	TTGCAACAAGATGGTCCAAG	59.691	20	127	1155	1281	CGATCCCAACATGCTAACAA	59.542	20	TTGCAACAAGATGGTCCAAG	59.691	20	109	1173	1281
c57548_g1	1	p1	(T)10	10	183	192	TCAATGAACCATGGGAGAATC	59.741	21	CAAACCCAATCCAACACCAT	60.474	20	236	1	236	TCAATGAACCATGGGAGAATC	59.741	21	AATCCAACACCATCAAACCC	59.508	20	229	1	229	TCAATGAACCATGGGAGAATC	59.741	21	AAACCCAATCCAACACCATC	59.508	20	235	1	235
c80998_g1	1	p2	(AG)7	14	1641	1654	TCATGCTTACAGGGAATCCA	59.075	20	CCAAAGATGTTGAAAGGCCA	61.001	20	203	1497	1699	GTCATGCTTACAGGGAATCCA	59.947	21	CCAAAGATGTTGAAAGGCCA	61.001	20	204	1496	1699	GGGAATCCAGACTACCAGAGG	59.943	21	CCAAAGATGTTGAAAGGCCA	61.001	20	192	1508	1699
c80998_g1	2	p3	(ATC)5	15	3508	3522	TTATGCCATGTCCCATCAAA	59.745	20	GTTTCCGGGGTGATCTTTTT	60.166	20	187	3439	3625	TGGAATCAAGCAAATTGCAG	59.809	20	TCAGAACTTGATGATGCGCT	59.552	20	277	3323	3599	TTATGCCATGTCCCATCAAA	59.745	20	TCAGAACTTGATGATGCGCT	59.552	20	161	3439	3599
c86137_g1	1	p1	(T)10	10	4144	4153	CACAAAATGTTTTATGCAGGGA	59.868	22	CCAGTTTAGACAGATTCAACTGAAGA	60.209	26	109	4117	4225	CACAAAATGTTTTATGCAGGG	58.084	21	CCAGTTTAGACAGATTCAACTGAAGA	60.209	26	109	4117	4225	CAAAATGTTTTATGCAGGGATT	58.067	22	GACAGGTTTCCAGTTTATAAAACCA	59.723	25	129	4119	4247
c89826_g1	1	p1	(A)10	10	122	131	TTGGTGTTGACCAATTTCACA	59.849	21	TGGTTGAAAGATGTGCCTGA	60.24	20	197	21	217	CCAATTTCACAGAAAACCCAA	59.825	21	TGGTTGAAAGATGTGCCTGA	60.24	20	187	31	217	TGGTGTTGACCAATTTCACAG	59.45	21	TGGTTGAAAGATGTGCCTGA	60.24	20	196	22	217
c77217_g3	2	p1	(T)11	11	217	227	TCATCTACACCTGGGCATGAT	60.355	21	TCCACTTTGCTCTGCATGTC	59.992	20	204	105	308	TCATCTACACCTGGGCATGAT	60.355	21	TTTCCCTGCGTCTTCTTTGT	59.853	20	253	105	357	AAATTCATCTACACCTGGGCA	59.443	21	TCCACTTTGCTCTGCATGTC	59.992	20	208	101	308
c77217_g3	3	p1	(T)10	10	1353	1362	GTCAGGCCAAAGATTTTCCA	60.051	20	TTGATCTTCATAAGAGTGACAGGAA	59.317	25	254	1139	1392	GGCCAAAGATTTTCCAATGA	59.878	20	TTGATCTTCATAAGAGTGACAGGAA	59.317	25	250	1143	1392	GTCAGGCCAAAGATTTTCCA	60.051	20	TGATCTTCATAAGAGTGACAGGAA	58.009	24	253	1139	1391
c85055_g2	1	p1	(A)10	10	506	515	AGGGATTTGCAAAGAGCTGA	59.955	20	TCAGATCAAATCAACAAAACAAAAA	59.911	25	225	344	568	TTGGGGTTTTCTGAGTCCAG	60.081	20	TCAGATCAAATCAACAAAACAAAAA	59.911	25	197	372	568	CTTGGGGTTTTCTGAGTCCA	60.081	20	TCAGATCAAATCAACAAAACAAAAA	59.911	25	198	371	568
c86296_g1	1	p1	(T)10	10	111	120	TGCCATACCCCATTCAATTT	60.016	20	AATAGTTGCCACACACGCAA	60.18	20	254	78	331	TGCCATACCCCATTCAATTT	60.016	20	AAATAGTTGCCACACACGCA	60.18	20	255	78	332	TCCATAATGCCATACCCCAT	59.862	20	AATAGTTGCCACACACGCAA	60.18	20	261	71	331
c87711_g2	1	p1	(T)11	11	6721	6731	GGGTAGTCGACAAAAGATGACA	59.101	22	TCTGACGATGGTGATTCCTCT	59.67	21	279	6574	6852	GGGTAGTCGACAAAAGATGACA	59.101	22	TCTGACGATGGTGATTCCTC	58.588	20	279	6574	6852	GGGTAGTCGACAAAAGATGACA	59.101	22	GTCTGACGATGGTGATTCCTC	59.526	21	280	6574	6853
c87711_g2	2	p1	(T)12	12	7160	7171	TGTGCGTGATGACTCTTGTG	59.431	20	AAGGAAGGTTGGGAGTGCTT	60.11	20	275	6989	7263	TGTGCGTGATGACTCTTGTG	59.431	20	AAGGTTGGGAGTGCTTGTTG	60.149	20	271	6989	7259	TGTGCGTGATGACTCTTGTG	59.431	20	GGAGTGCTTGTTGCCTCAAT	60.263	20	264	6989	7252
c69896_g2	1	p2	(GT)9	18	994	1011	CTCACCTGCTTGGTCTGACA	60.022	20	CAAAGTTGCACAAACCGAGA	59.881	20	262	805	1066	CTGATCGCTCTAAACCCGAG	59.971	20	CAAAGTTGCACAAACCGAGA	59.881	20	163	904	1066	ATTGCTCACCTGCTTGGTCT	59.874	20	CAAAGTTGCACAAACCGAGA	59.881	20	266	801	1066
c104132_g1	1	p1	(T)13	13	124	136	AAAATAGCCAACATTGTCCCA	59.329	21	TCCTAGGGAAAACACTTGATAAGG	59.901	24	102	98	199	TTTCTTGGAAAATAGCCAACATT	59.08	23	GGGAAAACACTTGATAAGGCTG	60.001	22	105	90	194	TTTTCTTGGAAAATAGCCAACAT	59.08	23	GGGAAAACACTTGATAAGGCTG	60.001	22	106	89	194
c40580_g1	1	c	(C)12(T)12	24	26	49	ATTTCGATTACGTCACCGCC	62.128	20	TGCCGGTATGTTTTCCTCTT	59.569	20	220	0	219	TTCGATTACGTCACCGCC	60.631	18	TGCCGGTATGTTTTCCTCTT	59.569	20	218	2	219	ATTTCGATTACGTCACCGCC	62.128	20	AATGCCGGTATGTTTTCCTC	58.906	20	222	0	221
c20751_g1	1	c	(A)10caattgtcctcacacttttagtgtgaatattaaagatatttttaaactcatataggcagcaaaaaaacccaactttttggtga(T)11	104	94	197	GAGGGAGACCTGAATGGAGA	59.18	20	GGCAAGAAAATAGTGTGCCAA	60.124	21	272	20	291	GAGGGAGACCTGAATGGAGA	59.18	20	GGCAAGAAAATAGTGTGCCA	58.773	20	272	20	291	GAGGGAGACCTGAATGGAGA	59.18	20	TGGCAAGAAAATAGTGTGCC	58.773	20	273	20	292
c85800_g1	1	p1	(A)10	10	1497	1506	TGCACATGCAAGTGTTCATT	58.706	20	TAGATGAGGACGCCTTGCTT	59.978	20	155	1432	1586	TGCACATGCAAGTGTTCATT	58.706	20	TTAGATGAGGACGCCTTGCT	59.978	20	156	1432	1587	GCAATTCCACATAAATGCACA	59.439	21	TAGATGAGGACGCCTTGCTT	59.978	20	170	1417	1586
c80745_g1	1	p1	(T)11	11	580	590	AGTCGTCCATTGACGGTTTT	59.454	20	TTCACTTGTTTCCCCCAAAC	59.807	20	280	351	630	CGTCCATTGACGGTTTTGTA	59.439	20	CCCCAAACCAAAGAAAAACA	59.811	20	265	354	618	CGTCCATTGACGGTTTTGTA	59.439	20	TTCACTTGTTTCCCCCAAAC	59.807	20	277	354	630
c80745_g1	2	p1	(A)10	10	1406	1415	GCATCCAGAACTTTGCCAAT	60.081	20	AAGCAATGTGATTTTCTTGCATT	60.023	23	237	1279	1515	GCATCCAGAACTTTGCCAAT	60.081	20	AAAGCAATGTGATTTTCTTGCAT	60.023	23	238	1279	1516	ATTGCATCCAGAACTTTGCC	60.081	20	AAGCAATGTGATTTTCTTGCATT	60.023	23	240	1276	1515
c80745_g1	3	p1	(A)10	10	2981	2990	TCCCGCTTCAACAGAAAAAT	59.685	20	GCTGCAATGTTGGATCCTTT	60.081	20	202	2881	3082	CTCCCGCTTCAACAGAAAAA	60.357	20	GCTGCAATGTTGGATCCTTT	60.081	20	203	2880	3082	TCCCGCTTCAACAGAAAAAT	59.685	20	AGCTGCAATGTTGGATCCTT	59.7	20	203	2881	3083
c84024_g3	1	p1	(A)12	12	1979	1990	TTTGCTTTCACGCAATAATTT	57.556	21	GGTAATGGGTTGAGGAAGCA	59.933	20	236	1941	2176	TTTGCTTTCACGCAATAATTT	57.556	21	TGCTTTAGGTGGGTAATGGG	59.817	20	247	1941	2187	TTTGCTTTCACGCAATAATTT	57.556	21	TGGGTAATGGGTTGAGGAAG	59.784	20	238	1941	2178
c38331_g1	1	p2	(TG)7	14	55	68	TGATTGTCAACTGGTACGCAT	59.065	21	ATGCAGGCGTCAAATTAAGG	60.096	20	204	8	211	TGATTGTCAACTGGTACGCAT	59.065	21	GATAACATGCAGGCGTCAAA	59.694	20	210	8	217	TTGATTGTCAACTGGTACGCAT	60.428	22	ATGCAGGCGTCAAATTAAGG	60.096	20	205	7	211
c38331_g1	2	p1	(A)10	10	285	294	CCTTAATTTGACGCCTGCAT	60.096	20	ACACACACACACACACACGG	59.998	20	230	192	421	TTTGACGCCTGCATGTTATC	59.694	20	ACACACACACACACACACGG	59.998	20	224	198	421	CCTTAATTTGACGCCTGCAT	60.096	20	CACACACACACACACGGAAG	59.644	20	227	192	418
c113973_g1	1	p2	(CT)8	16	797	812	GCCTCGACAGATGCAGTGTA	60.016	20	CAATGGATTTCTGAGCATATAGAAAA	59.904	26	213	632	844	GCCTCGACAGATGCAGTGTA	60.016	20	TGGATTTCTGAGCATATAGAAAAGA	58.542	25	210	632	841	GCCTCGACAGATGCAGTGTA	60.016	20	CAATGGATTTCTGAGCATATAGAA	57.521	24	213	632	844
c70701_g1	1	p1	(T)10	10	364	373	AAAGTTGAGCACTGAAATGTGTG	59.342	23	AATGGAAGTGATTGGCGAAC	59.939	20	233	216	448	CAAAGTTGAGCACTGAAATGTGT	59.342	23	AATGGAAGTGATTGGCGAAC	59.939	20	234	215	448	AAAGTTGAGCACTGAAATGTGTG	59.342	23	GAAGTGATTGGCGAACCCTA	60.074	20	229	216	444
c17125_g1	1	p2	(AC)7	14	156	169	AACACACCCTCCAACACTCC	59.859	20	TTCTGTTTGTGTTGTGTGCCT	59.249	21	130	102	231	AACACACCCTCCAACACTCC	59.859	20	TTCTGTTTGTGTTGTGTGCC	58.142	20	130	102	231	AACACACCCTCCAACACTCC	59.859	20	GTTCTGTTTGTGTTGTGTGCC	59.101	21	131	102	232
c16923_g1	1	p1	(T)11	11	168	178	GGAAGAGAGAGGGAGGGAGA	59.883	20	CGGGGATCCATTCAAAAACT	61.042	20	199	136	334	GAGGAAGAGAGAGGGAGGGA	59.883	20	CGGGGATCCATTCAAAAACT	61.042	20	201	134	334	GGAAGAGAGAGGGAGGGAGA	59.883	20	CGGGGATCCATTCAAAAAC	60.118	19	199	136	334
c81402_g2	1	p1	(A)11	11	5437	5447	AACTGCGCAAGTTGACACAC	59.953	20	TCGCCCTCATCACATAATCA	60.033	20	231	5376	5606	AACTGCGCAAGTTGACACAC	59.953	20	ATCGTCTTTTCATAACGCCG	60.096	20	252	5376	5627	AACTGCGCAAGTTGACACAC	59.953	20	CGCCCTCATCACATAATCAA	59.499	20	230	5376	5605
c87088_g2	2	c	(TC)7aattctcccata(TC)10	46	776	821	TGATTTGCTGACTCTCACGC	60.144	20	TGGCATTCTGTGTTGTTTGTG	60.603	21	272	589	860	TGATTTGCTGACTCTCACGC	60.144	20	CTTGGCATTCTGTGTTGTTTG	59.23	21	274	589	862	TGATTTGCTGACTCTCACGC	60.144	20	TTGGCATTCTGTGTTGTTTG	58.158	20	273	589	861
c50087_g1	1	p1	(T)10	10	345	354	CCTTAGCTACCATAGGGGTGG	59.858	21	TTTCTTTGAAATGGCAGAAGC	59.465	21	186	260	445	CCTTAGCTACCATAGGGGTGG	59.858	21	TTCTTTGAAATGGCAGAAGC	58.093	20	185	260	444	GCTACCATAGGGGTGGAATC	58.334	20	TTTCTTTGAAATGGCAGAAGC	59.465	21	181	265	445
c80563_g1	1	c	(A)11tcaactgcatgtcagttggtcaaaagatgaccttcatgtgacatgttttgatgagttatttcttacctgatagcc(AT)7	100	96	195	TGTCTGTGAACGCTGACCAC	60.951	20	TATCCATGACCTTTGGCCTC	59.894	20	200	50	249	TGTCTGTGAACGCTGACCA	60.009	19	TATCCATGACCTTTGGCCTC	59.894	20	200	50	249	GTCTGTGAACGCTGACCACT	58.89	20	TATCCATGACCTTTGGCCTC	59.894	20	199	51	249
c80563_g1	2	p3	(GAA)6	18	5192	5209	TTGATGAGAGCGACAGCATC	60.104	20	TGGCTGACGAACCCTTATTT	59.569	20	203	5102	5304	GCGACAGCATCAGTGACATT	59.87	20	TGGCTGACGAACCCTTATTT	59.569	20	194	5111	5304	AGGAGGAAAATTCGGGTCAT	59.766	20	TATCTGTCGATGGCTGACGA	60.376	20	150	5165	5314
c78278_g1	1	p1	(T)12	12	554	565	GAGAATGCTCTTTGTTGTTTTCG	60.282	23	CTATTACGACGGTCCCCTCA	59.948	20	240	525	764	GAATGCTCTTTGTTGTTTTCGTT	59.7	23	CTATTACGACGGTCCCCTCA	59.948	20	238	527	764	GAGAATGCTCTTTGTTGTTTTCG	60.282	23	TCACCTATTACGACGGTCCC	59.813	20	244	525	768
c78278_g1	2	p1	(T)10	10	957	966	CTGGTTTGGACTGGTTCCAT	59.82	20	AGCTTTAAGAATGCTGAAAAAGAG	57.751	24	160	928	1087	GGTTTGGACTGGTTCCATTG	60.21	20	AGCTTTAAGAATGCTGAAAAAGAG	57.751	24	158	930	1087	CTGGTTTGGACTGGTTCCAT	59.82	20	GCTTTAAGAATGCTGAAAAAGAGT	57.624	24	159	928	1086
c72686_g2	1	p1	(A)11	11	184	194	CTGAGTCCGTCTCCTGTGGT	60.306	20	ACGCACAGACTGGGAAAAAT	59.598	20	262	117	378	ACTGAGTCCGTCTCCTGTGG	60.306	20	ACGCACAGACTGGGAAAAAT	59.598	20	263	116	378	CTGAGTCCGTCTCCTGTGGT	60.306	20	GTTGGGTAGTCGACCAGGTG	60.422	20	229	117	345
c30651_g1	1	p1	(A)11	11	165	175	TTGAAAGCAGGCAAAACAAA	59.462	20	AAAGCTAGCATTGGTGGGTG	60.132	20	217	67	283	TTTGAAAGCAGGCAAAACAA	59.462	20	AAAGCTAGCATTGGTGGGTG	60.132	20	218	66	283	TGATTTGAAAGCAGGCAAAA	59.42	20	AAAGCTAGCATTGGTGGGTG	60.132	20	221	63	283
c81679_g3	1	p3	(CTC)7	21	307	327	TCTAACTGGGCGAGTGAAGG	60.388	20	CAGTTTCACACCTCGCTCAA	60.025	20	223	202	424	CCTCTAACTGGGCGAGTGAA	60.388	20	CAGTTTCACACCTCGCTCAA	60.025	20	225	200	424	GTGGGGAGGAGTTACGTCAG	59.574	20	CAGTTTCACACCTCGCTCAA	60.025	20	245	180	424
c83671_g1	1	p1	(T)10	10	2713	2722	GCAAGTGTTGCTGGAATTGA	59.847	20	CACCCAGCTCCATTGGTAAC	60.375	20	224	2671	2894	GCAAGTGTTGCTGGAATTGA	59.847	20	ACACCCAGCTCCATTGGTAA	60.375	20	225	2671	2895	GCAAGTGTTGCTGGAATTGA	59.847	20	AACACCCAGCTCCATTGGTA	60.375	20	226	2671	2896
c72650_g1	2	p1	(T)10	10	1030	1039	GTCCGAGGCTAATCTGGACA	60.218	20	TTCTACTGGCGTCACGTTTG	59.904	20	211	906	1116	CCGAGGCTAATCTGGACAAA	60.206	20	GCTCAAAACATTGCCACAAA	59.712	20	190	908	1097	CCGAGGCTAATCTGGACAAA	60.206	20	GTTTGCTCAAAACATTGCCA	59.712	20	194	908	1101
c67224_g1	1	p1	(T)10	10	213	222	AAAATTGCCATTGTCAGTATCA	57.194	22	CCCCAGGTGACTGTTAATGC	60.375	20	184	112	295	AAAATTGCCATTGTCAGTATCA	57.194	22	TCGAGGCTTAAGTCCCTTTG	59.448	20	214	112	325	AAAATTGCCATTGTCAGTATCA	57.194	22	GTCCCTTTGGTAAGATGGGC	60.693	20	203	112	314
c94378_g1	1	p1	(A)11	11	59	69	AATGCAACTCAGCATTGATCC	60.096	21	AGCTTCCTGGAGCCTTGAAT	60.349	20	181	31	211	ATGCAACTCAGCATTGATCC	58.674	20	AGCTTCCTGGAGCCTTGAAT	60.349	20	180	32	211	AATGCAACTCAGCATTGATCC	60.096	21	GCTTCCTGGAGCCTTGAATA	59.41	20	180	31	210
c70224_g1	1	p1	(A)11	11	250	260	CAATCAGTAAACACGGCGAG	59.342	20	TCCAGAAGAGGAATAGCAGCA	60.103	21	242	180	421	AGCAATCAGTAAACACGGCG	61.215	20	TCCAGAAGAGGAATAGCAGCA	60.103	21	244	178	421	GAAGCAATCAGTAAACACGGC	59.766	21	TCCAGAAGAGGAATAGCAGCA	60.103	21	246	176	421
c118914_g1	1	p1	(T)11	11	189	199	TCCTGGCCTAGAAACATTGC	60.214	20	TGTGAAATGGCACGACAACT	60.16	20	271	156	426	TCCTGGCCTAGAAACATTGC	60.214	20	CTGTGAAATGGCACGACAAC	60.16	20	272	156	427	TCCTGGCCTAGAAACATTGC	60.214	20	GAACAGATTCGAGGATTCGC	59.78	20	232	156	387
c92700_g1	1	p1	(C)12	12	317	328	TGAAAGTAGCTCATGCACGC	60.165	20	TCTATGGCCTTCAATTGTAGAAA	57.971	23	182	178	359	TAAATATTGCAAAACGGCCC	59.804	20	TCTATGGCCTTCAATTGTAGAAA	57.971	23	155	205	359	CAAAACGGCCCTCATAGTTG	60.493	20	TCTATGGCCTTCAATTGTAGAAA	57.971	23	146	214	359
c84241_g3	1	p3	(TTG)7	21	1359	1379	TTGTGCCAGCAAATTCAAAG	59.849	20	CAGCAACAGACAAATCCGAA	59.84	20	238	1260	1497	TTTGTGCCAGCAAATTCAAA	60.229	20	CAGCAACAGACAAATCCGAA	59.84	20	239	1259	1497	TTGTGCCAGCAAATTCAAAG	59.849	20	CAATCGCCCTGTGATAAACA	59.542	20	278	1260	1537
c37109_g1	1	p1	(A)10	10	145	154	TGTGCATGTACAGGCTCCAT	60.144	20	CGGACCAAAAGAAATAAAGTAAAT	57.135	24	194	98	291	ACAGGCTCCATACCACTCCA	60.533	20	CGGACCAAAAGAAATAAAGTAAAT	57.135	24	185	107	291	CAGGCTCCATACCACTCCAG	60.668	20	CGGACCAAAAGAAATAAAGTAAAT	57.135	24	184	108	291
c95047_g1	1	p1	(A)10	10	183	192	AACAAACGCATTGGTGAACA	60.011	20	GGGCAACGTGAAAACAAAAG	60.514	20	213	28	240	CAACAAACGCATTGGTGAAC	60.011	20	GGGCAACGTGAAAACAAAAG	60.514	20	214	27	240	ACAACAAACGCATTGGTGAA	60.011	20	GGGCAACGTGAAAACAAAAG	60.514	20	215	26	240
c78958_g1	2	c	(A)12ttaacatgtaaacatatatatgattaatcactcacggtttatggttctatacttttttaatttagctgtgttcaattattcaagaaaaaattgtgag(T)10aaaactactgttgtactttataatcaagatacaccaagataaatcttaaaatcaatcaaaagca(CT)6	195	295	489	AAATTTGAAAGTATTCCAAAAAGACA	58.695	26	TTTAATGTATCTTCTGTCTGCTAAAAA	57.203	27	280	255	534	TTTGAAAGTATTCCAAAAAGACATT	57.538	25	TCTTTTAATGTATCTTCTGTCTGCTAA	57.243	27	280	258	537	TTTGAAAGTATTCCAAAAAGACATT	57.538	25	TTTTAATGTATCTTCTGTCTGCTAAAA	57.203	27	278	258	535
c83678_g1	2	p2	(GT)6	12	641	652	AGTGCCTGTGGTAGACTTGTG	57.875	21	CGGGGCATAGGTCAATAAAA	59.789	20	273	598	870	AGTGCCTGTGGTAGACTTGTG	57.875	21	TGTACGGGGCATAGGTCAAT	60.214	20	277	598	874	AGTGCCTGTGGTAGACTTGTGT	58.799	22	CGGGGCATAGGTCAATAAAA	59.789	20	273	598	870
c82560_g1	1	p1	(T)13	13	1333	1345	TCTTCACCATGAGTTGGCAT	59.09	20	AATCTCCGAGTATCATGCGG	60.059	20	265	1259	1523	ATCTTCACCATGAGTTGGCA	59.09	20	AATCTCCGAGTATCATGCGG	60.059	20	266	1258	1523	ATCTTCACCATGAGTTGGCAT	59.425	21	AATCTCCGAGTATCATGCGG	60.059	20	266	1258	1523
c77293_g2	2	p3	(GTT)5	15	616	630	TTCCATGGTATATTGGTGTCCA	59.938	22	TGCTTGTTTATCTTGCCCTG	58.917	20	211	580	790	TTCCATGGTATATTGGTGTCCA	59.938	22	TTGCTTGTTTATCTTGCCCTG	60.25	21	212	580	791	TGGTATATTGGTGTCCAACCAG	59.609	22	TGCTTGTTTATCTTGCCCTG	58.917	20	206	585	790
c87444_g1	1	p3	(ACC)6	18	3926	3943	TTGCACCTTGAAAGAAGGCT	59.993	20	TCATGGCAACACGATAGGAA	60.073	20	209	3808	4016	TTGCACCTTGAAAGAAGGCT	59.993	20	TTCATGGCAACACGATAGGA	60.073	20	210	3808	4017	TTGGGAAGACCAAGGTCAAG	60.081	20	TCATGGCAACACGATAGGAA	60.073	20	163	3854	4016
c94734_g1	1	p1	(T)10	10	87	96	TGGGTATTCTATGTAGCCTTTCAA	59.11	24	AAATTCAAGGGGAATGGCTT	59.777	20	156	32	187	CTGGGTATTCTATGTAGCCTTTCAA	59.937	25	AAATTCAAGGGGAATGGCTT	59.777	20	157	31	187	CAATGCTTTATATTTTCAATCTGGG	60.101	25	AAATTCAAGGGGAATGGCTT	59.777	20	177	11	187
c23024_g1	1	p2	(AT)6	12	56	67	GGGGGTAATAAAAACAGCATT	57.101	21	ACACGTGGCTGTGTGGTTTA	60.072	20	194	1	194	CAGCATTAAAACTGCATAAACCA	59.226	23	ATTTATGGCAACACGTGGCT	60.395	20	190	15	204	GGGGGTAATAAAAACAGCATT	57.101	21	ATTTATGGCAACACGTGGCT	60.395	20	204	1	204
c63358_g1	1	p3	(CAA)7	21	442	462	AGTGAATAACACCCCCACCC	60.862	20	TGTGGTTTTATTAGCCAATCCAT	59.637	23	239	419	657	GTGAATAACACCCCCACCC	59.895	19	TGTGGTTTTATTAGCCAATCCAT	59.637	23	238	420	657	ACAGGTTTCCCTAAATGCGA	59.569	20	TTTGGAAGGCTTATTGTTGATT	57.823	22	220	301	520
c3540_g1	1	p1	(T)11	11	89	99	TTTGTTTGCTGGTAAACCCC	59.839	20	CCCCACTTTCCAATTGATTTT	60.041	21	213	40	252	TGTTTGCTGGTAAACCCCAT	60.227	20	CCCCACTTTCCAATTGATTTT	60.041	21	211	42	252	TTTGTTTGCTGGTAAACCCC	59.839	20	CCCCACTTTCCAATTGATTT	58.738	20	213	40	252
c47757_g1	1	c	(T)11ataaaagtttactattgtgtaaaa(T)10	45	443	487	GCAAACATTCCACTGTAAGCA	58.836	21	CGCCTTAAAAGGTCAAAGTTGT	59.703	22	279	254	532	GCAAACATTCCACTGTAAGCAA	60.173	22	CGCCTTAAAAGGTCAAAGTTGT	59.703	22	279	254	532	GCAAACATTCCACTGTAAGCA	58.836	21	TCGCCTTAAAAGGTCAAAGTT	58.064	21	280	254	533
c101333_g1	1	p3	(TCT)5	15	117	131	TTTAGGCCTACGTTTGCCAC	60.131	20	ACCCACTGGACCAACAAGAG	60.002	20	133	64	196	TTTAGGCCTACGTTTGCCAC	60.131	20	AGACCCACTGGACCAACAAG	60.002	20	135	64	198	TTTAGGCCTACGTTTGCCAC	60.131	20	GACCACCTAGACCCACTGGA	59.962	20	143	64	206
c43463_g1	1	p1	(A)10	10	60	69	TTTGAGGAGGGAACAGGTTG	60.081	20	TTGAAGTCGGTCATGTCGAA	60.24	20	196	11	206	TGGTTTTGAGGAGGGAACAG	60.081	20	TTGAAGTCGGTCATGTCGAA	60.24	20	200	7	206	TTGAGGAGGGAACAGGTTGT	59.549	20	TTGAAGTCGGTCATGTCGAA	60.24	20	195	12	206
c85838_g2	1	p2	(AC)8	16	216	231	TTGATAGACGGTGGCAAACA	60.111	20	TTGCAGACAAAGCGGTAGTG	60.05	20	269	191	459	TTGATAGACGGTGGCAAACA	60.111	20	TGCAGACAAAGCGGTAGTGA	60.596	20	268	191	458	TTTTGATAGACGGTGGCAAA	59.157	20	TTGCAGACAAAGCGGTAGTG	60.05	20	271	189	459
c81294_g6	1	p1	(A)10	10	489	498	TCCCATTTAACGCAAAATCC	59.773	20	ACATTCTTTGGGGGTCAACA	60.21	20	258	283	540	TGCAATGCCTGTTCCTGTTA	60.257	20	ACATTCTTTGGGGGTCAACA	60.21	20	139	402	540	TCCCATTTAACGCAAAATCC	59.773	20	TGGGGGTCAACAAAGTGTTT	60.246	20	250	283	532
c68768_g1	1	p1	(T)11	11	812	822	AACATCCATGCCTGTGTTCA	59.967	20	GAAAAAGGCCATCTGACAGC	59.82	20	246	666	911	CAACATCCATGCCTGTGTTC	59.967	20	GAAAAAGGCCATCTGACAGC	59.82	20	247	665	911	ATATCAGGGCACATCCGAAG	59.917	20	GAAAAAGGCCATCTGACAGC	59.82	20	278	634	911
c21883_g1	1	p2	(CA)7	14	195	208	GATTCTTCAGGTAACGCCCA	60.074	20	TCTTTCTCTCACTCAACCAATCA	58.969	23	168	88	255	GATTCTTCAGGTAACGCCCA	60.074	20	GCTTTCTCTTTCTCTCACTCAACC	60.062	24	174	88	261	GATTCTTCAGGTAACGCCCA	60.074	20	CTCTTTCTCTCACTCAACCAATCA	59.922	24	169	88	256
c70177_g1	1	p1	(A)10	10	64	73	TGCCTTCCATCTTTATTATGTATGT	58.143	25	TGAGCACCTGCATGTATCATT	59.167	21	174	1	174	ATGCCTTCCATCTTTATTATGTATGT	58.446	26	TGAGCACCTGCATGTATCATT	59.167	21	175	0	174	TGCCTTCCATCTTTATTATGTATGT	58.143	25	TGAGCACCTGCATGTATCATTT	60.531	22	174	1	174
c85972_g1	1	p2	(TA)7	14	1553	1566	TGGAAAGCAAAATGGTTCCT	59.546	20	GGTCATATCCCCTGTGTATTTCA	59.959	23	263	1497	1759	TGGAAAGCAAAATGGTTCCT	59.546	20	CAGATTAGGTCATATCCCCTGTG	59.733	23	270	1497	1766	ATGGAAAGCAAAATGGTTCC	58.882	20	GGTCATATCCCCTGTGTATTTCA	59.959	23	264	1496	1759
c78138_g1	1	c	(A)10tgaatgtctttacaaatggcaatggaatctctgagtgtcttaaggactctacaaaaatatttcaaaac(T)10	88	264	351	AAGATTTCATCATGTGATTGCAG	59.104	23	TGCCCATGTGGTATGAGTGT	59.837	20	176	204	379	CAAGATTTCATCATGTGATTGC	58.092	22	TGCCCATGTGGTATGAGTGT	59.837	20	177	203	379	ACAAGATTTCATCATGTGATTGC	58.968	23	TGCCCATGTGGTATGAGTGT	59.837	20	178	202	379
c100405_g1	1	p2	(TG)6	12	699	710	CTGCAGGCGTTGTGTACAGT	59.97	20	TCAGCCCTACTATCAACATTCAAA	60.023	24	275	499	773	CTGCAGGCGTTGTGTACAGT	59.97	20	TTCAGCCCTACTATCAACATTCAA	60.023	24	276	499	774	CTGCAGGCGTTGTGTACAGT	59.97	20	TTTCAGCCCTACTATCAACATTCA	60.023	24	277	499	775
c66406_g1	1	p3	(ATT)5	15	426	440	TTCCAGGTGTATGCATCAAAA	59.027	21	AGCATAAGGGGAAACAAAGC	58.328	20	167	301	467	TCCAGGTGTATGCATCAAAA	57.542	20	AGCATAAGGGGAAACAAAGC	58.328	20	166	302	467	TTCCAGGTGTATGCATCAAAA	59.027	21	GCATAAGGGGAAACAAAGCTAA	59.644	22	166	301	466
c40396_g1	1	p1	(A)10	10	84	93	CATGGAATCACGACAGTTGG	59.96	20	CGAAATTCATAAGCATGAGGTG	59.609	22	225	45	269	AAATGCATGGAATCACGACA	59.931	20	CGAAATTCATAAGCATGAGGTG	59.609	22	230	40	269	TGGAATCACGACAGTTGGAA	60.088	20	CGAAATTCATAAGCATGAGGTG	59.609	22	223	47	269
c68715_g1	1	p1	(A)10	10	949	958	GCCCAGATCATTGCTTTTGT	60.081	20	TGCAATTATCGCACTTGAGAA	59.458	21	276	832	1107	TTGCCCAGATCATTGCTTTT	60.585	20	TGCAATTATCGCACTTGAGAA	59.458	21	278	830	1107	TTTGCCCAGATCATTGCTTT	60.585	20	TGCAATTATCGCACTTGAGAA	59.458	21	279	829	1107
c65577_g1	1	p1	(T)11	11	301	311	CACAAATTGCATCTTTGGCA	60.644	20	CAAATGCCAAGTTTGGTTGA	59.561	20	236	257	492	AACACAAATTGCATCTTTGGC	59.996	21	CAAATGCCAAGTTTGGTTGA	59.561	20	238	255	492	AGCAAAGGCCTCTGATTGGT	61.153	20	CAAATGCCAAGTTTGGTTGA	59.561	20	217	276	492
c27139_g1	1	p1	(A)10	10	183	192	CCATTCCCAATGCGTAATTT	59.66	20	TTGTTTATGCGGAAGTGCTG	59.872	20	133	85	217	TTGGTCCGAATATCAAACCC	59.622	20	TTGTTTATGCGGAAGTGCTG	59.872	20	151	67	217	CCATTCCCAATGCGTAATTT	59.66	20	CACGAGTTGTTTATGCGGAA	59.729	20	139	85	223
c5952_g1	1	p1	(A)10	10	80	89	ACGTGATGATTTATGGTGATGA	57.82	22	AAGCTGCTACAGTTTGGAGTGA	59.193	22	104	35	138	ACGTGATGATTTATGGTGATGA	57.82	22	TGCTACAGTTTGGAGTGAGGTT	58.912	22	100	35	134	ACGTGATGATTTATGGTGATGA	57.82	22	AAGCTGCTACAGTTTGGAGTGAG	60.123	23	104	35	138
c70549_g1	1	p1	(T)10	10	939	948	GAGAGTCCAGCCAATTCAGC	59.957	20	GCCCCTGTTTGTCAAGTAGC	59.74	20	198	837	1034	GCAGAGAGTCCAGCCAATTC	59.957	20	GCCCCTGTTTGTCAAGTAGC	59.74	20	201	834	1034	GAGAGTCCAGCCAATTCAGC	59.957	20	CCCCTGTTTGTCAAGTAGCC	59.592	20	197	837	1033
c72460_g1	2	p1	(T)10	10	442	451	AAGAAGTCTTGCCACCCTGA	59.844	20	TCAAAAATATTGATTTGGAGGG	57.993	22	253	384	636	AAGAAGTCTTGCCACCCTGA	59.844	20	TCAAAAATATTGATTTGGAGGGT	58.787	23	253	384	636	AAGAAGTCTTGCCACCCTGA	59.844	20	TTTGGAGGGTATTATGAAACAACA	59.66	24	240	384	623
c86567_g1	1	p1	(A)12	12	3740	3751	CTCTCTTGGCAGAGGTGAGG	60.127	20	CCGGGCCCTAGAGTGATTAT	60.299	20	203	3606	3808	CCTCTCTTGGCAGAGGTGAG	60.127	20	CCGGGCCCTAGAGTGATTAT	60.299	20	204	3605	3808	CTTGGCAGAGGTGAGGAATC	59.803	20	CCGGGCCCTAGAGTGATTAT	60.299	20	199	3610	3808
c86567_g1	2	p2	(AT)6	12	3986	3997	CGATGGGCCTGTAAACAAAG	60.493	20	TCAAGTAGTTCCCAAAAGCAGTT	59.356	23	221	3810	4030	AAAAGTCAAAATTGTTCCCCTG	59.39	22	TGCAGCATTCTACTTGCAACA	60.594	21	210	3926	4135	CAAAATTGTTCCCCTGTTTCA	59.825	21	CCATCATTCGTCCTATCTAGCTG	60.122	23	233	3932	4164
c86567_g1	3	p1	(T)11	11	4643	4653	GAGGCATTAGGAGCATCAGG	59.797	20	TCCAACACACACTCTCTCGC	60.03	20	271	4493	4763	GGAGGCATTAGGAGCATCAG	59.797	20	TCCAACACACACTCTCTCGC	60.03	20	272	4492	4763	AGGAGGCATTAGGAGCATCA	59.797	20	TCCAACACACACTCTCTCGC	60.03	20	273	4491	4763
c86567_g1	4	c	(A)10ctttaattagatttgaaaatatggaaagcatttc(T)11	55	6153	6207	CAGGTTTCATCAGACAGCTTTG	59.914	22	TTCAGTTAGCATATTTCTTGCATAA	57.404	25	174	6090	6263	TCTGGTACGCAGTGCCTAAA	59.488	20	TTGCATAAATACAAAATAGAGAACTGA	57.774	27	267	5980	6246	GATCGTTCTGGTACGCAGTG	59.318	20	TTGCATAAATACAAAATAGAGAACTGA	57.774	27	273	5974	6246
c75199_g1	1	p1	(A)11	11	457	467	CCGCAGGAGTACCTCAAGAC	59.867	20	CCACCAACCACAGCCTAGAT	59.989	20	233	414	646	ACCGCAGGAGTACCTCAAGA	59.867	20	CCACCAACCACAGCCTAGAT	59.989	20	234	413	646	CCGCAGGAGTACCTCAAGAC	59.867	20	AATTTTTCCCACCAACCACA	60.066	20	241	414	654
c80838_g3	1	p2	(AT)6	12	1126	1137	CCCCAAAACACCAGAGGTTA	59.824	20	CCAAATATCCCAAACATCTACCA	59.957	23	211	960	1170	CATGAGTGGTGAGGGGAAAC	60.363	20	CCAAATATCCCAAACATCTACCA	59.957	23	236	935	1170	CTCACCCCAAAACACCAGAG	60.536	20	CCAAATATCCCAAACATCTACCA	59.957	23	215	956	1170
c81457_g7	1	p1	(T)11	11	1053	1063	TCCAGGAATGATACCATTGAAA	59.273	22	AACGGCATTGGATGTCTTGT	60.384	20	251	976	1226	TGGGCCAAGAGGATGATAAA	60.405	20	TGGTTGCAATCTAATTCTTTGG	59.12	22	208	913	1120	TGGGCCAAGAGGATGATAAA	60.405	20	AAAACCAGACCACAACAACAA	58.023	21	277	913	1189
c87632_g1	1	p1	(A)10	10	698	707	TTGCATTAATCACAAGGCAAC	58.69	21	TAACGCAATATACGGTCGCA	60.117	20	269	581	849	TGCATTAATCACAAGGCAACTT	59.652	22	TAACGCAATATACGGTCGCA	60.117	20	268	582	849	TTGCATTAATCACAAGGCAACT	59.652	22	TAACGCAATATACGGTCGCA	60.117	20	269	581	849
c87632_g1	2	p1	(A)10	10	2478	2487	CAAGATCGCACACAAGCTCT	59.191	20	CATTGCTCGACAAAAAGCAT	58.92	20	274	2356	2629	CAAGATCGCACACAAGCTCT	59.191	20	TTCCATTGCTCGACAAAAAG	58.892	20	277	2356	2632	CAAGATCGCACACAAGCTCT	59.191	20	CTTCCATTGCTCGACAAAAA	58.892	20	278	2356	2633
c79577_g4	1	p1	(A)10	10	137	146	TTGAATATCCGACCCATTCC	59.581	20	GCAATTCCGTTTGCATTTCT	60.081	20	190	60	249	ATATCAGGCCTTTTCCCAGC	60.419	20	GCAATTCCGTTTGCATTTCT	60.081	20	221	29	249	ATATCCGACCCATTCCCAAC	60.777	20	GCAATTCCGTTTGCATTTCT	60.081	20	186	64	249
c83787_g1	1	p1	(A)11	11	587	597	TACCGCAACAAAAACACGAA	60.147	20	GGCCCGTTTCACAAAAGTT	59.963	19	204	543	746	ATACCGCAACAAAAACACGA	59.087	20	GGCCCGTTTCACAAAAGTT	59.963	19	205	542	746	TGCAATTGATGCAAACAAAAA	60.103	21	GGCCCGTTTCACAAAAGTT	59.963	19	264	483	746
c120236_g1	1	p1	(T)14	14	123	136	TCATTATAAAGTGGGTTCGGC	58.956	21	TCAATGCTTTGTGTCTGCTACA	59.536	22	167	19	185	TCATTATAAAGTGGGTTCGGCT	59.864	22	TCAATGCTTTGTGTCTGCTACA	59.536	22	167	19	185	TTCATTATAAAGTGGGTTCGGC	60.2	22	TCAATGCTTTGTGTCTGCTACA	59.536	22	168	18	185
c1768_g1	1	p1	(A)11	11	207	217	TTTTGCCGAAGTGGATTTTT	59.564	20	TCTTTTAATATCAGATTCCTAGCTGAA	58.293	27	270	1	270	GCAAAAGTCATTTTCCCCAC	59.41	20	TCTTTTAATATCAGATTCCTAGCTGAA	58.293	27	165	106	270	GCAAAAGTCATTTTCCCCAC	59.41	20	TTTAATATCAGATTCCTAGCTGAAAAA	58.23	27	162	106	267
c76911_g1	1	p1	(T)10	10	476	485	AAATCCGAAAATGTGAAATGAA	58.473	22	TTATGGAAAAGGGCAATGGA	60.26	20	154	359	512	AAATTTGTTTATTAGGCCAAGCA	59.13	23	TTATGGAAAAGGGCAATGGA	60.26	20	117	396	512	AAATGGGACAATTCTCAGGC	58.984	20	TTTCTGTATTATGGAAAAGGGCA	59.858	23	100	421	520
c40646_g1	2	p2	(AT)8	16	195	210	TCAAAAGAAAGGACTGTTTAACTGG	60.077	25	TGAGCTCTGGATGTTCGTCA	60.557	20	143	152	294	TCAAAAGAAAGGACTGTTTAACTGG	60.077	25	TTCGTCAAATTTCTTTGCCA	59.277	20	130	152	281	AAAGAAAGGACTGTTTAACTGGTGA	59.646	25	TGAGCTCTGGATGTTCGTCA	60.557	20	140	155	294
c81363_g1	1	p3	(ATC)5	15	1203	1217	TTCCCAATCCAAGCAGAAAC	60.051	20	TGATCCCAACAAGGTGTTCA	59.935	20	176	1075	1250	TTTCCGCCATTTAGTTCCTG	60.067	20	TGATCCCAACAAGGTGTTCA	59.935	20	226	1025	1250	AATCCAAGCAGAAACCAACG	60.11	20	TGATCCCAACAAGGTGTTCA	59.935	20	171	1080	1250
c46604_g1	2	p2	(AT)6	12	158	169	TGTGTGTGTGTGTGTGGTAAACA	60.882	23	CATCACCTTCCAAGGCAAAT	59.933	20	251	0	250	TGTGTGTGTGTGGTAAACAGTG	57.996	22	CATCACCTTCCAAGGCAAAT	59.933	20	247	4	250	TGTGTGTGTGTGTGGTAAACAG	57.996	22	CATCACCTTCCAAGGCAAAT	59.933	20	249	2	250
c46604_g1	3	p1	(T)10	10	334	343	ATTTGCCTTGGAAGGTGATG	59.933	20	AAAACCTATAATTGAACACACCAAAA	59.231	26	180	231	410	ATTTGCCTTGGAAGGTGATG	59.933	20	AAAAACCTATAATTGAACACACCAAA	59.231	26	181	231	411	ATTTGCCTTGGAAGGTGATG	59.933	20	AAACCTATAATTGAACACACCAAAA	58.088	25	179	231	409
c85741_g3	1	c	(A)10gatatttacattatttgttaaaaaatttcattacttcacaccatttaaaaagcaaaaaggactaatttattaaattcacaacaccttccaaaatt(A)10	115	86	200	TTTCTTGGCAAAAACACTGAT	57.411	21	GGGCATTATGTCCATTTTGTG	60.067	21	270	15	284	ATTTCTTGGCAAAAACACTGA	57.411	21	GGGCATTATGTCCATTTTGTG	60.067	21	271	14	284	TTTCTTGGCAAAAACACTGAT	57.411	21	CCATTTTGTGAAGTTTGAGGG	59.457	21	259	15	273
c115912_g1	1	p2	(TA)6	12	49	60	TGATAACACTTTGGATATCCTATTGAA	59.283	27	AATGGAGGAAATGCCAAGAA	59.505	20	217	19	235	TGATAACACTTTGGATATCCTATTGAA	59.283	27	AAATGGAGGAAATGCCAAGA	59.505	20	218	19	236	TGATAACACTTTGGATATCCTATTGAA	59.283	27	TGGAGGAAATGCCAAGAAGA	60.713	20	215	19	233
c68254_g2	1	p2	(CA)6	12	985	996	TTAGCGAACGCACATACGAC	59.902	20	TGCACAGGAAAAGCAAAATG	59.849	20	177	891	1067	CACGCTGAAACATATCCACG	60.134	20	TGCACAGGAAAAGCAAAATG	59.849	20	203	865	1067	CATTAGCGAACGCACATACG	60.294	20	TGCACAGGAAAAGCAAAATG	59.849	20	179	889	1067
c61345_g2	1	p1	(A)14	14	231	244	TTGTGAAATTGGCTTCTGGA	59.247	20	GTTTGCTGTGCACTAGGCTG	59.664	20	256	60	315	TTGTGAAATTGGCTTCTGGA	59.247	20	TGTTTGCTGTGCACTAGGCT	59.664	20	257	60	316	TTGTGAAATTGGCTTCTGGA	59.247	20	TGCTGTGCACTAGGCTGAAT	59.621	20	253	60	312
c74475_g1	1	p1	(T)10	10	573	582	GCAAGCAATGATCACGACAA	60.823	20	TGCCCCTGCATATTTCTACA	59.136	20	279	452	730	GCAAGCAATGATCACGACAA	60.823	20	TGCCCCTGCATATTTCTACAC	59.974	21	279	452	730	GCAAGCAATGATCACGACAA	60.823	20	CTGCCCCTGCATATTTCTACA	60.103	21	280	452	731
c83857_g5	1	p1	(A)14	14	54	67	CCGGTAAATAAACATTTTATAACACA	57.712	26	AGCATTGGGCAGCTTTATGT	59.736	20	109	18	126	ACCGGTAAATAAACATTTTATAACACA	58.4	27	AGCATTGGGCAGCTTTATGT	59.736	20	110	17	126	CCGGTAAATAAACATTTTATAACACAA	58.796	27	TCATAGCATTGGGCAGCTTT	60.742	20	113	18	130
c74805_g2	1	p1	(T)10	10	122	131	GGTCCGACGATTGTTAAACG	60.365	20	TGCAACAAAAGCAACTTAGCA	59.679	21	103	90	192	AGTCATTTGGTCCGACGATT	59.41	20	TGCAACAAAAGCAACTTAGCA	59.679	21	111	82	192	CATTTGGTCCGACGATTGTT	60.755	20	TGCAACAAAAGCAACTTAGCA	59.679	21	108	85	192
c55845_g1	1	p2	(CT)8	16	62	77	GTGGAGAGCATTTCAGCTCC	59.957	20	ATAATCATTGGTGTGCGGCT	60.361	20	103	20	122	GGTGGAGAGCATTTCAGCTC	59.957	20	ATAATCATTGGTGTGCGGCT	60.361	20	104	19	122	TTTTGGTACGGGGTTAGGTG	59.719	20	ATAATCATTGGTGTGCGGCT	60.361	20	120	3	122
c55845_g1	2	p1	(T)10	10	188	197	GTGGAGAGCATTTCAGCTCC	59.957	20	CATGCCTATTTGGTGGGAAA	60.692	20	236	20	255	GGTGGAGAGCATTTCAGCTC	59.957	20	CATGCCTATTTGGTGGGAAA	60.692	20	237	19	255	GTGGAGAGCATTTCAGCTCC	59.957	20	TGCCTATTTGGTGGGAAAAT	59.273	20	234	20	253
c84832_g3	1	p1	(A)12	12	99	110	AACGTGAGGACAAATGAAGGA	59.583	21	CCGTACACACCACCATTTTG	59.734	20	256	20	275	CGTGAGGACAAATGAAGGAC	58.129	20	CCGTACACACCACCATTTTG	59.734	20	254	22	275	ACGTGAGGACAAATGAAGGA	58.129	20	CCGTACACACCACCATTTTG	59.734	20	255	21	275
c89252_g1	1	p1	(T)10	10	63	72	TCATTAAAAGGTGGTTGGTGG	59.71	21	GCTTGATTTCAAAGGGCATT	59.162	20	205	6	210	TCATTAAAAGGTGGTTGGTGG	59.71	21	ATGGGGCTTGATTTCAAAGG	61.173	20	210	6	215	TCATTAAAAGGTGGTTGGTGG	59.71	21	GGCTTGATTTCAAAGGGCAT	61.314	20	206	6	211
c89252_g1	2	p1	(T)10	10	341	350	AATGCCCTTTGAAATCAAGC	59.162	20	TCTGCTTGAAATATAGAATATGTATGG	57.224	27	234	191	424	ATGCCCTTTGAAATCAAGCC	61.314	20	TCTGCTTGAAATATAGAATATGTATGG	57.224	27	233	192	424	CCTTTGAAATCAAGCCCCA	60.956	19	TCTGCTTGAAATATAGAATATGTATGG	57.224	27	229	196	424
c87503_g7	1	p1	(A)15	15	2988	3002	TGCTGCACATCAGCAGTTTT	60.606	20	TGCTCTTCCAAAATGTAGTGG	57.893	21	268	2840	3107	TGCTGCACATCAGCAGTTTT	60.606	20	TGCTCTTCCAAAATGTAGTGGT	58.767	22	268	2840	3107	TGCTGCACATCAGCAGTTTT	60.606	20	ATGCTCTTCCAAAATGTAGTGG	58.264	22	269	2840	3108
c87503_g7	2	p1	(T)10	10	3299	3308	TCAGTTACGTGGTTAATGCTCAA	59.698	23	AAAAATCAGTTTCACGCAAAAT	57.873	22	158	3238	3395	GGATGTGCTTCATAGATTCAGG	58.672	22	AAAAATCAGTTTCACGCAAAAT	57.873	22	271	3125	3395	GGATGTGCTTCATAGATTCAGGT	59.5	23	AAAAATCAGTTTCACGCAAAAT	57.873	22	271	3125	3395
c78713_g1	1	p2	(AT)7	14	1117	1130	CCTGCTTAGCAATGCAGACA	60.157	20	TTTGCATGAAAATGTGATTGTG	59.467	22	223	971	1193	CCTGCTTAGCAATGCAGACA	60.157	20	GCATGAAAATGTGATTGTGTGA	59.449	22	220	971	1190	CCTGCTTAGCAATGCAGACA	60.157	20	TTGCATGAAAATGTGATTGTG	58.032	21	222	971	1192
c39994_g1	1	p2	(CA)6	12	97	108	TGCAAAACATGTGCACAAAC	59.177	20	TGTGTACCTGTGTGTGTGGG	58.843	20	126	6	131	TGCAAAACATGTGCACAAAC	59.177	20	GTGTGTACCTGTGTGTGTGGG	59.817	21	127	6	132	GGAAGATGCAAAACATGTGC	59.131	20	TGTGTACCTGTGTGTGTGGG	58.843	20	132	0	131
c72393_g2	1	p1	(A)10	10	272	281	TATCTCGTGGGTTTCCCTTG	59.926	20	TAGATCATCCCCGTTCTCCA	60.417	20	148	181	328	CTTGCGACGATGTGGAGTTA	59.864	20	TAGATCATCCCCGTTCTCCA	60.417	20	132	197	328	TCCGTCGCAGACATTGATAA	60.22	20	TAGATCATCCCCGTTCTCCA	60.417	20	229	100	328
c25083_g1	1	p1	(T)10	10	160	169	TTTGTTGCCGAGTGAAAGTG	59.881	20	TCAGCATTTTACCAATTTGCC	59.957	21	122	77	198	TGTTGCCGAGTGAAAGTGAC	59.88	20	TCAGCATTTTACCAATTTGCC	59.957	21	120	79	198	CTGATTTTGTTGCCGAGTGA	59.84	20	TCAGCATTTTACCAATTTGCC	59.957	21	127	72	198
c74619_g1	1	p1	(A)10	10	740	749	TGCAGAGTTACAAAAGAAGGAGAA	59.597	24	TGCAAAGGGAACTGTGAAAA	59.293	20	256	626	881	TGCAGAGTTACAAAAGAAGGAGAA	59.597	24	TTTGCAAAGGGAACTGTGAA	59.293	20	258	626	883	TTGCAGAGTTACAAAAGAAGGAGA	59.597	24	TGCAAAGGGAACTGTGAAAA	59.293	20	257	625	881
c79098_g1	1	p1	(A)11	11	648	658	TGTTCCTGTAGGTGAGGATGAA	59.592	22	TGCAAAAGAACATCACCCTG	59.691	20	220	570	789	TGTTCCTGTAGGTGAGGATGAA	59.592	22	TTAAGGGCACTTTTCCCAAA	59.559	20	132	570	701	TTGTTCCTGTAGGTGAGGATGA	59.592	22	TTAAGGGCACTTTTCCCAAA	59.559	20	133	569	701
c76404_g1	1	p3	(TGA)6	18	1022	1039	TCAACAGCAGTTGTTTTGTGTT	58.389	22	TTGCAACAAAGGCAAAGTTC	58.942	20	272	905	1176	CTCAACAGCAGTTGTTTTGTGTT	59.383	23	TTGCAACAAAGGCAAAGTTC	58.942	20	273	904	1176	TCAACAGCAGTTGTTTTGTGTT	58.389	22	TTTTGCAACAAAGGCAAAGTT	59.787	21	274	905	1178
c76404_g1	2	p1	(T)10	10	1288	1297	GAGAATCGCTGCCATCAATC	60.722	20	TCATTTGATTCATCATGACATTTCT	59.735	25	125	1250	1374	GTTACTGAGAATCGCTGCCA	59.028	20	TCATTTGATTCATCATGACATTTCT	59.735	25	131	1244	1374	TGTTACTGAGAATCGCTGCC	59.028	20	TCATTTGATTCATCATGACATTTCT	59.735	25	132	1243	1374
c76404_g1	3	p2	(AC)6	12	2009	2020	CAATTTTGAAGTTGAAGCAAAAA	58.518	23	GTTCTGAGGCGGACATTAGC	59.843	20	265	1936	2200	CAATTTTGAAGTTGAAGCAAAAA	58.518	23	CTGAGGCGGACATTAGCATT	60.235	20	262	1936	2197	CAATTTTGAAGTTGAAGCAAAAA	58.518	23	GCGGACATTAGCATTGCTTT	60.238	20	257	1936	2192
c79026_g1	1	p2	(TA)7	14	226	239	AAACTTGGATGAGGTGCCAG	60.111	20	TCAATTATGTCTTTGTTGTGCATTT	59.835	25	245	32	276	ACTTGGATGAGGTGCCAGAG	60.261	20	TCAATTATGTCTTTGTTGTGCATTT	59.835	25	243	34	276	AAACTTGGATGAGGTGCCAG	60.111	20	TCAATTATGTCTTTGTTGTGCATT	58.614	24	245	32	276
c79026_g1	2	p1	(A)12	12	450	461	TGTGAGTTAAAATGCACAACAAA	58.327	23	ATGGAAAGGCAGCATAGGAG	59.292	20	248	243	490	TGTGAGTTAAAATGCACAACAAAG	59.269	24	ATGGAAAGGCAGCATAGGAG	59.292	20	248	243	490	TTTTTCATGTTTGTAACTCCTGG	58.225	23	ATGGAAAGGCAGCATAGGAG	59.292	20	156	335	490
c83537_g1	1	p2	(TA)7	14	192	205	GGCCGTTAAACAAAAATGAAA	59.012	21	TGATTCAGCAGCACAAACAA	58.994	20	280	0	279	GGCCGTTAAACAAAAATGAAAC	59.768	22	TGATTCAGCAGCACAAACAA	58.994	20	280	0	279	TCAAGCATTTGCTTCAAGAAC	58.161	21	CGTGTTTGATTCAGCAGCAC	60.459	20	181	105	285
c25020_g1	1	p1	(T)10	10	113	122	GCTGATCACTTTCATTTTGCTG	59.889	22	TCCTTTTTAGAGATTTAATGGAAAGAA	59.224	27	171	0	170	GCTGATCACTTTCATTTTGCTG	59.889	22	TCCTTTTTAGAGATTTAATGGAAAGA	58.147	26	171	0	170	GCTGATCACTTTCATTTTGCTG	59.889	22	CTCCTTTTTAGAGATTTAATGGAAAGA	58.937	27	172	0	171
c64478_g1	1	p1	(T)10	10	68	77	TGGTAGGTTTGTGGTTGAGAGA	59.633	22	TGCACATTAAATTTTCCAGTTACAA	59.837	25	140	22	161	TGGTAGGTTTGTGGTTGAGAGA	59.633	22	TGCACATTAAATTTTCCAGTTACA	58.658	24	140	22	161	TGGTAGGTTTGTGGTTGAGAGAT	59.914	23	TGCACATTAAATTTTCCAGTTACAA	59.837	25	140	22	161
c72738_g1	1	p2	(AT)9	18	686	703	AGCGCAGATATTCTGCCAAT	59.835	20	GGGAGTTTCAATTCTGGTGC	59.532	20	232	599	830	GCTGCAGGAAATGACATCAA	59.805	20	GGGAGTTTCAATTCTGGTGC	59.532	20	195	636	830	CTTTGTCAGTGGCCAGGTCT	60.298	20	GGGAGTTTCAATTCTGGTGC	59.532	20	254	577	830
c67624_g1	2	p1	(A)10	10	183	192	GGGAAAAACAGGTGAATTGC	59.41	20	TGGTGAACAAAAATGGCAAA	59.946	20	175	144	318	GGGAAAAACAGGTGAATTGC	59.41	20	TGGCAAGTTGGTGAACAAAA	60.127	20	183	144	326	GGGAAAAACAGGTGAATTGC	59.41	20	TATTGCTGGCAACGAGTTTG	59.872	20	130	144	273
c67624_g1	3	p1	(T)21	21	567	587	GGTTTCAAAAGGGGCTGTTT	60.332	20	ACAATGAGAAGATGTGGGGC	59.934	20	210	426	635	GGTTTCAAAAGGGGCTGTTT	60.332	20	CAATGAGAAGATGTGGGGCT	60.073	20	209	426	634	ACCTGTGCAAGACGAACACA	60.357	20	ACAATGAGAAGATGTGGGGC	59.934	20	170	466	635
c107153_g1	1	p1	(T)10	10	88	97	AACAAGGCAAGTGATTTCTGC	59.373	21	CGATTCTAGTCCTCCGCAAA	60.344	20	150	29	178	ACAAGGCAAGTGATTTCTGC	57.95	20	CGATTCTAGTCCTCCGCAAA	60.344	20	149	30	178	AACAAGGCAAGTGATTTCTGC	59.373	21	CCGCAAAGCCCACACTATAA	61.008	20	137	29	165
c107989_g1	1	p1	(T)10	10	44	53	TTGGCATTTTTGTCTGAATGA	59.147	21	TTCCATGTGGTTGGCAGATA	59.924	20	239	6	244	TTTTGGCATTTTTGTCTGAATG	59.979	22	TTCCATGTGGTTGGCAGATA	59.924	20	241	4	244	TTGGCATTTTTGTCTGAATGA	59.147	21	TTGCCCTACAGCAGAAAACA	59.464	20	169	6	174
c87503_g6	1	p1	(A)15	15	683	697	CATAACAAAAACATGAAACATAACG	57.735	25	TGCTCTTCCAAAATGTAGTGG	57.893	21	154	649	802	CATAACAAAAACATGAAACATAACG	57.735	25	TGCTCTTCCAAAATGTAGTGGT	58.767	22	154	649	802	CATAACAAAAACATGAAACATAACG	57.735	25	CCTGAATCTATGAAGCACATCC	58.672	22	193	649	841
c69099_g1	2	p1	(A)11	11	242	252	CTTGGATTTTCAACGGCAAT	59.938	20	TTCCTTCCCCGTAGCTTTTT	60.068	20	195	127	321	CTTGGATTTTCAACGGCAAT	59.938	20	TTTCCTTCCCCGTAGCTTTT	60.068	20	196	127	322	CTTGGATTTTCAACGGCAAT	59.938	20	CCGTAGCTTTTTCATCCCTG	59.702	20	187	127	313
c92099_g1	1	p1	(A)10	10	30	39	CATTTGCTCTGGCACTTTCA	59.988	20	CTGGCTTGCTTTGGTTGATT	60.249	20	149	5	153	CATTTGCTCTGGCACTTTCA	59.988	20	GCTTGCTTTGGTTGATTTCC	59.691	20	146	5	150	CATTTGCTCTGGCACTTTCA	59.988	20	GGCTTGCTTTGGTTGATTTC	59.691	20	147	5	151
c74830_g1	1	p1	(A)11	11	137	147	TTTTTGTTGCCGTTTCAATG	59.579	20	TGGACCAAAGGAGAAAATGAA	59.532	21	210	13	222	GAAGGTTCTCCCCATGGAAC	60.693	20	TGGACCAAAGGAGAAAATGAA	59.532	21	184	39	222	AGAAGGTTCTCCCCATGGAA	60.822	20	TGGACCAAAGGAGAAAATGAA	59.532	21	185	38	222
c81898_g1	1	p2	(TA)6	12	904	915	GCAGCAACCCGATAAATCAT	59.929	20	CACCGGTTCATCTTCTCCAT	59.927	20	164	878	1041	GCAGCAACCCGATAAATCAT	59.929	20	GGTGGGGAAAACAACAGAAA	59.807	20	197	878	1074	GAAAGCAGCAACCCGATAAA	60.209	20	CACCGGTTCATCTTCTCCAT	59.927	20	168	874	1041
c75371_g1	1	p1	(A)11	11	46	56	CATAAACACATGCGGTTGAAA	59.476	21	TAGTAGCCGGTTTTGGCATC	60.096	20	148	0	147	CATAAACACATGCGGTTGAAA	59.476	21	TGGCATCTGAGTGCTTCTTG	60.136	20	135	0	134	CATAAACACATGCGGTTGAAA	59.476	21	ACTAGTAGCCGGTTTTGGCA	59.769	20	150	0	149
c96307_g1	1	p2	(AT)6	12	87	98	TTTCATGCACAGGTCCACTT	59.139	20	TTGCTCAGGTCTGTTTGTGC	60.032	20	196	46	241	TTTTCATGCACAGGTCCACT	59.139	20	TTGCTCAGGTCTGTTTGTGC	60.032	20	197	45	241	CTTTTCATGCACAGGTCCAC	59.139	20	TTGCTCAGGTCTGTTTGTGC	60.032	20	198	44	241
c74167_g2	1	p2	(AT)8	16	223	238	TGCTACCCTCTTTGGTGGAC	60.111	20	CGAACCCATTCATTCATTCA	59.325	20	212	72	283	TGGAAACGCTACCCTCTTTG	60.241	20	CGAACCCATTCATTCATTCA	59.325	20	265	19	283	ATGCTACCCTCTTTGGTGGA	59.55	20	CGAACCCATTCATTCATTCA	59.325	20	213	71	283
c84176_g2	2	p1	(T)10	10	329	338	TATGGCGGTGCTGTCAATTA	60.096	20	TAGGGCAGACACATTTGCAG	59.864	20	239	299	537	TATGGCGGTGCTGTCAATTA	60.096	20	GGGGATGTTTAATTCCGCTT	60.15	20	139	299	437	TATGGCGGTGCTGTCAATTA	60.096	20	GGGCAGACACATTTGCAGTA	59.722	20	237	299	535
c70137_g1	1	p1	(T)10	10	243	252	AATAGCGTCGGCAGATTTGA	60.742	20	CTGACATTTTTGCCAGAGCA	59.988	20	125	210	334	AATAGCGTCGGCAGATTTGA	60.742	20	ATTTTTGCCAGAGCACCAAC	60.118	20	120	210	329	AATAGCGTCGGCAGATTTGA	60.742	20	TGACATTTTTGCCAGAGCAC	59.847	20	124	210	333
c70137_g1	2	p1	(T)10	10	922	931	CACCATGGGATGGACTAAGAA	59.799	21	GCTTCTCGGTTCACCAAAAC	59.717	20	280	817	1096	CACCATGGGATGGACTAAGA	58.359	20	GCTTCTCGGTTCACCAAAAC	59.717	20	280	817	1096	CACCATGGGATGGACTAAGAAT	60.074	22	GCTTCTCGGTTCACCAAAAC	59.717	20	280	817	1096
c62459_g1	1	p2	(AT)7	14	265	278	GAAAAGTGAAAACCCACACCA	59.861	21	AACCATGCAGCAAATGATGA	60.08	20	266	79	344	GAAAAGTGAAAACCCACACCA	59.861	21	TGAACCATGCAGCAAATGAT	60.08	20	268	79	346	TGAAAAGTGAAAACCCACACC	59.861	21	AACCATGCAGCAAATGATGA	60.08	20	267	78	344
c62459_g1	2	p1	(T)13	13	809	821	CAGCCCTTCATCTTCAAAGG	59.807	20	ACGGTTGTGAGCAGGGTATT	59.478	20	195	651	845	CAGCCCTTCATCTTCAAAGG	59.807	20	AACGGTTGTGAGCAGGGTAT	59.478	20	196	651	846	CAGCCCTTCATCTTCAAAGG	59.807	20	AAACGGTTGTGAGCAGGGTA	60.55	20	197	651	847
c83536_g1	1	p1	(A)11	11	1506	1516	TAACATTATGGGATGGGGGA	59.834	20	TTTGTGCGAAAAATCATTGC	59.685	20	274	1415	1688	TAACATTATGGGATGGGGGA	59.834	20	TTGTGCGAAAAATCATTGCT	59.305	20	273	1415	1687	AACATTATGGGATGGGGGAG	60.767	20	TTTGTGCGAAAAATCATTGC	59.685	20	273	1416	1688
c58956_g1	1	p2	(TC)6	12	33	44	TGTTTGTGAGCTTTCTCTTTCTCA	60.564	24	CAAGCTTTCATGTTCAGCGA	60.134	20	243	5	247	TGTTTGTGAGCTTTCTCTTTCTCA	60.564	24	TGCAAGCTTTCATGTTCAGC	60.142	20	245	5	249	TGTTTGTGAGCTTTCTCTTTCTCA	60.564	24	AGCTTTCATGTTCAGCGACA	59.596	20	241	5	245
c79942_g2	2	p1	(T)10	10	310	319	GCAGCCGCAATTTGATATTC	60.566	20	TCCGAAACAAATGTGGTCTTT	59.462	21	151	205	355	AAAGCAGCCGCAATTTGATA	60.72	20	TTTCCGAAACAAATGTGGTC	58.449	20	156	202	357	CAGCAATTTAAAAGCAGCCG	60.869	20	TCCGAAACAAATGTGGTCTTT	59.462	21	164	192	355
c82034_g1	1	p1	(T)10	10	841	850	GCACAATGCAATGTAGCAAGA	59.894	21	ATGCTGTGTTCATCATGTGC	58.049	20	268	630	897	GCACAATGCAATGTAGCAAGA	59.894	21	CATGCTGTGTTCATCATGTGC	61.18	21	269	630	898	GCACAATGCAATGTAGCAAGA	59.894	21	CATGTGCATTTAAAACTGCGT	58.762	21	255	630	884
c79954_g1	1	p1	(A)12	12	1074	1085	TAATTGACCTGGAAAACCCG	59.795	20	TCCGCTGTTGTCTTAGTTTGG	60.29	21	278	863	1140	TGCTGCTTTTCTGTCATCTCA	59.731	21	ACAATGACCACTTGCAGCAC	59.758	20	232	1047	1278	GGAGACAGTGGATGTGGACC	60.383	20	TCCTGTATTTTCCGCTGTTG	58.771	20	220	931	1150
c79954_g1	2	p1	(T)10	10	1769	1778	GGGATTTAACTCCTCATGCC	58.453	20	TGGAACATTTAGTTTCTAGTCACCTG	59.99	26	169	1649	1817	GGGATTTAACTCCTCATGCCT	59.433	21	TGGAACATTTAGTTTCTAGTCACCTG	59.99	26	169	1649	1817	AGGGATTTAACTCCTCATGCC	59.433	21	TGGAACATTTAGTTTCTAGTCACCTG	59.99	26	170	1648	1817
c46251_g1	1	p2	(AT)8	16	87	102	TTTGGTGTGTCCTTGAGCAT	59.139	20	CCATTTGTACCCATTGCAGTT	59.738	21	171	44	214	ATTTGGTGTGTCCTTGAGCA	59.139	20	CCATTTGTACCCATTGCAGTT	59.738	21	172	43	214	TTTGGTGTGTCCTTGAGCAT	59.139	20	GCCATTTGTACCCATTGCAG	61.285	20	172	44	215
c65858_g2	1	c	(A)10gaaaaaagctttccttctcttcaacatttaca(T)12	54	179	232	TGTTTGCATGAGTTGCCTCT	59.445	20	TGCTATGCTCCCCTCTTTTG	60.344	20	203	132	334	GTGTTTGCATGAGTTGCCTC	59.297	20	TGCTATGCTCCCCTCTTTTG	60.344	20	204	131	334	TGTTTGCATGAGTTGCCTCT	59.445	20	GCTATGCTCCCCTCTTTTGA	59.41	20	202	132	333
c91622_g1	1	p1	(A)11	11	96	106	GCTTGGCCATGTCTGTACATT	60.015	21	ACTTGCTTGCACTGATGCAC	60.064	20	142	30	171	GCTTGGCCATGTCTGTACATT	60.015	21	GCACTGATGCACATTTTGCT	59.878	20	134	30	163	GCTTGGCCATGTCTGTACATT	60.015	21	GCTTGCACTGATGCACATTT	59.878	20	138	30	167
c71492_g1	1	p1	(T)11	11	766	776	CCGACAGACCAGGCATAAAT	59.955	20	CCTTGTCTAATACGAATTGTGGA	58.2	23	276	527	802	TTGTTTCAATCTGATGCCCA	60.049	20	CCTTGTCTAATACGAATTGTGGA	58.2	23	182	621	802	CCAGGCATAAATTGGAGGAA	59.894	20	CCTTGTCTAATACGAATTGTGGA	58.2	23	268	535	802
c72431_g1	1	p3	(GAT)5	15	883	897	TTTTGATTCCGATTCTGCTG	58.843	20	TGATGGTGGGCTAAAAAGTAAAA	59.892	23	100	857	956	TTTTTGATTCCGATTCTGCTG	60.195	21	TGATGGTGGGCTAAAAAGTAAAA	59.892	23	101	856	956	TTTTGATTCCGATTCTGCTGT	59.699	21	TGATGGTGGGCTAAAAAGTAAAA	59.892	23	100	857	956
c87943_g1	1	p2	(TA)8	16	84	99	CAGTGCAACAGATATAGCAAAAGA	58.659	24	TTATCTTCGGCAGGGAGAGA	59.91	20	270	0	269	CAGTGCAACAGATATAGCAAAAGA	58.659	24	CAGGGAGAGATGTCCAGGAA	60.191	20	260	0	259	CAGTGCAACAGATATAGCAAAAGAC	59.424	25	TTATCTTCGGCAGGGAGAGA	59.91	20	270	0	269
c79395_g6	1	p1	(T)13	13	459	471	GGACTGGGTACGACACGACT	60.033	20	CATCCATTCAAAGCAAAATCC	59.402	21	215	283	497	GGACTGGGTACGACACGACT	60.033	20	CCATCCATTCAAAGCAAAATC	59.402	21	216	283	498	TGCTGTTAACAACCGCACAT	60.18	20	CATCCATTCAAAGCAAAATCC	59.402	21	247	251	497
c79371_g2	1	p1	(A)10	10	817	826	AATTCCTGATGTTGTTGCCC	59.797	20	GGGAAAACGAAAAGAGGGAC	59.919	20	250	775	1024	AATTCCTGATGTTGTTGCCC	59.797	20	CATTTCACTTTCTTGGGGGA	59.903	20	266	775	1040	TTCCTGATGTTGTTGCCCTT	60.495	20	GGGAAAACGAAAAGAGGGAC	59.919	20	248	777	1024
c79371_g2	2	p2	(AT)6	12	1502	1513	AAGGACAAGGGGATAATGGC	60.152	20	AAGGACAAGGGGATAATGGC	60.152	20	254	1380	1633	AGGGGATAATGGCGAGTGTA	59.41	20	AAGGACAAGGGGATAATGGC	60.152	20	247	1387	1633	AAGGACAAGGGGATAATGGC	60.152	20	AGGGGATAATGGCGAGTGTA	59.41	20	247	1380	1626
c79371_g2	3	p1	(T)10	10	2189	2198	GCGAAGATTTCAAGGCACAT	60.221	20	TTTGATCCATCAGCAAACCA	60.049	20	235	2092	2326	GGGAAAACGAAAAGAGGGAC	59.919	20	AATTCCTGATGTTGTTGCCC	59.797	20	250	1989	2238	CATTTCACTTTCTTGGGGGA	59.903	20	AATTCCTGATGTTGTTGCCC	59.797	20	266	1973	2238
c75990_g1	2	p2	(TA)6	12	480	491	AAGTTTTGGTGTCGTTTCTTTTT	58.351	23	CAATAAGGACCAACCCTGGA	59.784	20	224	438	661	AGTTTTGGTGTCGTTTCTTTTT	57.05	22	CAATAAGGACCAACCCTGGA	59.784	20	223	439	661	AAGTTTTGGTGTCGTTTCTTTT	57.05	22	CAATAAGGACCAACCCTGGA	59.784	20	224	438	661
c75990_g1	3	p2	(AT)7	14	670	683	TCCAGGGTTGGTCCTTATTG	59.784	20	GGTCAGACATAAATCGCCGT	59.962	20	112	642	753	TCCAGGGTTGGTCCTTATTG	59.784	20	AGGTCAGACATAAATCGCCG	60.096	20	113	642	754	TCCAGGGTTGGTCCTTATTG	59.784	20	ATGTGAGCGAGAGAGTGCAA	59.733	20	155	642	796
c87532_g3	1	p3	(ATT)6	18	925	942	CATCGTGACTGATGAAATTGA	57.1	21	GTCAGCATAGACGCTCATGG	59.425	20	276	862	1137	TGAGTGGATGTGGAGGATTC	58.425	20	GGATCTAGCACGAGTGTTTATGC	60.17	23	280	790	1069	GCTGAGTGGATGTGGAGGAT	60.08	20	TCTAGCACGAGTGTTTATGCTTT	58.298	23	279	788	1066
c111863_g1	1	p1	(A)11	11	748	758	TACTGCCGTGTGCACAGATT	60.333	20	CAACAACTTTGGTATTTTAAGGCA	59.508	24	134	678	811	TTACTGCCGTGTGCACAGAT	60.333	20	CAACAACTTTGGTATTTTAAGGCA	59.508	24	135	677	811	TTGCATGCTTGTGATATGGG	60.488	20	CAACAACTTTGGTATTTTAAGGCA	59.508	24	254	558	811
c70037_g1	1	p1	(T)10	10	386	395	ATTCGGTGGCCTGTAGAATG	59.955	20	TTTGTGTAGCCGACACCTACC	60.045	21	270	260	529	ATTCGGTGGCCTGTAGAATG	59.955	20	CATGTTCAGGTGGGATATGCT	59.828	21	192	260	451	GTGGCCTGTAGAATGTGCAA	59.722	20	TTTGTGTAGCCGACACCTACC	60.045	21	265	265	529
c87548_g1	1	p1	(T)10	10	2424	2433	TGCCAATGTTTGAGAGGACA	60.24	20	TTCTGGTATCGGTTTCTTGTAGA	57.953	23	267	2322	2588	TGCCAATGTTTGAGAGGACA	60.24	20	TTTATTCTGGTATCGGTTTCTTG	57.429	23	271	2322	2592	CATGTGAAATGCTGGAGACA	58.186	20	TGGTATGCCACTAGGTAGAAATGA	59.919	24	268	2392	2659
c87548_g1	2	p1	(T)12	12	2979	2990	TGCTGTGCACTGTGTGAATG	60.534	20	GGTGGGGTGGTGTTAATTTG	59.948	20	179	2872	3050	TGCTGTGCACTGTGTGAATG	60.534	20	ATTTTCTTACCCACCCCCAC	59.919	20	224	2872	3095	TGCTGTGCACTGTGTGAATG	60.534	20	CCCCATCCAAAACAGAAAAA	59.772	20	204	2872	3075
c76395_g1	1	p1	(T)10	10	287	296	TGGCTTTGAAAATAACAAATTGC	60.341	23	AAGCAAAATGAATGCGGAAC	60.081	20	229	247	475	TGGCTTTGAAAATAACAAATTGC	60.341	23	CGGAACAAATGCAGGAAACT	60.11	20	215	247	461	TGACATGGCTTTGAAAATAACAA	59.524	23	AAGCAAAATGAATGCGGAAC	60.081	20	234	242	475
c68106_g1	1	p1	(A)10	10	95	104	CAAAGGTCATGAATGGGAATG	60.177	21	CTGAGCCACGATAACATCTCA	58.888	21	222	14	235	CAAAGGTCATGAATGGGAATG	60.177	21	TTGTCGATACAACATCTGAGCC	60.14	22	237	14	250	CAAAGGTCATGAATGGGAATG	60.177	21	TGAGCCACGATAACATCTCA	57.773	20	221	14	234
c71611_g1	1	p2	(AT)6	12	175	186	TAAAGTGGGGTCCCATCAGA	60.309	20	CCTATCCCATCATACCTGCC	59.224	20	101	109	209	TAAAGTGGGGTCCCATCAGA	60.309	20	CCCTATCCCATCATACCTGC	59.224	20	102	109	210	AATAAAGTGGGGTCCCATCA	59.101	20	CCTATCCCATCATACCTGCC	59.224	20	103	107	209
c83988_g2	1	p2	(CA)8	16	339	354	GCAATCCCGTTCAAATTCAT	59.768	20	TGTGTGTGTATGTGCTTGCC	59.168	20	155	249	403	CAAATGCAACAGAAGGTGGA	59.691	20	TGTGTGTGTATGTGCTTGCC	59.168	20	235	169	403	TCAAATGCAACAGAAGGTGG	59.691	20	TGTGTGTGTATGTGCTTGCC	59.168	20	236	168	403
c83988_g2	2	p1	(T)11	11	1988	1998	CAGCCAATTCTGTCAAACCA	59.691	20	GTAAAAGGGACAGACGCACC	59.598	20	200	1854	2053	CTTGATACAACGGGACCCTG	60.366	20	GTAAAAGGGACAGACGCACC	59.598	20	155	1899	2053	CGTGCATTGTTACAGCCAAT	59.614	20	GTAAAAGGGACAGACGCACC	59.598	20	212	1842	2053
c84144_g4	1	c	(AT)6acaaagcagaacctggctatcattatttccagttctttcatttaa(T)10	67	761	827	TTTTACCATAGACAAATACAAAACCAA	59.263	27	TGCAGTCAACTGAATGACAGAA	59.49	22	168	731	898	TTTTTACCATAGACAAATACAAAACCA	59.263	27	TGCAGTCAACTGAATGACAGAA	59.49	22	169	730	898	TTTACCATAGACAAATACAAAACCAA	58.156	26	TGCAGTCAACTGAATGACAGAA	59.49	22	167	732	898
c49312_g1	1	p2	(TA)6	12	576	587	GAAGACATTGCAAAGTGCGA	59.995	20	TGGTGTCTGATGGAGTTTCAA	59.124	21	169	454	622	AAGACATTGCAAAGTGCGAA	59.469	20	TGGTGTCTGATGGAGTTTCAA	59.124	21	168	455	622	GAAGACATTGCAAAGTGCGA	59.995	20	TGGTGTCTGATGGAGTTTCA	57.543	20	169	454	622
c62558_g1	2	p1	(A)10	10	216	225	TGAGCAATGGTGTCACACAG	59.265	20	TCATCACATTTTAGCATGAGCA	59.329	22	155	100	254	GAGAGAGGAGGCAACGTCC	59.936	19	TCATCACATTTTAGCATGAGCA	59.329	22	232	23	254	GGAGAGAGGAGGCAACGTC	59.936	19	TCATCACATTTTAGCATGAGCA	59.329	22	233	22	254
c78382_g1	1	p1	(T)10	10	271	280	CACTGATTTCCACACGGAGA	59.676	20	TGCAAGTTCTCGCTCATTTG	60.134	20	129	219	347	TCACTGATTTCCACACGGAG	59.676	20	TGCAAGTTCTCGCTCATTTG	60.134	20	130	218	347	GGAAATTCTGGCAAACCTTG	59.546	20	TGCAAGTTCTCGCTCATTTG	60.134	20	224	124	347
c84400_g2	1	p2	(AC)6	12	1300	1311	AACAAGCTAACCCTCCACCC	60.361	20	ATTTCAGGGGTGCATACGAC	59.82	20	212	1270	1481	AACAAGCTAACCCTCCACCC	60.361	20	AATTTCAGGGGTGCATACGA	60.331	20	213	1270	1482	CGACAGAATGCAGCCATAAA	59.833	20	AGGGGTGCATACGACACAA	59.976	19	230	1247	1476
c84400_g2	2	p1	(T)10	10	1443	1452	AACAAGCTAACCCTCCACCC	60.361	20	ATTTCAGGGGTGCATACGAC	59.82	20	212	1270	1481	AACAAGCTAACCCTCCACCC	60.361	20	AATTTCAGGGGTGCATACGA	60.331	20	213	1270	1482	TCCCAAACACACACACACAA	59.425	20	ATTTCAGGGGTGCATACGAC	59.82	20	189	1293	1481
c77359_g4	1	p1	(T)10	10	331	340	TTCAAACGCACACACACAAA	59.765	20	TACACCTTACACGGCGTTCA	60.172	20	200	231	430	TTCAAACGCACACACACAAA	59.765	20	ACCTTACACGGCGTTCACTT	59.662	20	197	231	427	TTCAAACGCACACACACAAA	59.765	20	ACGGCGTTCACTTACAGACA	59.365	20	190	231	420
c80983_g1	1	p1	(A)10	10	445	454	CCACACATCACTGGGAAAAA	59.389	20	TGCAGCACAGCTTCATGATAA	60.56	21	255	413	667	AATCTTCCCACACATCACTGG	59.835	21	TGTTTCAAAATGTTGCAATGG	59.453	21	178	406	583	AATCTTCCCACACATCACTGG	59.835	21	TGCAGCACAGCTTCATGATAA	60.56	21	262	406	667
c85759_g2	1	p1	(T)10	10	3500	3509	GGGTGTTTCGAACAGAACAGA	60.141	21	CCAAAGCATGTTTGTGCAAC	60.157	20	271	3327	3597	AGGGTGTTTCGAACAGAACAG	59.243	21	CCAAAGCATGTTTGTGCAAC	60.157	20	272	3326	3597	GGGTGTTTCGAACAGAACAGA	60.141	21	TTGAAGGAGCCAAAGCATGT	60.776	20	280	3327	3606
c85477_g1	1	p1	(A)10	10	264	273	TTGATATCAGGAGTGAAAAAGTGG	59.539	24	TGTTATTGCATGGGGTTTTT	57.873	20	252	180	431	TGATATCAGGAGTGAAAAAGTGG	58.251	23	TGTTATTGCATGGGGTTTTT	57.873	20	251	181	431	TTGATATCAGGAGTGAAAAAGTGG	59.539	24	TTCATTATGTTATTGCATGGGG	59.565	22	259	180	438
c121477_g1	1	p1	(A)11	11	115	125	TCTGGCTACTGATTTGGGCT	59.836	20	GCGTACCTGAGCCAAGAAAG	60.015	20	204	12	215	TCTGGCTACTGATTTGGGCT	59.836	20	AGCGTACCTGAGCCAAGAAA	60.015	20	205	12	216	GTCTGGCTACTGATTTGGGC	59.7	20	GCGTACCTGAGCCAAGAAAG	60.015	20	205	11	215
c86366_g1	1	p1	(T)10	10	61	70	AAGGACATATCTTGATTCTGGCA	59.979	23	ACCTGAGCGTGCATTTACCT	59.763	20	179	33	211	AAGGACATATCTTGATTCTGGCA	59.979	23	TGCATTTCCATTGAGGGTCT	60.461	20	127	33	159	AAGGACATATCTTGATTCTGGCA	59.979	23	GCATTTCCATTGAGGGTCTC	59.488	20	126	33	158
c81579_g1	2	p1	(T)13	13	1383	1395	AACCCAGCATTTTCTATGGC	59.046	20	GATTACACGATGGAATGGCA	59.355	20	268	1288	1555	AACCCAGCATTTTCTATGGCT	59.979	21	GATTACACGATGGAATGGCA	59.355	20	268	1288	1555	TGGCTATGCTTTCGTCTATGG	60.237	21	GATTACACGATGGAATGGCA	59.355	20	252	1304	1555
c75912_g1	1	p1	(T)10	10	261	270	AGCTAAAGGGAGGCAACCAT	60.096	20	TGACGATATGTTGCGATTGAA	60.088	21	136	165	300	AGCTAAAGGGAGGCAACCAT	60.096	20	TGACGATATGTTGCGATTGA	58.65	20	136	165	300	CAACAGCTAAAGGGAGGCAA	60.378	20	TGACGATATGTTGCGATTGAA	60.088	21	140	161	300
c67851_g1	1	p1	(T)10	10	925	934	CGCAATCAAAGGTTCGTCAT	61.032	20	CATTGTGATCAGCCTTTTAAAGAT	58.759	24	130	858	987	TTCTGAATCTCGCATCATCCT	59.788	21	CATTGTGATCAGCCTTTTAAAGAT	58.759	24	175	813	987	TTCTGAATCTCGCATCATCC	58.748	20	CATTGTGATCAGCCTTTTAAAGAT	58.759	24	175	813	987
c77643_g3	1	p2	(AT)6	12	333	344	GATCTTCCAGCGTTGTGGTT	60.119	20	CACTTCAACACTTCAAAGAAAGC	58.238	23	103	268	370	GATCTTCCAGCGTTGTGGTT	60.119	20	CCACTTCAACACTTCAAAGAAAG	58.1	23	104	268	371	GATCTTCCAGCGTTGTGGTT	60.119	20	CCACTTCAACACTTCAAAGAAA	57.071	22	104	268	371
c83650_g1	1	p1	(T)11	11	2494	2504	TGCCAGTTCATTGTGAACAGTA	59.245	22	GCATGGAAGAGGGACAAAAA	60.051	20	195	2418	2612	TGCCAGTTCATTGTGAACAGTA	59.245	22	TTGGCTCAGCAGATGTCAAG	60.136	20	231	2418	2648	TGCCAGTTCATTGTGAACAGTA	59.245	22	TGGCTCAGCAGATGTCAAGT	59.577	20	230	2418	2647
c85507_g2	1	p1	(T)10	10	295	304	TGAAAAGCAAGCAAAACTGC	59.23	20	CACATTTGAGAACAAGTCTGCAC	59.834	23	158	194	351	TGGCATGCCGAGATAATTAAG	60.068	21	CACATTTGAGAACAAGTCTGCAC	59.834	23	234	118	351	CATATGGCATGCCGAGATAAT	59.793	21	CACATTTGAGAACAAGTCTGCAC	59.834	23	238	114	351
c42774_g1	1	p1	(T)13	13	51	63	TGGCATATAGCATCTTTGCAG	58.95	21	AGTGGCGTTGAAGGTTTTTG	60.147	20	280	18	297	TGGCATATAGCATCTTTGCAG	58.95	21	AGTTGTCGGGGTTGAAAGAA	59.569	20	143	18	160	TGGCATATAGCATCTTTGCAG	58.95	21	GTTGAAGGTTTTTGACCCCC	60.569	20	274	18	291
c77237_g2	1	p2	(TA)9	18	905	922	TAATTGTACCTGCCCCCAAA	60.181	20	TCCAAACAAAGGGAATTTTATCA	59.715	23	220	774	993	GTAAGCGGGACGAGTTTCAC	59.74	20	TCCAAACAAAGGGAATTTTATCA	59.715	23	139	855	993	CGGGACGAGTTTCACCTAAC	59.592	20	TCCAAACAAAGGGAATTTTATCA	59.715	23	134	860	993
c68671_g1	1	p1	(T)10	10	1585	1594	TTCTGAATGCAAAGCATGGA	60.343	20	CCAATCATGTAAATGGATTTATGC	59.506	24	270	1385	1654	CAAAGCATGGAGGCCTAGAA	60.344	20	CCAATCATGTAAATGGATTTATGC	59.506	24	261	1394	1654	CTTCTGAATGCAAAGCATGG	59.42	20	CCAATCATGTAAATGGATTTATGC	59.506	24	271	1384	1654
c86289_g1	1	p3	(AGC)6	18	1976	1993	TTAATTTGTCCAGCCCCAAG	59.931	20	GTAAAGATTGCCCTGCGGTA	60.096	20	149	1923	2071	CTTAATTTGTCCAGCCCCAA	59.931	20	GTAAAGATTGCCCTGCGGTA	60.096	20	150	1922	2071	CAGCCCCAAGAAGAAAGATG	59.807	20	GTAAAGATTGCCCTGCGGTA	60.096	20	139	1933	2071
c74850_g2	1	p1	(T)10	10	239	248	GGTCAAAATGTTTATTTATCAGGAA	57.713	25	TTTGGGAAGTTTGAGAAGGAAA	60.082	22	135	151	285	AAGGTCAAAATGTTTATTTATCAGGAA	59.636	27	TTTGGGAAGTTTGAGAAGGAAA	60.082	22	137	149	285	GGTCAAAATGTTTATTTATCAGGAA	57.713	25	TTGGGAAGTTTGAGAAGGAAA	58.796	21	134	151	284
c61597_g1	1	p1	(T)10	10	227	236	GACATGGGCTACAGGCATTT	59.962	20	AAAGGCTCCTTATTCACAGCC	59.739	21	279	52	330	GACATGGGCTACAGGCATTT	59.962	20	AAGGCTCCTTATTCACAGCC	58.411	20	278	52	329	GACATGGGCTACAGGCATTT	59.962	20	GCTCCTTATTCACAGCCTGA	58.048	20	275	52	326
c8303_g1	1	p1	(A)14	14	314	327	TTGCTTCTCTTCAAGGGGTG	60.366	20	TTGCTAGGTAAATAAATAATTGGGAAA	59.643	27	247	268	514	TTGCTTCTCTTCAAGGGGTG	60.366	20	TGCTAGGTAAATAAATAATTGGGAAA	58.623	26	246	268	513	TTGCTTCTCTTCAAGGGGTG	60.366	20	TTGCTAGGTAAATAAATAATTGGGAA	58.623	26	247	268	514
c77064_g1	1	p2	(GA)7	14	477	490	TGAAACAAACCAGTGTGTGAAA	59.119	22	AAGTGCATTGGTTTCTAAGGGA	60.001	22	196	376	571	TGAAACAAACCAGTGTGTGAAA	59.119	22	AGTGCATTGGTTTCTAAGGGA	58.707	21	195	376	570	TGAAACAAACCAGTGTGTGAAA	59.119	22	GTGCATTGGTTTCTAAGGGA	57.67	20	194	376	569
c85486_g3	2	p1	(A)11	11	205	215	TTTCAATGCAAATGTTTACATCAGT	59.835	25	TTGACCCATTAGCAGGATTTG	59.946	21	173	131	303	TTCAATGCAAATGTTTACATCAGT	58.614	24	TTGACCCATTAGCAGGATTTG	59.946	21	172	132	303	TTTCAATGCAAATGTTTACATCAGT	59.835	25	TGACCCATTAGCAGGATTTG	58.572	20	172	131	302
c85486_g3	3	p1	(A)10	10	605	614	TCAACTTAACTGTGTGGTTCCATC	60.315	24	ATTCTTTTTCTGTTGTTTGCATTG	59.597	24	100	552	651	ATCAACTTAACTGTGTGGTTCCAT	58.873	24	TTCTTTTTCTGTTGTTTGCATTG	59.325	23	100	551	650	TCAACTTAACTGTGTGGTTCCAT	58.548	23	ATTCTTTTTCTGTTGTTTGCATTG	59.597	24	100	552	651
c82717_g2	1	p2	(TA)6	12	1067	1078	TTTCCACTCCCTTGCAACTT	59.711	20	CGCAAAGCACTCAATGAAAT	58.92	20	151	969	1119	TTTTCCACTCCCTTGCAACT	59.711	20	CGCAAAGCACTCAATGAAAT	58.92	20	152	968	1119	TTTCCACTCCCTTGCAACTT	59.711	20	TGTCCCTTTAGGGCTTCTGT	58.789	20	204	969	1172
c80660_g4	1	p2	(AT)8	16	219	234	TGTCGATGGACATTTGTGCT	60.12	20	AATGCGCAAATGAACGACTT	60.647	20	211	159	369	GCTGTCGATGGACATTTGTG	60.12	20	AATGCGCAAATGAACGACTT	60.647	20	213	157	369	TGTCGATGGACATTTGTGCT	60.12	20	TAATGCGCAAATGAACGACT	59.329	20	212	159	370
c86685_g1	1	p1	(A)10	10	744	753	TTCTAACCAGGTGAGTGTCTGC	59.401	22	GGCTGTTAAGGTGTATGGTATTCA	59.353	24	277	530	806	AAAACAATTCTCATTGTTGGAAAA	58.986	24	CCCAGTCAGTTTGAAATAGCC	58.707	21	274	653	926	AAAACAATTCTCATTGTTGGAAAA	58.986	24	TCCCAGTCAGTTTGAAATAGCC	60.483	22	275	653	927
c7885_g1	1	p1	(T)10	10	86	95	TGACTTACAGGGTTCTGCCC	60.111	20	CGGAGGTCTATGATCTGCAAG	59.845	21	255	7	261	TGACTTACAGGGTTCTGCCC	60.111	20	CGGAGGTCTATGATCTGCAA	58.824	20	255	7	261	GTTCTGCCCCACAACAATTT	59.836	20	CGGAGGTCTATGATCTGCAAG	59.845	21	244	18	261
c83325_g1	1	p1	(A)10	10	1306	1315	GCATCCTCTCAAAGGGCATA	60.177	20	TCCTAGGTGTGACAAGATGTGC	60.179	22	101	1266	1366	AAAGCATCCTCTCAAAGGGC	60.713	20	TCCTAGGTGTGACAAGATGTGC	60.179	22	104	1263	1366	GCATCCTCTCAAAGGGCATA	60.177	20	CCTAGGTGTGACAAGATGTGC	58.229	21	100	1266	1365
c81485_g2	1	p1	(A)10	10	307	316	CGGTCACTCAAGAACTGCAA	60.025	20	AAAAGGACATTCACCTCGGA	59.526	20	115	235	349	CGGTCACTCAAGAACTGCAA	60.025	20	CGGGCACCCTAGTCAAATAC	59.452	20	155	235	389	CGGTCACTCAAGAACTGCAA	60.025	20	ACGGGCACCCTAGTCAAATA	59.452	20	156	235	390
c68673_g1	1	p1	(T)12	12	309	320	TCAATTTGGAATTTTCTGTGGA	59.429	22	TATACCAATGGCACCCATCC	60.414	20	240	226	465	TTGGAATTTTCTGTGGACAGTTT	59.9	23	AATGGCACCCATCCAAATAA	60.016	20	229	231	459	TCAATTTGGAATTTTCTGTGGA	59.429	22	AAAAACCCCAACAAACAGGA	59.308	20	147	226	372
c68673_g1	2	p1	(T)11	11	1167	1177	CCTCTCTTTTAAACCTCATGCC	59.264	22	CTTTGAACTTGGAACTTGCG	58.552	20	154	1111	1264	GCTTTGTTAATGGCAGATGAAA	59.257	22	CTTTGAACTTGGAACTTGCG	58.552	20	234	1031	1264	CCTCTCTTTTAAACCTCATGCC	59.264	22	CTTTGAACTTGGAACTTGCGT	59.411	21	154	1111	1264
c76334_g1	1	p1	(T)12	12	334	345	TGCTGTGTGTTCCTCCATTC	59.682	20	TGCCTGTATTACCCATGTGC	59.425	20	243	282	524	TTGCTGTGTGTTCCTCCATT	59.139	20	TGCCTGTATTACCCATGTGC	59.425	20	244	281	524	TTTGCTGTGTGTTCCTCCAT	59.139	20	TGCCTGTATTACCCATGTGC	59.425	20	245	280	524
c81274_g2	1	p1	(A)10	10	480	489	ACAACAAAAAGAAACGGAACTAA	57.16	23	TTGCAAATTTTTAAATGCACAAG	59.231	23	113	454	566	TTACAACAAAAAGAAACGGAACT	57.16	23	TTGCAAATTTTTAAATGCACAAG	59.231	23	115	452	566	ACAACAAAAAGAAACGGAACTAA	57.16	23	TGCAAATTTTTAAATGCACAAG	57.981	22	112	454	565
c78421_g1	2	p3	(AAT)6	18	381	398	CGGCAAAAAGTTTGCTAAGG	59.883	20	AAAGCACCGAACTTTCAAGC	59.499	20	197	229	425	CGGCAAAAAGTTTGCTAAGG	59.883	20	ATTGCAAACACCCAAAGCAC	60.934	20	210	229	438	CGGCAAAAAGTTTGCTAAGG	59.883	20	AGCACCGAACTTTCAAGCAA	60.944	20	195	229	423
c69357_g3	1	p3	(TCC)5	15	312	326	TTCTGCAGCAGGTTGACATC	59.992	20	AAGGCAGCTTAGGGAAGGAG	59.976	20	217	215	431	TTCTGCAGCAGGTTGACATC	59.992	20	AAAAGGCAGCTTAGGGAAGG	59.85	20	219	215	433	TTCTGCAGCAGGTTGACATC	59.992	20	GAGAAGCGGCAATGAGTACC	59.843	20	157	215	371
c69357_g3	2	p3	(GTG)5	15	1371	1385	GTTGTGGTGATGCAGGAATG	59.967	20	CTTGTACAGGGCGGAATCAT	59.955	20	232	1332	1563	TGTTGTGGTGATGCAGGAAT	59.967	20	CTTGTACAGGGCGGAATCAT	59.955	20	233	1331	1563	GTTGTGGTGATGCAGGAATG	59.967	20	TCCGGAACTAATTTGCCAAC	59.938	20	253	1332	1584
c48730_g1	1	p1	(T)10	10	120	129	CGGAATTTTTAGACATTTCGGT	59.395	22	TTAATTCGTAGACAGTAGGAAATGAA	57.696	26	107	52	158	CGGAATTTTTAGACATTTCGGT	59.395	22	ATTAATTCGTAGACAGTAGGAAATGAA	58.011	27	108	52	159	CGGAATTTTTAGACATTTCGGT	59.395	22	AATTAATTCGTAGACAGTAGGAAATGA	58.011	27	109	52	160
c81264_g1	1	p1	(T)10	10	1803	1812	TTTGGAGGGTACAGGGTCAG	59.959	20	GACTCACTGTAAGCGCTGGA	59.191	20	279	1692	1970	GTTTGGAGGGTACAGGGTCA	59.82	20	GACTCACTGTAAGCGCTGGA	59.191	20	280	1691	1970	TTTGGAGGGTACAGGGTCAG	59.959	20	AGACTCACTGTAAGCGCTGGA	60.208	21	280	1692	1971
c84883_g1	1	p3	(TTC)5	15	3385	3399	ATGGTCTCCATTACGGCAAC	59.82	20	TGGCTGAAGATGAAGAAGGG	60.331	20	256	3297	3552	TGGAACTTTCATCTGGCTCC	60.195	20	TGGCTGAAGATGAAGAAGGG	60.331	20	219	3334	3552	GTGATGGTCTCCATTACGGC	60.348	20	TGGCTGAAGATGAAGAAGGG	60.331	20	259	3294	3552
c85752_g5	1	p1	(T)12	12	727	738	TGCTGTTTGATGTCATGGAG	58.186	20	AGCACAATAAAGCCTGTGGG	60.132	20	115	680	794	GCTGTTTGATGTCATGGAGTG	59.154	21	AGCACAATAAAGCCTGTGGG	60.132	20	114	681	794	TGCTGTTTGATGTCATGGAGT	59.154	21	AGCACAATAAAGCCTGTGGG	60.132	20	115	680	794
c68080_g1	1	p2	(GT)6	12	721	732	AGCGTCTTCGTTTGCTTCAT	60.022	20	ATTTTCCCTGTCACTGGTGC	59.973	20	232	625	856	AGCGTCTTCGTTTGCTTCAT	60.022	20	TGGGAGACTGATTTTCCCTG	60.042	20	242	625	866	AGCGTCTTCGTTTGCTTCAT	60.022	20	TGCTCCAGCTCAGACGAGTA	59.88	20	201	625	825
c82099_g3	1	p3	(GAT)7	21	999	1019	GATGATGTTGATGTCGGTGG	59.769	20	CCATGCAGGCAATTATGAAA	59.52	20	271	965	1235	GATGATGTTGATGTCGGTGG	59.769	20	ACTGCCATGCAGGCAATTAT	60.499	20	275	965	1239	GATGATGTTGATGTCGGTGG	59.769	20	CCATGCAGGCAATTATGAAAT	59.809	21	271	965	1235
c75609_g1	1	p1	(T)10	10	120	129	CTTAAATTCATGCATGGCTCA	58.783	21	TGTGACTGACGAACATTTTGC	59.755	21	243	95	337	CTTAAATTCATGCATGGCTCA	58.783	21	CGAATCAATGTGACTGACGAA	59.707	21	251	95	345	TTAAATTCATGCATGGCTCA	57.729	20	TGTGACTGACGAACATTTTGC	59.755	21	242	96	337
c85694_g1	1	p1	(A)10	10	468	477	TGACCACAAACTGTTTAGCCA	59.23	21	ATCGATGTGAACCTGGAAGC	60.081	20	270	382	651	TGACCACAAACTGTTTAGCCA	59.23	21	CAACGATGCCCTATTTTGGT	59.823	20	195	382	576	CCAATCAATCCATTTTTGACC	59.125	21	CAACGATGCCCTATTTTGGT	59.823	20	211	366	576
c85694_g1	2	p1	(T)12	12	782	793	ACACAATACCAAGGGCGGTA	60.249	20	CATTTATTTTCCTGGGGCAA	59.767	20	247	743	989	TACACAATACCAAGGGCGGT	60.249	20	CATTTATTTTCCTGGGGCAA	59.767	20	248	742	989	ACACAATACCAAGGGCGGTA	60.249	20	TTTTCCTGGGGCAATATTCA	60.26	20	241	743	983
c86199_g1	1	p1	(C)10	10	227	236	GGACAAAACCAGAGGCAAAA	60.088	20	TCCACTTTTAGGCCTGGAGA	59.807	20	250	161	410	AGAATACGACCACAGTGCCC	59.997	20	AGTGTCCATCTTCTCGCGTC	60.418	20	198	68	265	AGAATACGACCACAGTGCCC	59.997	20	GAGTGTCCATCTTCTCGCGT	60.418	20	199	68	266
c27325_g1	1	p1	(T)11	11	145	155	CATGAGCTGTTGAATTCATGG	59.138	21	AAGCAGCATACACACCAGCA	60.481	20	126	53	178	ATGGCTAACCATGGCAAATA	57.99	20	AAGCAGCATACACACCAGCA	60.481	20	109	70	178	GAGCTGTTGAATTCATGGCTAA	59.365	22	AAGCAGCATACACACCAGCA	60.481	20	123	56	178
c84127_g1	1	p1	(T)10	10	952	961	GCGAATGGAGTTTTAATGTGG	59.465	21	TCCCCCAAGCAACAAAAATA	60.294	20	240	752	991	GGCGAATGGAGTTTTAATGTG	59.465	21	TCCCCCAAGCAACAAAAATA	60.294	20	241	751	991	GCGAATGGAGTTTTAATGTGG	59.465	21	CTGGCTGTAGTGAATGCGTG	60.472	20	273	752	1024
c33264_g1	1	p1	(A)10	10	78	87	GAAGATCGAGACAAAAATTTCCA	59.601	23	GCATTTGTAATGAATGCACACC	60.259	22	124	32	155	GAAGATCGAGACAAAAATTTCCA	59.601	23	GCATTTGTAATGAATGCACACC	60.259	22	168	32	199	GAAGATCGAGACAAAAATTTCCA	59.601	23	GCATTTGTAATGAATGCACACC	60.259	22	212	32	243
c77155_g2	1	p1	(A)11	11	266	276	GTCCCTTGCAGTTTGACACA	59.726	20	GTTTATGGTGCTTTCCTCCG	59.569	20	212	225	436	CTTGCAGTTTGACACATCCG	60.301	20	GTTTATGGTGCTTTCCTCCG	59.569	20	208	229	436	GTCCCTTGCAGTTTGACACA	59.726	20	TTATGGTGCTTTCCTCCGAA	60.576	20	210	225	434
c76841_g1	1	p1	(T)12	12	64	75	GGGGGAGGTTTAATAGGGTT	58.2	20	TGCAAAACCTGCCTAAATCA	59.301	20	171	1	171	GGGGGAGGTTTAATAGGGTT	58.2	20	TGCAAAACCTGCCTAAATCAT	59.6	21	171	1	171	GGGGGAGGTTTAATAGGGTT	58.2	20	ATGCAAAACCTGCCTAAATCA	59.6	21	172	1	172
c81532_g1	1	p3	(AAC)5	15	790	804	ATAGCGGAGGGTGATGTTTG	59.955	20	TCGTTGTTGTTGGCAATGTT	60.011	20	277	631	907	ATAGCGGAGGGTGATGTTTG	59.955	20	TTGTCGTTGTTGTTGGCAAT	60.011	20	280	631	910	TTTCCGGATAAACACGCTTC	60.074	20	TCGTTGTTGTTGGCAATGTT	60.011	20	181	727	907
c78008_g3	1	p2	(AT)6	12	1024	1035	GCGATGCCTAAGCAAGATTC	59.951	20	TGCTCATAAGCAGGTGAAAAGA	60.018	22	233	840	1072	GCGATGCCTAAGCAAGATTC	59.951	20	TCTTGCTCATAAGCAGGTGAAA	60.018	22	236	840	1075	CGATGCCTAAGCAAGATTCC	59.807	20	TGCTCATAAGCAGGTGAAAAGA	60.018	22	232	841	1072
c51889_g1	1	p1	(A)10	10	702	711	TGACCAAGTGCGTTTCTCAG	60.025	20	TCGTCGTCGTCATCATCATC	60.663	20	256	541	796	TTTTGGCCGTATTGTGTCAA	59.969	20	TCGTCGTCGTCATCATCATC	60.663	20	172	625	796	GTGACCAAGTGCGTTTCTCA	59.88	20	TCGTCGTCGTCATCATCATC	60.663	20	257	540	796
c82922_g2	1	c	(T)10attttgttgaaaatgtttactttgaaaagccaacaaggattggaaaatttgc(T)16	78	36	113	CCATGTTGACATGTTTTCTTCC	59.336	22	GTTTGGGACAGTTCCAGCAT	59.973	20	180	7	186	CCATGTTGACATGTTTTCTTCC	59.336	22	ATGTTTGGGACAGTTCCAGC	59.973	20	182	7	188	CCATGTTGACATGTTTTCTTCC	59.336	22	TCGAAGGAATAACCTGCGTC	60.214	20	232	7	238
c74314_g1	1	p1	(A)12	12	536	547	GATAGGCCGTCACAACAGGT	59.997	20	GAATTGGCATTCTTGATCAGTT	58.188	22	273	357	629	GATAGGCCGTCACAACAGGT	59.997	20	AGAATTGGCATTCTTGATCAGTT	59.149	23	274	357	630	GATAGGCCGTCACAACAGGT	59.997	20	AGAATTGGCATTCTTGATCAGT	57.811	22	274	357	630
c95283_g1	1	p1	(A)10	10	251	260	TTTTTGCCACAACGCTGTAA	60.286	20	CGTGTCTTGTTTTTGAAAATTTAATG	60.182	26	138	161	298	AAAATTTTTGCCACAACGCT	59.63	20	CGTGTCTTGTTTTTGAAAATTTAATG	60.182	26	142	157	298	GAAAATTTTTGCCACAACGC	60.476	20	CGTGTCTTGTTTTTGAAAATTTAATG	60.182	26	143	156	298
c87105_g3	1	p1	(T)10	10	419	428	ATGATAATACCTGTGGCGCA	59.019	20	GGAGCTAGTGACTGGAAGGC	59.043	20	254	396	649	AAATGCTTCACCACAATTTGC	59.996	21	GGAGCTAGTGACTGGAAGGC	59.043	20	276	374	649	AAATGCTTCACCACAATTTGC	59.996	21	TTACACCCACCTCCATCAGA	58.93	20	109	374	482
c65293_g3	1	p2	(AT)7	14	51	64	CATGCTAAGCAGTTCACCACA	59.92	21	CACCATATCCGGTGAGAACC	60.195	20	274	21	294	CATGCTAAGCAGTTCACCACA	59.92	21	CCACCATATCCGGTGAGAAC	60.195	20	275	21	295	CATGCTAAGCAGTTCACCACA	59.92	21	GTGAGAACCTGCCAAGGAAA	60.232	20	263	21	283
c64525_g1	2	c	(AAAT)5gatgaaacattgcaaatatcaaagcattgtactatgtgcattcattcagattgcaa(T)13	89	123	211	TGCATGTAAAATTACGCCGA	60.096	20	AATCCAACAAACCAGACGCT	59.598	20	231	72	302	TGCATGTAAAATTACGCCGA	60.096	20	AGACGCTGGATTTGGTCATT	59.556	20	218	72	289	TGCATGTAAAATTACGCCGA	60.096	20	GAATCCAACAAACCAGACGC	60.504	20	232	72	303
c85752_g6	1	p1	(T)10	10	711	720	AAAATGAAAGGACAGATGTGGA	58.554	22	AGGGTCTGGGGTCAAAAACT	59.834	20	273	527	799	AAAATGAAAGGACAGATGTGGA	58.554	22	AAGGGTCTGGGGTCAAAAAC	60.204	20	274	527	800	AAAATGAAAGGACAGATGTGGA	58.554	22	TAAGGGTCTGGGGTCAAAAA	59.401	20	275	527	801
c87171_g4	1	p1	(T)11	11	520	530	TGTACATGTATTGACAACCGCT	58.108	22	TGCCAATTATATTGCCGGAG	60.792	20	248	495	742	TGTACATGTATTGACAACCGC	57.017	21	TGCCAATTATATTGCCGGAG	60.792	20	248	495	742	TGTACATGTATTGACAACCGCT	58.108	22	AATTATATTGCCGGAGGCTG	59.058	20	244	495	738
c3851_g1	1	p2	(AC)6	12	345	356	GCAATTCACTGCTGGAAACA	59.847	20	ACTGCTGGCTGGAAGAAAAA	59.993	20	119	316	434	GCACACAGAAAAACGGAGGT	60.156	20	ACTGCTGGCTGGAAGAAAAA	59.993	20	168	267	434	CCTTGGCAGATCAGCATGTA	59.823	20	ACTGCTGGCTGGAAGAAAAA	59.993	20	193	242	434
c71290_g1	1	c	(T)10ctattaaaacatggttaaaatgataacaaagt(A)13	55	1283	1337	GGCTGATCACTTTGCTGTTG	59.445	20	TGCAAAATTTGTAATACCTACGC	58.339	23	193	1175	1367	TGGCTGATCACTTTGCTGTT	59.445	20	TGCAAAATTTGTAATACCTACGC	58.339	23	194	1174	1367	GGCTGATCACTTTGCTGTTG	59.445	20	TGCAAAATTTGTAATACCTACGCT	59.199	24	193	1175	1367
c54483_g1	1	p3	(GAT)5	15	373	387	GATGGTCATTCTGGCGTTTT	59.939	20	CCACTGCTGCAACGTAAATG	60.316	20	230	216	445	CTTTTGCCAGGATGATGGTT	59.933	20	CCACTGCTGCAACGTAAATG	60.316	20	105	341	445	GATGGTCATTCTGGCGTTTT	59.939	20	CACTGCTGCAACGTAAATGC	60.467	20	229	216	444
c85532_g1	2	p1	(T)12	12	1061	1072	TGACCAAGGGAATCTTGAGC	60.195	20	TGCACCTGCTAAACCTTTCA	59.464	20	266	891	1156	CCATGACCAAGGGAATCTTG	60.309	20	TGCACCTGCTAAACCTTTCA	59.464	20	269	888	1156	TTGAGCTTTACAAGCCCCTG	60.378	20	TGCACCTGCTAAACCTTTCA	59.464	20	252	905	1156
c85532_g1	3	p1	(A)12	12	1320	1331	AGCAGGTGCACAATAAACACA	59.259	21	AAAAAGCTAGAGACGGCACG	59.654	20	252	1147	1398	GCAGGTGCACAATAAACACA	58.187	20	AAAAAGCTAGAGACGGCACG	59.654	20	251	1148	1398	AGCAGGTGCACAATAAACACA	59.259	21	GAGACGGCACGGAAATTATG	60.469	20	243	1147	1389
c38573_g1	1	p1	(A)10	10	27	36	GCCATCTTTGAAGGCTGATCT	60.728	21	ATGGTATGGCAGGCCTTTTT	60.692	20	127	0	126	GCCATCTTTGAAGGCTGATCT	60.728	21	TTTTAAGCATGGTATGGCAGG	59.971	21	135	0	134	GCCATCTTTGAAGGCTGATCT	60.728	21	GCTTTTAAGCATGGTATGGCA	60.109	21	137	0	136
c83590_g1	2	p1	(A)11	11	144	154	TTTGCCACACTACAGCAAGG	59.904	20	TGGTCTCCCTACACCTTTGG	59.959	20	268	118	385	CCTTTGCCACACTACAGCAA	59.904	20	TGGTCTCCCTACACCTTTGG	59.959	20	270	116	385	TGCCACACTACAGCAAGGAA	60.449	20	TGGTCTCCCTACACCTTTGG	59.959	20	266	120	385
c83590_g1	3	p1	(A)10	10	512	521	CCAAAGGTGTAGGGAGACCA	59.959	20	AACATATGAAACATCTTGGGATTT	57.92	24	280	366	645	AAAGGTGTAGGGAGACCACTG	58.174	21	TGAACATATGAAACATCTTGGGA	59.329	23	280	368	647	AAGGTGTAGGGAGACCACTGTT	59.043	22	TGAACATATGAAACATCTTGGGA	59.329	23	279	369	647
c78838_g1	2	p1	(T)10	10	686	695	CCCAAAACCCAAAATGTCAG	60.198	20	GATAGCAGCTTGCAGGAAAAA	59.622	21	139	587	725	AACCCCAAAACCCAAAATGT	60.312	20	GATAGCAGCTTGCAGGAAAAA	59.622	21	142	584	725	TAACCCCAAAACCCAAAATG	59.537	20	GATAGCAGCTTGCAGGAAAAA	59.622	21	143	583	725
c78838_g1	3	p1	(A)11	11	1180	1190	TTGCTGAAGCATCTAATCGC	59.165	20	CGGAGTTCGTTGACACATTG	60.152	20	213	1114	1326	TTGCTGAAGCATCTAATCGC	59.165	20	CCTGAAAATTTGCATCGTCA	59.664	20	266	1114	1379	TCTGTTTATAACACCACCCCG	59.733	21	CGGAGTTCGTTGACACATTG	60.152	20	268	1059	1326
c73410_g1	1	p1	(T)10	10	668	677	TGACAGCCTCATTTTCGTTG	59.84	20	TTAAACACAAACACAGCCGC	59.776	20	278	512	789	TGACAGCCTCATTTTCGTTG	59.84	20	CACACCGATCACTATTGGCA	60.539	20	191	512	702	TTGTGACAGCCTCATTTTCG	59.84	20	CACACCGATCACTATTGGCA	60.539	20	194	509	702
c73238_g1	1	p1	(T)11	11	382	392	GCAACCCCTGTTTGTTTTACC	60.617	21	ATAAGCACCGCATGGATACC	59.813	20	258	202	459	GCAACCCCTGTTTGTTTTACC	60.617	21	GTGTATAAGCACCGCATGGA	59.572	20	262	202	463	GCAACCCCTGTTTGTTTTACC	60.617	21	TGTGTATAAGCACCGCATGG	60.545	20	263	202	464
c80044_g1	1	p1	(A)10	10	194	203	TGTACAAAACATGCTTGACAGAAA	59.728	24	CCTGCTCTCAGCTGAAAATG	58.749	20	100	128	227	TGAAAATGTACAAAACATGCTTGA	59.575	24	CCTGCTCTCAGCTGAAAATG	58.749	20	106	122	227	TGTACAAAACATGCTTGACAGAA	58.41	23	CCTGCTCTCAGCTGAAAATG	58.749	20	100	128	227
c75864_g1	1	p1	(T)10	10	666	675	TTCCATAGCCAATCAAAGCC	60.038	20	CCATTAAAGGCACAGATTCCA	59.946	21	154	555	708	AATGCAGCAAAAGGGATTTG	60.074	20	CCATTAAAGGCACAGATTCCA	59.946	21	193	516	708	CCAATCAAAGCCCACATTTT	59.801	20	CCATTAAAGGCACAGATTCCA	59.946	21	146	563	708
c21005_g1	1	p1	(T)12	12	177	188	TGAATGCTACAAATCTCAGCAG	58.201	22	AAACATTGCCTGCAAAAACA	59.206	20	212	127	338	AATGAATGCTACAAATCTCAGCAG	59.819	24	AAACATTGCCTGCAAAAACA	59.206	20	214	125	338	ATGAATGCTACAAATCTCAGCAG	58.553	23	AAACATTGCCTGCAAAAACA	59.206	20	213	126	338
c80700_g1	1	p3	(GAT)6	18	467	484	CATTGCAGCAACTGGAAAGA	59.988	20	AATGATTGGGACAGGCAATG	60.723	20	112	405	516	CCATTGTTGCAGAGGGAAAT	59.933	20	AATGATTGGGACAGGCAATG	60.723	20	235	282	516	CATTGCAGCAACTGGAAAGA	59.988	20	TTAATGATTGGGACAGGCAA	58.965	20	114	405	518
c80180_g1	1	p1	(A)10	10	247	256	TTCAATGCATACACCGTTCA	58.547	20	ACTTCCTGACACCTGCGTTT	59.769	20	133	217	349	TTCAATGCATACACCGTTCA	58.547	20	AACTTCCTGACACCTGCGTT	59.769	20	134	217	350	TTCAATGCATACACCGTTCA	58.547	20	TGACACCTGCGTTTTACGTC	59.764	20	127	217	343
c80180_g1	2	p1	(A)11	11	554	564	ACTCCATGTGCAACAGGCTT	60.721	20	AATGTTTCCAGCATTTTCCG	59.938	20	221	451	671	ACTCCATGTGCAACAGGCTT	60.721	20	GTTTCCAGCATTTTCCGAGA	60.192	20	218	451	668	ACTCCATGTGCAACAGGCTT	60.721	20	TTCCAGCATTTTCCGAGATT	59.645	20	216	451	666
c85562_g1	2	p1	(A)10	10	128	137	TGTGTGTGTGTGTGTGTGGTT	59.38	21	GCTTCATTTCTGTCAGCAAGTT	58.654	22	256	5	260	TGTGTGTGTGTGTGTGTGGTT	59.38	21	TGTATTGCTTCATTTCTGTCAGC	59.42	23	262	5	266	TGTGTGTGTGTGTGTGTGTGG	61.141	21	GCTTCATTTCTGTCAGCAAGTT	58.654	22	258	3	260
c85562_g1	3	p1	(A)14	14	343	356	TGCTGACAGAAATGAAGCAA	58.129	20	TCGTATGGGCCATTTCATTT	60.153	20	277	243	519	TTGCTGACAGAAATGAAGCAAT	59.889	22	TCGTATGGGCCATTTCATTT	60.153	20	278	242	519	TGCTGACAGAAATGAAGCAAT	58.516	21	TCGTATGGGCCATTTCATTT	60.153	20	277	243	519
c62095_g2	1	p1	(A)12	12	1765	1776	GAGATGACCCATGGGAAGAA	59.862	20	TTTGCTAAACAACATGGCGA	60.251	20	265	1620	1884	GAGATGACCCATGGGAAGAA	59.862	20	TTTTGCTAAACAACATGGCG	59.742	20	266	1620	1885	GATGACCCATGGGAAGAATC	59.145	20	TTTGCTAAACAACATGGCGA	60.251	20	263	1622	1884
c87793_g3	1	p3	(AAG)6	18	1764	1781	ACGAGAAACACGAGGTGTCC	60.159	20	TTCACTACAACCCTTTCCGC	60.11	20	202	1635	1836	CGACGTCCAAAGACAACAAA	59.734	20	TTCACTACAACCCTTTCCGC	60.11	20	154	1683	1836	CGAAGACAAGAACTCCTCCG	59.982	20	GCAGGTGTCTTCTCGCTTTT	59.621	20	267	1540	1806
c87793_g3	2	p3	(TGC)6	18	3185	3202	AAAGGGGATGAACCCATGAT	60.388	20	TAGGTCCATTGGGTGGTCTC	59.779	20	271	3125	3395	AAAGGGGATGAACCCATGAT	60.388	20	TCTAGGTCCATTGGGTGGTC	59.779	20	273	3125	3397	TACCTCCTGCAGACAAAGGG	60.246	20	ATGTGTGGAGGCCTCATGTT	60.395	20	250	3111	3360
c84912_g4	1	p1	(T)14	14	257	270	TGTAACCAAACATTTCCAACAAA	59.303	23	AATATTTGCCCCCTGACCTC	60.152	20	280	172	451	TGTAACCAAACATTTCCAACAAA	59.303	23	ATATTTGCCCCCTGACCTCT	59.789	20	279	172	450	TTGTAACCAAACATTTCCAACAA	59.303	23	ATATTTGCCCCCTGACCTCT	59.789	20	280	171	450
c87346_g2	1	p1	(A)11	11	488	498	ATCATGCGAGTTCTTGTCCC	60.081	20	TGCATTTGCACATGTCTTGA	59.833	20	193	425	617	CTTGTCCCAATGTACCCCAC	60.088	20	TGCATTTGCACATGTCTTGA	59.833	20	181	437	617	GCGAGTTCTTGTCCCAATGT	60.119	20	TGCATTTGCACATGTCTTGA	59.833	20	188	430	617
c87346_g2	2	p1	(T)10	10	1012	1021	TGTTTCCCTGGCTATACGAAA	59.595	21	TATGCAGCTTGGACTGATGC	59.979	20	274	972	1245	TGTACAAGTGTTTCCCTGGCT	59.648	21	CAGCTTGGACTGATGCATGT	59.862	20	278	964	1241	TGTACAAGTGTTTCCCTGGC	58.623	20	CAGCTTGGACTGATGCATGT	59.862	20	278	964	1241
c30342_g1	1	p3	(GGA)5	15	603	617	ATTAATTCGACGAACGACGC	60.103	20	TAACGGGACGATTTCAGAGG	60.066	20	160	544	703	ATTAATTCGACGAACGACGC	60.103	20	CTCCTCCTCCGTTTACTCCC	60.067	20	110	544	653	ATTAATTCGACGAACGACGC	60.103	20	CCTCCTCCTCCGTTTACTCC	60.067	20	111	544	654
c96405_g1	1	p1	(A)11	11	101	111	ATGATGGACATGAAGTTGCG	59.527	20	ATGGAGCGCTTTTCACATTC	60.221	20	152	17	168	ATGATGGACATGAAGTTGCG	59.527	20	AATGGAGCGCTTTTCACATT	59.713	20	153	17	169	ATGATGGACATGAAGTTGCG	59.527	20	AAATGGAGCGCTTTTCACAT	59.713	20	154	17	170
c57112_g1	1	p1	(A)10	10	100	109	TGATGCTTGAGTGGTGCTCT	59.577	20	GCAACAGTTCAGGAGATAGCG	60.03	21	116	19	134	GATGCTTGAGTGGTGCTCTTC	60.012	21	GCAACAGTTCAGGAGATAGCG	60.03	21	115	20	134	ATGATGCTTGAGTGGTGCTCT	59.889	21	GCAACAGTTCAGGAGATAGCG	60.03	21	117	18	134
c74158_g1	1	p1	(A)10	10	291	300	TTGCACCCATACAAAAGAAAA	58.2	21	TCAATCCATCAACCATTGACA	59.765	21	193	139	331	TTGCACCCATACAAAAGAAAAC	59.033	22	TCAATCCATCAACCATTGACA	59.765	21	193	139	331	TGCACCCATACAAAAGAAAACTT	59.926	23	TCAATCCATCAACCATTGACA	59.765	21	192	140	331
c76775_g2	1	p2	(AT)8	16	99	114	CAGACATGCTACCAGCAGGA	60.008	20	TCGGTCAGTCATCAAAACCA	60.088	20	210	68	277	CAGACATGCTACCAGCAGGA	60.008	20	TAGGTCACAGCCAATGTGGA	60.112	20	151	68	218	CAGACATGCTACCAGCAGGA	60.008	20	GGGTTGGAGGCATATACCAA	59.645	20	271	68	338
c109995_g1	1	p1	(T)12	12	33	44	GGTACATTGGCAAAAATTAGCTC	59.104	23	TTTTGCATTGTTTTCCCCAT	60.167	20	262	4	265	GGTACATTGGCAAAAATTAGCTCT	59.936	24	TTTTCCCCATGATTTTGAGC	59.878	20	252	4	255	GGTACATTGGCAAAAATTAGCTCT	59.936	24	TTTTGCATTGTTTTCCCCAT	60.167	20	262	4	265
c73394_g1	1	p1	(A)11	11	582	592	AACCATAGCACCTGATTGGC	59.962	20	GCTGATTGGTTGGCATTTTT	59.945	20	260	505	764	AACCATAGCACCTGATTGGC	59.962	20	AAATCTGCTGATTGGTTGGC	60.081	20	266	505	770	GCGATTACAGAACAAGGGGA	60.074	20	GCTGATTGGTTGGCATTTTT	59.945	20	242	523	764
c73394_g1	2	p1	(T)10	10	894	903	AAAAATGCCAACCAATCAGC	59.945	20	TAGGTGTAGGTGTGCCCAGG	60.964	20	265	745	1009	AAAAATGCCAACCAATCAGC	59.945	20	GTGTAGGTGTGCCCAGGTG	60.013	19	262	745	1006	AAAAATGCCAACCAATCAGC	59.945	20	TTTAGGTGTAGGTGTGCCCAG	60.038	21	267	745	1011
c81382_g3	1	p1	(A)10	10	352	361	GGTTTTGTGGTCGTCGTCAT	60.823	20	TGACTGCAAAACTGAATGCTT	58.568	21	240	328	567	ATGGTTTTGTGGTCGTCGTC	60.823	20	TGACTGCAAAACTGAATGCTT	58.568	21	242	326	567	GGTTTTGTGGTCGTCGTCAT	60.823	20	CAATGACTGCAAAACTGAATGC	60.678	22	243	328	570
c81382_g3	2	p1	(A)10	10	638	647	TCAGTTTTGCAGTCATTGTCG	59.896	21	TGCTCTGAAGCTCTTTGGGT	60.134	20	251	553	803	TCAGTTTTGCAGTCATTGTCG	59.896	21	AAACCAGCCACTACAGCACC	60.179	20	199	553	751	TCAGTTTTGCAGTCATTGTCG	59.896	21	TCCCAAGGTGTCCATACGAT	60.195	20	270	553	822
c85264_g1	1	p1	(A)10	10	162	171	GCCGTTAAACAAATAACAAACAAA	59.412	24	TGAGGAGGAGGAGGACAGAA	59.913	20	196	0	195	GCCGTTAAACAAATAACAAACAA	58.234	23	TGAGGAGGAGGAGGACAGAA	59.913	20	196	0	195	GCCGTTAAACAAATAACAAACAAAT	59.655	25	TGAGGAGGAGGAGGACAGAA	59.913	20	196	0	195
c114316_g1	1	p1	(A)10	10	60	69	TCCCTGAAATACCAAATCATCA	59.273	22	TGCGGGAAATAATCCTGTTC	59.901	20	125	12	136	TCCCTGAAATACCAAATCATCA	59.273	22	GTGTCGCTTATTGTGTTGCG	60.324	20	141	12	152	CCCTGAAATACCAAATCATCAGA	60.19	23	TGCGGGAAATAATCCTGTTC	59.901	20	124	13	136
c61390_g2	1	p1	(T)10	10	90	99	CAATAAAGCCATGCCAAATG	59.029	20	GCTCTATCCTGGCCTCACTG	59.973	20	195	64	258	CAATAAAGCCATGCCAAATG	59.029	20	GCGCAAGTACTCTGTGTGGA	60.056	20	221	64	284	CAATAAAGCCATGCCAAATG	59.029	20	GATCATTGCTCCTCCTGAGC	59.917	20	239	64	302
c83252_g2	1	p1	(T)14	14	471	484	GAATGGTGCTTCCAATGCTT	60.081	20	ACCTAATCTCCGGTTCCTGG	60.319	20	204	304	507	GAATGGTGCTTCCAATGCTT	60.081	20	CACCTAATCTCCGGTTCCTG	59.545	20	205	304	508	GAATGGTGCTTCCAATGCTT	60.081	20	GCACCTAATCTCCGGTTCCT	60.464	20	206	304	509
c114674_g1	1	p2	(AC)6	12	366	377	CAAATGTCGTCTCCGACAGA	59.831	20	GCCCAATTTTTCAAAGCAAA	60.054	20	220	226	445	CAAATGTCGTCTCCGACAGA	59.831	20	TTTGCCCAATTTTTCAAAGC	60.054	20	223	226	448	CATGTACACACCTCCATGCAC	59.896	21	GCCCAATTTTTCAAAGCAAA	60.054	20	110	336	445
c85966_g3	2	p1	(T)13	13	731	743	CCCTCCCATATCCCAAAAGT	60.011	20	AAAACGCATGCAAAAACTCC	60.117	20	203	638	840	TCAGCGGAGAAAAACGTACA	59.464	20	AAAACGCATGCAAAAACTCC	60.117	20	269	572	840	ATGTGGGCTGGTTTCAGTTT	59.454	20	AAAACGCATGCAAAAACTCC	60.117	20	179	662	840
c85966_g3	3	p1	(A)10	10	1009	1018	CCGTTTTAAGTGTAAAGAAGGACA	58.84	24	CTCACGTGAAATCCTGCAAA	59.84	20	217	924	1140	CCGTTTTAAGTGTAAAGAAGGACA	58.84	24	TCACGTGAAATCCTGCAAAA	60.234	20	216	924	1139	CCGTTTTAAGTGTAAAGAAGGACA	58.84	24	CACGTGAAATCCTGCAAAAA	59.706	20	215	924	1138
c85966_g3	4	p2	(AT)8	16	1461	1476	CATTTCAGGCTTTTTATGGTTTT	58.665	23	AGGTGTTGAATTTTTCTGGCA	59.601	21	200	1434	1633	CATTTCAGGCTTTTTATGGTTTT	58.665	23	CAGGTGTTGAATTTTTCTGGC	59.601	21	201	1434	1634	CATTTCAGGCTTTTTATGGTTTT	58.665	23	GGTGTTGAATTTTTCTGGCA	58.599	20	199	1434	1632
c67606_g1	1	p1	(A)10	10	105	114	GAAGCCTCAGGATTTCATGC	59.78	20	GTCCTGTGGACAATTTGCCT	59.973	20	166	63	228	AGCCTCAGGATTTCATGCAC	60.226	20	GTCCTGTGGACAATTTGCCT	59.973	20	164	65	228	GAAGCCTCAGGATTTCATGC	59.78	20	TCTTTCATTCGCACTGCATC	59.955	20	217	63	279
c82301_g1	1	p1	(T)10	10	363	372	CCTTTGGTTTGTTCAGAGTGC	59.766	21	TCCTGTCTTCATTTCACACGA	59.278	21	228	192	419	GGTTTGTTCAGAGTGCAACC	58.187	20	TCCTGTCTTCATTTCACACGA	59.278	21	223	197	419	CCTTTGGTTTGTTCAGAGTGC	59.766	21	ATCCTGTCTTCATTTCACACGA	59.598	22	229	192	420
c80768_g1	1	p1	(A)11	11	156	166	TTTCTGTTGGGCATGTGGTA	59.964	20	TTTGTAGCGATTCCAAACCC	59.938	20	213	41	253	TGGGCATGTGGTAGAGTGAA	60.112	20	TTTGTAGCGATTCCAAACCC	59.938	20	206	48	253	TTGGGCATGTGGTAGAGTGA	60.112	20	TTTGTAGCGATTCCAAACCC	59.938	20	207	47	253
c80768_g1	2	p1	(A)14	14	406	419	TCGCTACAAAGCAAATGCAG	60.155	20	TCAGCCATGTGAACATTTCC	59.502	20	235	244	478	AATGTGGTGGGTTTGGAATC	59.508	20	TCAGCCATGTGAACATTTCC	59.502	20	253	226	478	TGGAATCGCTACAAAGCAAA	59.443	20	TCAGCCATGTGAACATTTCC	59.502	20	240	239	478
c10356_g1	1	p1	(T)13	13	115	127	TCAACTCATGGAAGTTTTTGC	57.864	21	TTTGTCTGAAAATGTTGGCA	57.733	20	154	15	168	GTCAACTCATGGAAGTTTTTGC	58.745	22	TTTGTCTGAAAATGTTGGCA	57.733	20	155	14	168	TCAACTCATGGAAGTTTTTGC	57.864	21	AATTTGTCTGAAAATGTTGGCA	59.496	22	156	15	170
c66637_g2	1	p1	(A)10	10	502	511	GGGTTGGAAAATTTTTGCTT	58.088	20	TGGGAAATAAATTTTGTGTTGG	58.76	22	276	381	656	GGGTTGGAAAATTTTTGCTT	58.088	20	TGGGAAATAAATTTTGTGTTGGA	60.427	23	276	381	656	GGGTTGGAAAATTTTTGCTT	58.088	20	ATGGGAAATAAATTTTGTGTTGG	59.058	23	277	381	657
c66637_g2	2	p1	(T)11	11	693	703	TGCACAAAAGTTTAATGTACGATG	59.15	24	AAAGCCCATAATCATTCCAA	57.046	20	255	472	726	TCAGACATTTTTAAAGTCCAACACA	59.959	25	AAAGCCCATAATCATTCCAA	57.046	20	109	618	726	TGCACAAAAGTTTAATGTACGATGT	59.887	25	AAAGCCCATAATCATTCCAA	57.046	20	255	472	726
c84035_g1	1	p1	(T)10	10	86	95	CCTTAGGCATTGACAGACGA	58.874	20	TGTGTTGCAATTTCTCCTGC	59.847	20	140	61	200	TCCTTAGGCATTGACAGACG	58.874	20	TGTGTTGCAATTTCTCCTGC	59.847	20	141	60	200	CCTTAGGCATTGACAGACGAA	60.256	21	TGTGTTGCAATTTCTCCTGC	59.847	20	140	61	200
c106448_g1	1	p1	(T)12	12	516	527	TGGGATGAAGTGAACAGCAA	60.24	20	TTCACAAAAACAAATGTCCAAAA	59.411	23	249	309	557	TGGGATGAAGTGAACAGCAA	60.24	20	TTTCACAAAAACAAATGTCCAAA	59.411	23	250	309	558	TGGGATGAAGTGAACAGCAA	60.24	20	CACAAAAACAAATGTCCAAAATG	59.303	23	247	309	555
c70485_g1	1	p1	(T)13	13	107	119	GGTGGATGAATTTTGGATGG	59.991	20	AATAACAGGCACTTCCGGTG	59.993	20	248	54	301	GGGTGGATGAATTTTGGATG	59.991	20	AATAACAGGCACTTCCGGTG	59.993	20	249	53	301	TGGGTGGATGAATTTTGGAT	59.991	20	AATAACAGGCACTTCCGGTG	59.993	20	250	52	301
c69967_g1	1	p1	(T)10	10	536	545	ATGGACAATTACCTCGGCAC	59.82	20	TTTTCGGTCGTTTAGTGAGACA	59.785	22	215	360	574	GTGACAAGCCTTGCAAACG	60.443	19	GTCAAAAGGCCAAACCAGAT	59.031	20	279	496	774	GTGACAAGCCTTGCAAACG	60.443	19	AAAAGGCCAAACCAGATGCT	60.987	20	276	496	771
c70064_g1	1	p2	(AT)11	22	194	215	ATAGCGCCCTAGCATCTCCT	60.348	20	ATAGCGCCCTAGCATCTCCT	60.348	20	108	150	257	ATAGCGCCCTAGCATCTCCT	60.348	20	AATAGCGCCCTAGCATCTCC	60.701	20	109	150	258	AATAGCGCCCTAGCATCTCC	60.701	20	ATAGCGCCCTAGCATCTCCT	60.348	20	109	149	257
c63516_g1	1	p1	(A)11	11	39	49	TGCAATTGATGATGCTGTCA	59.789	20	TGCAATCATTCTTCCTGTGC	59.805	20	102	16	117	TGCAATTGATGATGCTGTCA	59.789	20	GCAATCATTCTTCCTGTGCC	60.613	20	101	16	116	TGCAATTGATGATGCTGTCA	59.789	20	ATGCAATCATTCTTCCTGTGC	60.096	21	103	16	118
c86647_g2	2	p1	(T)10	10	130	139	TGTCAGAAACAGCTTTGAACCA	60.837	22	CCCCCTTCCAAACAAAAA	58.367	18	187	72	258	CTGTCAGAAACAGCTTTGAACC	59.029	22	CCCCCTTCCAAACAAAAA	58.367	18	188	71	258	TCAGAAACAGCTTTGAACCA	57.023	20	CCCCCTTCCAAACAAAAA	58.367	18	185	74	258
c86059_g1	1	p2	(AT)6	12	417	428	GCATATGAACTCGAGGAGCC	59.803	20	TTTCCAAAGTTTGCATAGGACA	59.625	22	255	282	536	TTCCATCTGAACCCCAAAAA	60.28	20	TTTCCAAAGTTTGCATAGGACA	59.625	22	277	260	536	CATCTGAACCCCAAAAATCG	60.301	20	TTTCCAAAGTTTGCATAGGACA	59.625	22	274	263	536
c85982_g1	1	p1	(A)14	14	316	329	GAGGTCAATGCAGAGGTGAA	58.802	20	TTGCAGTTCAATGCCATTCT	59.276	20	280	102	381	AGAGGTCAATGCAGAGGTGAA	59.859	21	TGCAGTTCAATGCCATTCTG	60.812	20	280	101	380	GAGGTCAATGCAGAGGTGAA	58.802	20	TGCAGTTCAATGCCATTCTG	60.812	20	279	102	380
c84991_g1	1	p2	(TG)6	12	342	353	CAGTGCAACAGAAGCTTGGA	60.175	20	TTGAGCATTCCGTGTTTTACA	59.216	21	279	235	513	TCAGTGCAACAGAAGCTTGG	60.175	20	TTGAGCATTCCGTGTTTTACA	59.216	21	280	234	513	AAGCTTGGAGTAACATCTCCCA	60.13	22	GGTTTTTGAGCATTCCGTGT	59.978	20	273	246	518
c84991_g1	2	p1	(T)11	11	989	999	TGAACTGGAGTGACCTTGACA	59.294	21	CACCCAAAACACACGCTTTT	60.953	20	278	870	1147	TGAACTGGAGTGACCTTGACA	59.294	21	CACCCAAAACACACGCTTT	59.6	19	278	870	1147	TGAACTGGAGTGACCTTGACA	59.294	21	CCAAAACACACGCTTTTAGC	58.489	20	275	870	1144
c84991_g1	3	p1	(A)11	11	1690	1700	TGATCAACCAATCCGATCAA	59.859	20	TAGACATCGATGACAAGCCG	59.823	20	251	1474	1724	CCAATCCGATCAACCAATCT	59.75	20	TAGACATCGATGACAAGCCG	59.823	20	270	1455	1724	ACCAATCCGATCAACCAATC	59.611	20	TAGACATCGATGACAAGCCG	59.823	20	245	1480	1724
c84991_g1	4	p1	(A)11	11	1880	1890	GATCACTGTAAGGCTGGACTCA	59.357	22	TGATACACTGGCAGAGCAGG	60.008	20	271	1818	2088	TGATCACTGTAAGGCTGGACTC	59.357	22	TGATACACTGGCAGAGCAGG	60.008	20	272	1817	2088	GATCACTGTAAGGCTGGACTCA	59.357	22	GCAGAGCAGGGAAATTGAAA	60.331	20	261	1818	2078
c4781_g1	1	p1	(T)10	10	144	153	GTGGAAGTCCGGAAGAAGGT	60.489	20	TTGTCACGACGTTGTAGCATC	59.779	21	215	6	220	AGTGGAAGTCCGGAAGAAGG	60.619	20	TTGTCACGACGTTGTAGCATC	59.779	21	216	5	220	GGACATCAGGCCACACATTA	59.374	20	TTGTCACGACGTTGTAGCATC	59.779	21	114	107	220
c86351_g2	1	p1	(T)11	11	217	227	GAGCCCATTGAGGAAATGAA	60.014	20	GCTTTCCTAATCTGCCTCCC	60.173	20	234	133	366	AGCCCATTGAGGAAATGAAA	59.505	20	ACTTTCACACGGTGCTTTCC	60.156	20	246	134	379	AGCCCATTGAGGAAATGAAA	59.505	20	GCTTTCCTAATCTGCCTCCC	60.173	20	233	134	366
c75354_g1	1	p1	(T)11	11	775	785	GAAAAGAACTTTGCAATTCATAATCA	59.923	26	ATGCCAAATTCCGATGAAAC	59.768	20	253	621	873	TGAAAAGAACTTTGCAATTCATAATC	59.923	26	ATGCCAAATTCCGATGAAAC	59.768	20	254	620	873	GAAAAGAACTTTGCAATTCATAATCA	59.923	26	GCCAAATTCCGATGAAACAC	60.318	20	251	621	871
c79123_g3	1	p1	(A)10	10	403	412	TGAAAAGAAAACCCACAGCA	59.293	20	TTTGGACAAGTGGGGGATTA	60.162	20	203	342	544	TGAAAAGAAAACCCACAGCA	59.293	20	GATGGGATTTGGACAAGTGG	60.173	20	210	342	551	TGAAAAGAAAACCCACAGCA	59.293	20	TGGACAAGTGGGGGATTAAG	59.784	20	201	342	542
c103667_g1	1	p1	(A)13	13	127	139	CAGCTGAGGTCAGCATTTGT	59.037	20	CAGACCTTCGGTAAGCATCC	59.694	20	220	15	234	ACAGCTGAGGTCAGCATTTG	59.037	20	CAGACCTTCGGTAAGCATCC	59.694	20	221	14	234	ACAGCTGAGGTCAGCATTTGT	59.929	21	CAGACCTTCGGTAAGCATCC	59.694	20	221	14	234
c101225_g1	1	p1	(T)10	10	67	76	TATCCGTGGCGAAACTCATT	60.469	20	CAAAGACCGCAGGAAAGGTA	60.241	20	161	42	202	TATCCGTGGCGAAACTCATT	60.469	20	GCAGGAAAGGTAAGTGTCCG	59.734	20	153	42	194	TATCCGTGGCGAAACTCATT	60.469	20	CCGCAGGAAAGGTAAGTGTC	59.734	20	155	42	196
c86688_g2	1	p3	(CCT)5	15	2572	2586	GTACTCGCCTCCATCGTTGT	60.142	20	GTAACCCTGGGGATGACCTT	60.052	20	166	2525	2690	CTACGGAGGCTTTTCACCAC	59.734	20	GTAACCCTGGGGATGACCTT	60.052	20	256	2435	2690	ACTACGGAGGCTTTTCACCA	59.734	20	GTAACCCTGGGGATGACCTT	60.052	20	257	2434	2690
c86688_g2	2	c	(GAG)5gatgaaagtgaggaa(GAG)7	51	6202	6252	CAAAGGCATCAGGGAGAAAA	60.184	20	TTGTGAGGATGTTCCCAAAAG	59.956	21	262	6016	6277	TGTTGTGGAGGACAGGTCAG	59.705	20	TTGTGAGGATGTTCCCAAAAG	59.956	21	213	6065	6277	CTGTTGTGGAGGACAGGTCA	59.705	20	TTGTGAGGATGTTCCCAAAAG	59.956	21	214	6064	6277
c122244_g1	1	p2	(AT)6	12	83	94	GTGGGTTCTATAGCGCGTGT	60.162	20	CAAGATGCGTATAAACGGGG	60.335	20	161	30	190	GTGTGGGTTCTATAGCGCGT	60.162	20	CAAGATGCGTATAAACGGGG	60.335	20	163	28	190	ATAGCGCGTGTTGAAAAAGG	60.264	20	CAAGATGCGTATAAACGGGG	60.335	20	152	39	190
c79969_g2	2	p1	(A)10	10	917	926	CATGGCACATATGACCCTGA	60.353	20	TGTTTTGTACCCCCAGTAAATG	58.785	22	255	784	1038	CATGGCACATATGACCCTGA	60.353	20	TTTTGTACCCCCAGTAAATGAGA	59.76	23	253	784	1036	CATGGCACATATGACCCTGA	60.353	20	TGTTTTGTACCCCCAGTAAATGA	60.487	23	255	784	1038
c69454_g1	2	p1	(A)14	14	413	426	ACGAGATGCCATCCTCAATC	60.042	20	CAACCCAAATGTAAATCGGAA	59.685	21	230	300	529	GGCTAGGGCCACATTACAAA	59.96	20	CTGGCGATAATTCAACACTCC	59.583	21	236	243	478	ACGAGATGCCATCCTCAATC	60.042	20	CTGGCGATAATTCAACACTCC	59.583	21	179	300	478
c81368_g2	1	p1	(T)11	11	1164	1174	TTTGTGTATGCAGTTGGGGA	59.964	20	TGCGCAAAAGTTAACCACAG	59.911	20	209	1033	1241	TTTGTGTATGCAGTTGGGGA	59.964	20	TGCTAACATTTTGCACCCAA	60.111	20	173	1033	1205	ACGTCCACTGCGTTATGTGA	60.183	20	TGCGCAAAAGTTAACCACAG	59.911	20	266	976	1241
c38018_g1	2	p1	(T)10	10	226	235	GGTCGGGACCATTAAACAGA	59.79	20	CCGGGTCATTTTAGGTGAGA	59.926	20	255	143	397	GGTCGGGACCATTAAACAGA	59.79	20	TCCGGGTCATTTTAGGTGAG	59.926	20	256	143	398	GGTCGGGACCATTAAACAGA	59.79	20	TTCCGGGTCATTTTAGGTGA	60.301	20	257	143	399
c78686_g1	1	p2	(TG)9	18	338	355	TTGGATTGTCATTCGTCAGG	59.496	20	GGAAATGTGGGTGTGGATTC	60.034	20	240	188	427	TTGGATTGTCATTCGTCAGG	59.496	20	AAGGTCAGCATGATCCGTTC	60.081	20	275	188	462	TTGGATTGTCATTCGTCAGG	59.496	20	ACCACTGGAAATGTGGGTGT	60.135	20	246	188	433
c23044_g1	1	p1	(T)10	10	2335	2344	CGTCCTCCAACCGATTCTAA	60.066	20	CTTCCTGCGATAAAGCTTGG	59.975	20	231	2275	2505	CTCCTTTGGCAACCAGACAT	60.111	20	CTTCCTGCGATAAAGCTTGG	59.975	20	279	2227	2505	CGTCCTCCAACCGATTCTAA	60.066	20	CCGAATCCGTCCATTTTATG	60.146	20	208	2275	2482
c74131_g1	1	p1	(T)10	10	5470	5479	GTGTTTTGCTGAAAATGGGG	60.344	20	CTGTTAGCTTTGCCCAGTCC	59.875	20	108	5432	5539	GTGTTTTGCTGAAAATGGGG	60.344	20	TAGCTTTGCCCAGTCCATTC	60.214	20	104	5432	5535	TGTGTTTTGCTGAAAATGGG	59.561	20	CTGTTAGCTTTGCCCAGTCC	59.875	20	109	5431	5539
c84263_g4	1	p1	(A)10	10	248	257	GGACTTCTTGCAGGAACCAA	60.232	20	GTGTCAAGAAGGAAGACGGG	59.697	20	267	129	395	GGACTTCTTGCAGGAACCAA	60.232	20	GACGGGCGGCTAGAATTAGT	60.601	20	253	129	381	GGACTTCTTGCAGGAACCAA	60.232	20	AGACGGGCGGCTAGAATTAG	60.721	20	254	129	382
c84263_g4	2	p2	(TA)6	12	1208	1219	CCCACAAACCAGTCGAAACT	60.005	20	CCCATTGCATTTCAGGATCT	59.894	20	217	1070	1286	CCCACAAACCAGTCGAAACT	60.005	20	ATGTTCCCCATTGCATTTCA	61.101	20	223	1070	1292	CCCACAAACCAGTCGAAACT	60.005	20	CATGTTCCCCATTGCATTTC	61.101	20	224	1070	1293
c76701_g3	1	p1	(A)13	13	719	731	AAAACATTGGTTTTCCGTCAA	59.348	21	GGCAATGTTCCCTGGAGATA	59.894	20	275	545	819	AAACATTGGTTTTCCGTCAA	57.972	20	GGCAATGTTCCCTGGAGATA	59.894	20	274	546	819	AAAACATTGGTTTTCCGTCA	57.972	20	GGCAATGTTCCCTGGAGATA	59.894	20	275	545	819
c26501_g1	1	p1	(C)11	11	108	118	TGATCCTCCCTTCCTGTGTC	60.048	20	CGAAAATTGCTACGACTTGC	58.583	20	237	65	301	TGATCCTCCCTTCCTGTGTC	60.048	20	CGAAAATTGCTACGACTTGCT	59.549	21	237	65	301	AAACCCATGATCCTCCCTTC	60.133	20	CGAAAATTGCTACGACTTGC	58.583	20	244	58	301
c87654_g3	1	p1	(A)10	10	1147	1156	TTGGTCCAGCCCTTAAACAG	60.103	20	GCAGGTTGCACTGTACCTCA	59.905	20	258	1047	1304	TCCAGCCCTTAAACAGCATC	60.214	20	GCAGGTTGCACTGTACCTCA	59.905	20	254	1051	1304	TCCAGCCCTTAAACAGCATC	60.214	20	AGGGCCAGTTTAAGCAGGTT	60.13	20	267	1051	1317
c83986_g1	1	p1	(A)11	11	2110	2120	TCTTCCAATACGTTCAGCATTTT	60.017	23	CCAAACCCGGTCATACACTT	59.711	20	277	2065	2341	TCTTCCAATACGTTCAGCATTTT	60.017	23	CGGTCATACACTTCATGCGT	59.596	20	270	2065	2334	TCTTCCAATACGTTCAGCATTT	58.766	22	CCAAACCCGGTCATACACTT	59.711	20	277	2065	2341
c44717_g1	1	p2	(AC)6	12	594	605	AGCCACATGTTCGACCTTTC	60.119	20	GGCCTACATTGCAACATCAA	59.548	20	260	448	707	GCACACACATTCACCGACTC	60.171	20	GGCCTACATTGCAACATCAA	59.548	20	171	537	707	ACATGTTCGACCTTTCACCC	59.827	20	GGCCTACATTGCAACATCAA	59.548	20	256	452	707
c74107_g1	1	p2	(TA)7	14	506	519	TAAACTGCACGTCTGCCATT	59.347	20	CCAAATCTTTGGTGTGCCTT	59.971	20	260	422	681	ACCAGAGGGCAGTTTGAAGA	59.844	20	CAGGCCTGTCTCAAACAATG	59.288	20	177	382	558	GACCAGAGGGCAGTTTGAAG	59.844	20	CAGGCCTGTCTCAAACAATG	59.288	20	178	381	558
c77404_g1	2	p1	(T)10	10	349	358	CACAACACAGCGAGCGTAAT	59.935	20	ACCGCCAAAGCTATTGCTAA	59.875	20	162	287	448	GCGGTGTTTTGAGATGAGGT	60.119	20	ACCGCCAAAGCTATTGCTAA	59.875	20	233	216	448	TTTCTCACAACACAGCGAGC	60.183	20	ACCGCCAAAGCTATTGCTAA	59.875	20	167	282	448
c84825_g3	1	p1	(A)11	11	102	112	TTACTGAGCTTTGGTCCCCA	60.626	20	CCATTTTGCGCACACCTACT	61.08	20	266	67	332	TTACTGAGCTTTGGTCCCCA	60.626	20	TTTAGCCACTCCATTTTGCG	61.12	20	276	67	342	TTACTGAGCTTTGGTCCCCA	60.626	20	CCATTTTGCGCACACCTAC	60.127	19	266	67	332
c57143_g2	1	p1	(A)14	14	99	112	TTGTTTAAAGAATTGCCAATAGATG	58.727	25	TTGATAGGCCGTTAAGCAAA	58.445	20	239	39	277	TTTGTTTAAAGAATTGCCAATAGATG	59.83	26	GGCCGTTAAGCAAATACAAAA	59.164	21	234	38	271	TTGTTTAAAGAATTGCCAATAGATG	58.727	25	GTTGATAGGCCGTTAAGCAAA	59.266	21	240	39	278
c72947_g1	1	p1	(A)11	11	239	249	CTTTCAGGCACCACTTGAGA	59.007	20	TCATTGGTGTTTCTGTAGCCC	59.985	21	239	124	362	ACTTTCAGGCACCACTTGAGA	59.899	21	TCATTGGTGTTTCTGTAGCCC	59.985	21	240	123	362	GGCACCACTTGAGATTTAGCA	60.264	21	TCATTGGTGTTTCTGTAGCCC	59.985	21	233	130	362
c72947_g1	2	p1	(A)10	10	771	780	CCTTCTGATTTTCCATCCCA	59.864	20	AATGTAGACTGGTCCACGGC	59.997	20	278	746	1023	TTTACCCCCAATTTCCCTTC	59.992	20	TGGGTCTTTGCCTCTCTCAG	60.523	20	266	731	996	CCCTTCTGATTTTCCATCCC	60.632	20	AATGTAGACTGGTCCACGGC	59.997	20	279	745	1023
c75332_g1	1	p1	(T)16	16	514	529	TCTAATCTGTTGTTGCAGTTTGTG	59.376	24	CGCATCAAACAAGATAGATGTCA	60.145	23	274	414	687	CACATGAAAGCTGTTAAGCCA	58.978	21	AAAAATTTTCACGTCTTCAGAAA	57.213	23	243	348	590	AATCTGTTGTTGCAGTTTGTGT	57.325	22	CGCATCAAACAAGATAGATGTCA	60.145	23	271	417	687
c99628_g1	1	p1	(A)13	13	158	170	GGAGAAATGGAGTCACACACAA	60.012	22	CCAAACAAATATTTCAATGGGA	58.716	22	181	64	244	GGAGAAATGGAGTCACACACAA	60.012	22	CAATGGGAGAAATCAGTTTTCAA	60.33	23	167	64	230	GGAGAAATGGAGTCACACACAA	60.012	22	CCAAACAAATATTTCAATGGGAG	59.611	23	181	64	244
c79268_g1	1	p1	(T)10	10	365	374	CCCTCAAAGTTGGGTATTTTCA	60.21	22	GTTGTCTTTCCTTGGATGGC	59.532	20	265	234	498	GCCAGGAAAAAGAATAAAACCC	60.177	22	TCTTTCCTTGGATGGCGTTA	60.576	20	280	215	494	GCCAGGAAAAAGAATAAAACCC	60.177	22	TTCCTTGGATGGCGTTATTT	59.411	20	277	215	491
c87899_g1	1	p1	(A)10	10	239	248	AAAATCATGCATTGTTGCCA	59.937	20	AATCAATGGTTTAGCGTGGAA	59.465	21	131	180	310	AAAATCATGCATTGTTGCCA	59.937	20	ATCAATGGTTTAGCGTGGAA	58.093	20	130	180	309	AAAATCATGCATTGTTGCCA	59.937	20	AATCAATGGTTTAGCGTGGA	58.093	20	131	180	310
c52853_g1	1	p1	(T)14	14	116	129	AAAGAAGCATGCAAGGGAGA	59.955	20	TGTTAAGGGTTTTGGCAAATG	59.855	21	260	13	272	AAAGAAGCATGCAAGGGAGA	59.955	20	CAATGTTAAGGGTTTTGGCA	58.531	20	263	13	275	AAAGAAGCATGCAAGGGAGA	59.955	20	ACAATGTTAAGGGTTTTGGCA	59.37	21	264	13	276
c49050_g1	1	p1	(T)13	13	53	65	TTTTTGAAAATCAAATGAGGCA	59.581	22	GCCTTGGAGCATTCTACAGC	59.985	20	119	4	122	TTTTGAAAATCAAATGAGGCA	58.265	21	GCCTTGGAGCATTCTACAGC	59.985	20	118	5	122	TTTTTGAAAATCAAATGAGGCA	59.581	22	GGTTGAAAAGCACATGGTCA	59.547	20	140	4	143
c87293_g3	1	p1	(T)11	11	5713	5723	TCACCTCATGATTTGGGGTT	60.173	20	TGACTGGGGCACATGACTTA	60.112	20	229	5542	5770	TCACCTCATGATTTGGGGTT	60.173	20	CCTCATGAATCATCTGGGGT	59.737	20	207	5542	5748	ATAATTGCATCCGTGGCACT	60.361	20	TGACTGGGGCACATGACTTA	60.112	20	121	5650	5770
c87293_g3	2	p2	(AT)6	12	5960	5971	TTTTGACTGGTGACCTAAGCC	59.228	21	CACAACACCCATTGAAGCAA	60.552	20	230	5858	6087	TTTTGACTGGTGACCTAAGCC	59.228	21	ACCACAACACCCATTGAAGC	60.823	20	232	5858	6089	TCCACCATATGTTCCTTGTGA	58.836	21	CACAACACCCATTGAAGCAA	60.552	20	170	5918	6087
c87343_g2	1	p1	(T)11	11	927	937	TGTGATGATAAAAGACTTTGTGAATG	59.494	26	TTTTCATTTTGGGACTGCAA	59.133	20	275	884	1158	GGAAGAGGATACTTCGATAATTGC	59.533	24	TGTTGTTGTCATTTCCATCTTCA	60.393	23	271	745	1015	TTGTGATGATAAAAGACTTTGTGAA	57.937	25	TTTTCATTTTGGGACTGCAA	59.133	20	276	883	1158
c87343_g2	2	p1	(A)10	10	1062	1071	TGAAGATGGAAATGACAACAACA	60.393	23	TTTTCATTTTGGGACTGCAA	59.133	20	166	993	1158	TGAAGATGGAAATGACAACAACA	60.393	23	TTGCCAGTTTTATTGGGAGAA	59.573	21	252	993	1244	GAAGATGGAAATGACAACAACAA	58.986	23	TTTTCATTTTGGGACTGCAA	59.133	20	165	994	1158
c87343_g2	3	p2	(CA)7	14	1567	1580	TCCTGTCATTTCTGTTCACCA	59.124	21	ATTGATTCCAACATGCCTCC	59.756	20	276	1445	1720	TCCTGTCATTTCTGTTCACCA	59.124	21	TTGATTCCAACATGCCTCCT	60.461	20	275	1445	1719	CCTGTCATTTCTGTTCACCAAG	59.633	22	ATTGATTCCAACATGCCTCC	59.756	20	275	1446	1720
c82124_g1	1	p1	(T)12	12	325	336	CAGGGCTGAAGGTCAATGTT	60.111	20	GCCTTTTTGTGATCACCTGAG	59.726	21	222	150	371	CAGGGCTGAAGGTCAATGTT	60.111	20	GAGCCTTTTTGTGATCACCTG	59.726	21	224	150	373	ATAGGAGCAGGGCTGAAGGT	60.233	20	GCCTTTTTGTGATCACCTGAG	59.726	21	229	143	371
c79694_g1	1	p1	(A)16	16	4226	4241	TGTAGGTGGCATTTGCAGAG	59.864	20	TTTCCCCTTCATGGAATCTG	59.864	20	226	4199	4424	TGTAGGTGGCATTTGCAGAG	59.864	20	TCCCCTTCATGGAATCTGAA	60.395	20	224	4199	4422	TGTAGGTGGCATTTGCAGAG	59.864	20	TTCCCCTTCATGGAATCTGA	60.395	20	225	4199	4423
c80039_g1	1	p1	(A)11	11	888	898	TTGAAGCAAAGCAGACTGAAA	58.833	21	TGGAATGGATTTTTCCCAAA	60.103	20	250	821	1070	CTTGAAGCAAAGCAGACTGAAA	59.807	22	TGGAATGGATTTTTCCCAAA	60.103	20	251	820	1070	TTGAAGCAAAGCAGACTGAAA	58.833	21	TCTGGAATGGATTTTTCCCA	60.244	20	252	821	1072
c82293_g2	1	p1	(A)10	10	1502	1511	TCCTGGATCGGAAGATATTGA	59.472	21	CGGATATTCACCAATCATGG	58.644	20	128	1415	1542	TCCTGGATCGGAAGATATTGA	59.472	21	ACGGATATTCACCAATCATGG	59.519	21	129	1415	1543	CAAAGTACTTCCTGGATCGGA	59.181	21	CGGATATTCACCAATCATGG	58.644	20	137	1406	1542
c100771_g1	1	p1	(A)11	11	192	202	TCCTTTGCCTTGCCTTAAAA	59.826	20	TTCCAAGAACTTGTCCCACC	59.943	20	200	118	317	CAATCCTTTGCCTTGCCTTA	60.202	20	TTCCAAGAACTTGTCCCACC	59.943	20	203	115	317	ATTTCAATCCTTTGCCTTGC	59.162	20	TTCCAAGAACTTGTCCCACC	59.943	20	207	111	317
c78225_g1	1	p2	(GT)7	14	3131	3144	GGTGTGGGAGGTGATATTGG	60.05	20	CTGACCTGCATCTACAGCCA	60.008	20	236	2968	3203	GGGTGTGGGAGGTGATATTG	60.05	20	CTGACCTGCATCTACAGCCA	60.008	20	237	2967	3203	TTGTTGTTGGGAGAGAAGGG	60.081	20	CTGACCTGCATCTACAGCCA	60.008	20	151	3053	3203
c72671_g1	1	p1	(C)12	12	30	41	TTGTTTTGTCCCGTCTTGAA	59.145	20	TACTTGCTTGCTCACATGCC	60.019	20	210	0	209	TTGTTTTGTCCCGTCTTGAA	59.145	20	TATGGTGACGGAAAAGAGCC	60.074	20	245	0	244	TTGTTTTGTCCCGTCTTGAA	59.145	20	GAGCCGAGAATTAACGAACG	59.845	20	230	0	229
c83282_g2	1	p1	(A)10	10	875	884	GGTGGACCTCCTCTCGATTT	60.456	20	GAGGTTTTGGCTTGACCTTG	59.711	20	276	647	922	GGTGGACCTCCTCTCGATTT	60.456	20	TGAGGTTTTGGCTTGACCTT	59.711	20	277	647	923	GGTGGACCTCCTCTCGATTT	60.456	20	TTGAGGTTTTGGCTTGACCT	59.711	20	278	647	924
c86746_g1	1	p3	(ACA)5	15	3634	3648	TACCCAACCTTGGCAAACAT	60.227	20	TCTTCATGGCAACAGTCCAC	59.682	20	265	3411	3675	TACCCAACCTTGGCAAACAT	60.227	20	GTCTTCATGGCAACAGTCCA	59.682	20	266	3411	3676	TACCCAACCTTGGCAAACAT	60.227	20	TGTCTTCATGGCAACAGTCC	59.682	20	267	3411	3677
c54397_g1	1	p1	(T)10	10	71	80	TTGTCCAGTGTCCACCAAGA	60.129	20	AACCACAATCATACCTCCATGA	59.174	22	206	2	207	GTCCAGTGTCCACCAAGACA	59.55	20	AACCACAATCATACCTCCATGA	59.174	22	204	4	207	TGTCCAGTGTCCACCAAGAC	59.55	20	AACCACAATCATACCTCCATGA	59.174	22	205	3	207
c33670_g1	1	p1	(A)11	11	297	307	TTCCACAAATATGGTCAGTTGG	59.724	22	CCAAAGTTGTTGATTGGAAGTT	58.15	22	187	240	426	TTCCACAAATATGGTCAGTTGG	59.724	22	ACCAAAGTTGTTGATTGGAAGTT	58.97	23	188	240	427	CCACAAATATGGTCAGTTGGTT	58.743	22	AAGACCAAAGTTGTTGATTGGAA	59.9	23	189	242	430
c46359_g1	1	p1	(T)13	13	448	460	AAAGCCATAGGTTTGCATGG	59.96	20	ACACCGGCCCTTACAAAAA	60.35	19	272	362	633	GGTTTGCATGGGTAAAGGTG	60.227	20	ACACCGGCCCTTACAAAAA	60.35	19	263	371	633	GCCATAGGTTTGCATGGGTA	60.721	20	ACACCGGCCCTTACAAAAA	60.35	19	269	365	633
c73378_g1	1	p1	(A)15	15	588	602	TTTGGTGGCTTTTGCCTTAC	60.11	20	TTCGATTACGTCACCGCC	60.631	18	192	435	626	GTTTGGTGGCTTTTGCCTTA	60.11	20	TTCGATTACGTCACCGCC	60.631	18	193	434	626	CCAAGTCTGTGACCGTTTGA	59.72	20	TTCGATTACGTCACCGCC	60.631	18	141	486	626
c79583_g1	1	p1	(T)10	10	543	552	AAACTGGGGAATGCACAAAC	59.836	20	TTTTCTGTGTGCCATGGTTG	60.552	20	137	499	635	CTACCCACAAAACTGGGGAA	59.824	20	TTTTCTGTGTGCCATGGTTG	60.552	20	146	490	635	AAAACTGGGGAATGCACAAA	60.344	20	TTTTCTGTGTGCCATGGTTG	60.552	20	138	498	635
c83003_g3	1	p1	(T)14	14	254	267	TTGAATCAGCTGAGGTGTGC	59.992	20	ACAAGTGACAAACACAGCGG	59.794	20	147	201	347	GTGCCGAGGGAAAATAATCA	59.901	20	ACAAGTGACAAACACAGCGG	59.794	20	131	217	347	TGTGCCGAGGGAAAATAATC	59.901	20	ACAAGTGACAAACACAGCGG	59.794	20	132	216	347
c84298_g2	2	p1	(A)12	12	143	154	TGCATAATCTAGTTTCCTTTTCAGG	60.034	25	CCAGACGGACCAGTTTTGTT	60.005	20	227	69	295	TGCATAATCTAGTTTCCTTTTCAGG	60.034	25	CAGTCCAGACGGACCAGTTT	60.151	20	231	69	299	CAGCTGTTTGCATAATCTAGTTTCC	60.519	25	ACGGACCAGTTTTGTTCCTG	60.005	20	231	61	291
c85978_g1	1	p3	(ATC)6	18	4738	4755	TTGCTGGTTGAATAGGAGGG	60.066	20	GTCTTCCATTCCTCTGCTGG	59.803	20	166	4667	4832	GCTGACTTGTACTGGCCACA	59.905	20	GTCTTCCATTCCTCTGCTGG	59.803	20	273	4560	4832	CCACTGTCCCCAGATGAGAT	59.92	20	TTACCATTTGAAGGGGATGC	59.762	20	254	4708	4961
c80978_g1	1	p1	(T)10	10	386	395	CGGCAACATGGTGACGATA	61.526	19	TGACCAAGTCCATGAGAGTGA	59.246	21	245	254	498	TGTATGTTATTCGGCAACATGG	60.619	22	TGACCAAGTCCATGAGAGTGA	59.246	21	256	243	498	GTATGTTATTCGGCAACATGG	57.912	21	TGACCAAGTCCATGAGAGTGA	59.246	21	255	244	498
c110919_g1	1	p1	(T)10	10	213	222	TCAAAATGGTCGTGGTTGAA	59.941	20	CACGCTAAAGCAGAACACCA	60.05	20	246	2	247	CTTGTTCGAAACGGGTCTGT	60.149	20	CACGCTAAAGCAGAACACCA	60.05	20	143	105	247	CGTGGTTGAAATGAGTCGTG	60.152	20	CACGCTAAAGCAGAACACCA	60.05	20	236	12	247
c69438_g1	1	p1	(A)10	10	250	259	TTGCGTTCAGTGACGAAAAA	60.415	20	TCCTGTTCAACTTCCGGTTC	60.088	20	224	131	354	TTGCGTTCAGTGACGAAAAA	60.415	20	CGTGCTTCCTTTTCCTGTTC	59.853	20	236	131	366	TTGCGTTCAGTGACGAAAAA	60.415	20	TCGTGCTTCCTTTTCCTGTT	59.853	20	237	131	367
c93951_g1	1	p1	(T)10	10	63	72	TCAACAACTTTGGTAAATAAAATCTGA	59.446	27	TCATTATTCTCACCACCACTGC	60	22	225	9	233	CAACAACTTTGGTAAATAAAATCTGAA	59.06	27	TCATTATTCTCACCACCACTGC	60	22	224	10	233	CAACAACTTTGGTAAATAAAATCTGA	57.94	26	TCATTATTCTCACCACCACTGC	60	22	224	10	233
c79481_g1	1	p1	(T)10	10	1769	1778	GCGTGTATGAAGAGGCTGGT	60.285	20	GCAAAGGCTATTACTTTCGCA	59.529	21	194	1682	1875	CTTCCGCGTGTATGAAGAGG	60.786	20	GCAAAGGCTATTACTTTCGCA	59.529	21	199	1677	1875	TCTTCCGCGTGTATGAAGAG	59.024	20	GCAAAGGCTATTACTTTCGCA	59.529	21	200	1676	1875
c79481_g1	2	p1	(G)11	11	2645	2655	TTGCACTGAAACACACAGCA	60.071	20	GTGGAACTTTTGGCTGCATA	58.773	20	179	2504	2682	TTGCACTGAAACACACAGCA	60.071	20	TATGTGGAACTTTTGGCTGC	58.773	20	182	2504	2685	GGCTCGGTGCAATCAGTTAT	60.103	20	GTGGAACTTTTGGCTGCATA	58.773	20	211	2472	2682
c70679_g1	1	p3	(TGT)5	15	2872	2886	GGTAGGAAAGTGGTTGCCCT	60.361	20	TTGAGTAGGGCGTAAGTGGG	60.125	20	207	2801	3007	GTGGTAGGAAAGTGGTTGCC	59.454	20	TTGAGTAGGGCGTAAGTGGG	60.125	20	209	2799	3007	GGTGGTAGGAAAGTGGTTGC	59.454	20	TTGAGTAGGGCGTAAGTGGG	60.125	20	210	2798	3007
c73554_g1	1	p1	(A)11	11	3440	3450	TCCTGAATGTTCAGTTTTCCAA	59.587	22	GTTTTTGGCTTGGCCATTTA	59.943	20	161	3406	3566	TTCCTGAATGTTCAGTTTTCCA	59.587	22	GTTTTTGGCTTGGCCATTTA	59.943	20	162	3405	3566	TCCTGAATGTTCAGTTTTCCAA	59.587	22	CCAGCTCTTGTTTCTGGGAC	59.844	20	244	3406	3649
c84501_g1	1	p1	(T)10	10	4046	4055	TCCCAAAGTGATCTAACAAATTGA	59.878	24	TGTGAGCCTGGATACCAACA	60.112	20	224	3920	4143	TGTCTTCCATTCATTGTTTGGT	59.336	22	TGAGACCAAAACAAAAGCACA	59.352	21	277	3824	4100	TCCCAAAGTGATCTAACAAATTGA	59.878	24	AACCCACATCCACATTCACA	59.656	20	263	3920	4182
c84740_g1	1	p1	(A)10	10	1597	1606	GAGCGGGTAATTTTTCTCCA	59.158	20	TGGTTTGAATGTGTTGCAATG	60.408	21	131	1571	1701	TGAGCGGGTAATTTTTCTCC	59.158	20	TGGTTTGAATGTGTTGCAATG	60.408	21	132	1570	1701	CAAGCTGATATGAGCGGGTA	58.895	20	TGGTTTGAATGTGTTGCAATG	60.408	21	142	1560	1701
c84740_g1	2	p1	(A)11	11	2854	2864	GGCCTTCACAGTTTGGACAT	59.973	20	ATGGGCAGCTCAATTTCAAC	60.081	20	225	2773	2997	ATGGCCTTCACAGTTTGGAC	59.973	20	ATGGGCAGCTCAATTTCAAC	60.081	20	227	2771	2997	GGCCTTCACAGTTTGGACAT	59.973	20	TGCAACCCAGATGAATCAAG	59.648	20	123	2773	2895
c108107_g1	1	p2	(TC)7	14	126	139	TTCTTGCTGAGCCTCTTGGT	60.134	20	CACAGCCACAACATTTCCTG	60.152	20	174	65	238	TTCTTGCTGAGCCTCTTGGT	60.134	20	TTGGAGGGACCTACACAACC	59.82	20	145	65	209	ATTCTTGCTGAGCCTCTTGG	59.574	20	CACAGCCACAACATTTCCTG	60.152	20	175	64	238
c83498_g1	1	p1	(A)10	10	621	630	CAACAGACCACGTGAACAAAA	59.643	21	TGTGTAAGGGCAAGGTGAAA	59.17	20	173	491	663	CAACAGACCACGTGAACAAAA	59.643	21	TTGTGTAAGGGCAAGGTGAA	59.17	20	174	491	664	CAACAGACCACGTGAACAAAA	59.643	21	TTTGTGTAAGGGCAAGGTGA	59.17	20	175	491	665
c76252_g1	1	p1	(A)10	10	527	536	TAAGTTCCCCATTGGTTGGA	60.162	20	TGGCGAAAAATGAGATTTCC	60.016	20	253	490	742	AGTTCCCCATTGGTTGGAAT	60.422	20	TGGCGAAAAATGAGATTTCC	60.016	20	251	492	742	TAAGTTCCCCATTGGTTGGA	60.162	20	TGACAATGGCGAAAAATGAG	59.664	20	259	490	748
c88007_g1	1	p1	(T)10	10	610	619	TTCCCATGGAAGTTATCCCTC	60.138	21	TTCAATTCTCCCTCACGTCC	60.05	20	112	532	643	TCCCATGGAAGTTATCCCTC	58.787	20	TTCAATTCTCCCTCACGTCC	60.05	20	111	533	643	TCCCATGGAAGTTATCCCTCT	59.775	21	TTCAATTCTCCCTCACGTCC	60.05	20	111	533	643
c74678_g2	1	p2	(TC)6	12	40	51	CCTCCTTCCATACACACAGC	58.158	20	CCATTGCGAACGTAATTCAA	59.562	20	246	0	245	CCTCCTTCCATACACACAGC	58.158	20	CCGGCATGTCAGATTTACAA	59.542	20	206	0	205	CCTCCTTCCATACACACAGC	58.158	20	CATCCGGCATGTCAGATTTA	59.499	20	209	0	208
c81786_g1	1	p1	(A)11	11	2709	2719	TTGTTGGTTTTTGGAACTTGC	60.004	21	ACGATCGCAGTCGTAGGAAG	60.419	20	106	2650	2755	TTGTTGGTTTTTGGAACTTGC	60.004	21	AGAACGATCGCAGTCGTAGG	60.419	20	109	2650	2758	CCCTGTCACCACGTGAAGTT	61.018	20	CGATCGCAGTCGTAGGAAGT	60.419	20	201	2554	2754
c60493_g1	1	p2	(TG)7	14	80	93	GAGGGAAAGAGGTGTTTAAAAGG	59.551	23	CCTGTGGTCATTCAGTGGAA	59.52	20	165	6	170	GAGAGAGAGGGAAAGAGGTGTT	58.083	22	CCTGTGGTCATTCAGTGGAA	59.52	20	171	0	170	GGGAAAGAGGTGTTTAAAAGGTT	59.008	23	CCTGTGGTCATTCAGTGGAA	59.52	20	163	8	170
c84335_g2	1	p1	(T)12	12	371	382	AGCATCAGATTTTGTTCGGA	58.298	20	TAAATTCCCAGCATTCAGGC	60.038	20	219	293	511	AGCATCAGATTTTGTTCGGA	58.298	20	GCAGAAGCTGCAATTTCACA	60.142	20	168	293	460	AGCATCAGATTTTGTTCGGA	58.298	20	TCCCAGCATTCAGGCTATTC	60.177	20	214	293	506
c84335_g2	2	p1	(A)11	11	597	607	GCCTGAATGCTGGGAATTTA	60.038	20	TTGGCGATTGATTACCCATT	60.153	20	275	492	766	GCCTGAATGCTGGGAATTTA	60.038	20	TTTGGCGATTGATTACCCAT	60.153	20	276	492	767	GAATAGCCTGAATGCTGGGA	60.177	20	TTGGCGATTGATTACCCATT	60.153	20	280	487	766
c85295_g1	1	p1	(A)11	11	122	132	CTTGCAAATTATTTTAGCATTTGA	57.721	24	CAGGAAGGCATGGGATTAGA	60.029	20	164	61	224	ACTTGCAAATTATTTTAGCATTTGA	58.458	25	CAGGAAGGCATGGGATTAGA	60.029	20	165	60	224	TTTTTGTGTTTTATGTGCTACAATG	58.303	25	CAGGAAGGCATGGGATTAGA	60.029	20	191	34	224
c83138_g5	1	c	(A)11ttgatattcatccataattagtttcagttgtgattagaacaatatatattgttcccatacttttgtccattggttgcaaacaaggatattgggatctta(T)10	120	885	1004	TCACAGTTTGGTTGTCATGG	57.915	20	CTCAGGCCCGTAGAAGACC	59.812	19	243	794	1036	TCACAGTTTGGTTGTCATGG	57.915	20	CCTCAGGCCCGTAGAAGAC	59.812	19	244	794	1037	TTGGTTGTCATGGCAATAATGT	60.117	22	CTCAGGCCCGTAGAAGACC	59.812	19	236	801	1036
c78734_g1	1	p2	(GT)6	12	955	966	GACTGTGGTGTCTGGGAGGT	60.006	20	ACACTGGATGAACCGGAAAG	59.966	20	111	918	1028	GTTTCCTGTGTGGTGTGGTG	59.89	20	ACACTGGATGAACCGGAAAG	59.966	20	157	872	1028	GTTGTGGTCTTCGTCCCTTG	60.545	20	ACACTGGATGAACCGGAAAG	59.966	20	279	750	1028
c62814_g1	1	p1	(T)11	11	1042	1052	GCTAGGAAATGGGAGTTACCG	59.973	21	CAGTGCATGAACTAACTAACCATGT	59.546	25	272	874	1145	CTGGGCTAGGAAATGGGAG	59.632	19	CAGTGCATGAACTAACTAACCATGT	59.546	25	276	870	1145	CTGGGCTAGGAAATGGGAGT	60.455	20	CAGTGCATGAACTAACTAACCATGTA	59.571	26	276	870	1145
c3566_g1	1	p2	(AT)7	14	107	120	GGAAACGCAGATAAGGTTCG	59.708	20	TCGCGTTGTTCATTTATCCA	60.073	20	101	64	164	GGAAACGCAGATAAGGTTCG	59.708	20	GGGTCGCGTTGTTCATTTAT	59.829	20	104	64	167	GGAAACGCAGATAAGGTTCG	59.708	20	AGGGTCGCGTTGTTCATTTA	60.502	20	105	64	168
c62555_g1	1	p1	(A)11	11	315	325	CCAACAAAACTTGACCAGGAA	59.994	21	TGGTACAAACTCATGTGAGCG	59.773	21	151	215	365	CCAACAAAACTTGACCAGGA	58.594	20	TGGTACAAACTCATGTGAGCG	59.773	21	151	215	365	ACCAACAAAACTTGACCAGGA	59.482	21	TGGTACAAACTCATGTGAGCG	59.773	21	152	214	365
c54826_g1	1	c	(A)10tctcaaaatatataccataaag(AT)8	48	50	97	AATGACGTCAGTTGAAATACCAG	58.188	23	CCCGTGCCACTACAATTTCT	59.993	20	251	24	274	AATGACGTCAGTTGAAATACCA	57.154	22	CCCGTGCCACTACAATTTCT	59.993	20	251	24	274	AATGACGTCAGTTGAAATACCA	57.154	22	ACCCGTGCCACTACAATTTC	59.859	20	252	24	275
c65594_g2	2	p1	(T)10	10	149	158	TTCTCACCAAGCCCTCTGAT	59.803	20	CAATGATTGTTGTTTGAAGGCT	59.134	22	223	79	301	TTCTCACCAAGCCCTCTGAT	59.803	20	AGCAATGATTGTTGTTTGAAGG	59.134	22	225	79	303	TTCTCACCAAGCCCTCTGAT	59.803	20	CAATGATTGTTGTTTGAAGGC	58.134	21	223	79	301
c65594_g2	3	p1	(T)10	10	343	352	CAGCTCTTACCAAGCCTTCAA	59.64	21	TCATCCATGCTCACAACCAT	59.925	20	217	268	484	CCAAGCCTTCAAACAACAATC	59.601	21	TCATCCATGCTCACAACCAT	59.925	20	208	277	484	ACCAAGCCTTCAAACAACAA	58.256	20	TCATCCATGCTCACAACCAT	59.925	20	209	276	484
c54197_g1	1	p2	(GT)8	16	147	162	TTCACTGTTTCAACCATCAAGG	60.008	22	CATATTTCTGCAAACAGCAGATG	59.793	23	126	108	233	TCACTGTTTCAACCATCAAGG	58.609	21	CATATTTCTGCAAACAGCAGATG	59.793	23	125	109	233	TTCACTGTTTCAACCATCAAGG	60.008	22	TTTCTGCAAACAGCAGATGTA	57.178	21	122	108	229
c54197_g1	2	p2	(AT)6	12	552	563	CGGTGTTTTAATCCAAGGCA	60.856	20	GGCAAAGTCGAAGTCGAAAC	59.859	20	181	503	683	ACGGTGTTTTAATCCAAGGC	58.952	20	GGCAAAGTCGAAGTCGAAAC	59.859	20	182	502	683	CGGTGTTTTAATCCAAGGCA	60.856	20	CGTACATGGCAAAGTCGAAG	59.342	20	188	503	690
c63684_g1	1	p1	(A)10	10	274	283	GGTCATTCCTGAATGCCTCT	59.094	20	GGTAAGCACATTCCATGTAACAA	58.935	23	262	76	337	GCACCATGATTTTCAATTTGC	60.324	21	GGTAAGCACATTCCATGTAACAA	58.935	23	108	230	337	GCACCATGATTTTCAATTTGC	60.324	21	GGAAACTACAGTGTGAAACATGC	58.69	23	251	230	480
c65610_g1	1	p1	(T)10	10	810	819	CCTTGGCAGATCTCAAGGAA	60.331	20	AGGCCTCCAAGACCAACTTT	60.11	20	204	662	865	CCTTGGCAGATCTCAAGGAA	60.331	20	TACAGGCCTCCAAGACCAAC	60.111	20	207	662	868	CCTTGGCAGATCTCAAGGAA	60.331	20	GTACAGGCCTCCAAGACCAA	60.111	20	208	662	869
c42982_g1	1	p1	(A)12	12	265	276	CACATGCAAAAACACCAACC	59.864	20	AGCATGCAATCAACATTGTG	58.128	20	219	239	457	CACATGCAAAAACACCAACC	59.864	20	AGCATGCAATCAACATTGTGT	59.068	21	219	239	457	CACATGCAAAAACACCAACC	59.864	20	GCATGCAATCAACATTGTGT	57.966	20	218	239	456
c54320_g1	1	p2	(TA)7	14	201	214	ATGTGAACATTTGCGGTGAA	59.972	20	GGACACCGGTTATGGACATT	59.532	20	261	15	275	ATGTGAACATTTGCGGTGAA	59.972	20	TTTGGACACCGGTTATGGAC	60.615	20	264	15	278	ATGTGAACATTTGCGGTGAA	59.972	20	GTTTGGACACCGGTTATGGA	60.615	20	265	15	279
c98124_g1	1	p1	(T)12	12	136	147	ATGTGCAACAGCAATTCGAG	59.871	20	TGGCAGTATTCTTTCTTATCTGTGA	59.362	25	195	6	200	GTGCAACAGCAATTCGAGTG	60.459	20	TGGCAGTATTCTTTCTTATCTGTGA	59.362	25	193	8	200	ATGTGCAACAGCAATTCGAG	59.871	20	TTGGCAGTATTCTTTCTTATCTGTG	58.935	25	196	6	201
c87797_g3	1	p1	(T)12	12	244	255	AAGTCCCGAGTTCTCTCTTGC	60.009	21	AGCTGTTCTTGCGATTGTCA	59.596	20	174	211	384	CATCCAATACACAAGTCCCG	58.847	20	AGCTGTTCTTGCGATTGTCA	59.596	20	186	199	384	CGAGTTTTACCCAAACATCCA	59.847	21	AGCTGTTCTTGCGATTGTCA	59.596	20	201	184	384
c65707_g1	2	p1	(T)11	11	329	339	GCCAACGTCAGACTCAAAAA	58.9	20	TGACCTTGACCAACCCAAGT	60.399	20	280	212	491	GCCAACGTCAGACTCAAAAA	58.9	20	CTTGACCAACCCAAGTCCAG	60.536	20	276	212	487	GCCAACGTCAGACTCAAAAA	58.9	20	GACCTTGACCAACCCAAGTC	59.405	20	279	212	490
c85707_g4	1	p1	(T)11	11	510	520	GCCCTGGGACTCAAAAATAA	59.019	20	CAGACTCTAGTTTTGCCATTAATATG	57.719	26	165	429	593	TATCAAGTCATTGCTGGCCC	61.003	20	CAGACTCTAGTTTTGCCATTAATATG	57.719	26	181	413	593	GGCCCTGGGACTCAAAAATA	61.173	20	CAGACTCTAGTTTTGCCATTAATATG	57.719	26	166	428	593
c86935_g1	2	p3	(ATT)5	15	3601	3615	TTCCTCGTTTTTGTTGTCTCA	58.392	21	GCAAGACAAGGTAAGATCGCA	60.401	21	120	3574	3693	TTCCTCGTTTTTGTTGTCTCA	58.392	21	AACATCAATGGAAGTGGGTG	58.258	20	165	3574	3738	TTCCTCGTTTTTGTTGTCTCATT	60.028	23	GCAAGACAAGGTAAGATCGCA	60.401	21	120	3574	3693
c30973_g1	1	p1	(A)10	10	337	346	CCCACTTTCTTTGCTCTTGC	59.993	20	GACACCCCATGCAAAAGTCT	59.973	20	179	271	449	CCCCACTTTCTTTGCTCTTG	59.846	20	GACACCCCATGCAAAAGTCT	59.973	20	180	270	449	TGCAATATGGCTGTGAGGTC	59.679	20	GACACCCCATGCAAAAGTCT	59.973	20	209	241	449
c79225_g1	1	p2	(AG)6	12	211	222	GGACCCCGTTATTTCACATC	59.105	20	CATTCCCCGTTACCGTATGT	59.569	20	241	173	413	GGGACCCCGTTATTTCACAT	60.807	20	TCATTCCCCGTTACCGTATG	60.576	20	243	172	414	GGACCCCGTTATTTCACATC	59.105	20	TCATTCCCCGTTACCGTATG	60.576	20	242	173	414
c84404_g2	1	p1	(A)15	15	246	260	GCAACTTTCAAGAAATCCCG	59.685	20	AAAAAGATTTTGCAATGGCG	60.075	20	215	73	287	AACTTTCAAGAAATCCCGGC	60.431	20	AAAAAGATTTTGCAATGGCG	60.075	20	213	75	287	GCAACTTTCAAGAAATCCCG	59.685	20	AAAAGATTTTGCAATGGCGT	59.592	20	214	73	286
c73507_g1	2	p1	(A)11	11	1732	1742	GAATCTTGGGTCCTTTGGGT	60.169	20	GCCAAACCTCATTTCGTCAT	59.939	20	219	1624	1842	AGAATCTTGGGTCCTTTGGG	60.298	20	GCCAAACCTCATTTCGTCAT	59.939	20	220	1623	1842	CTTGGGTCCTTTGGGTAATG	59.284	20	GCCAAACCTCATTTCGTCAT	59.939	20	215	1628	1842
c83379_g1	2	p1	(A)10	10	1543	1552	TTGACCAAGTTGAACAACGC	59.74	20	CAGTTCATGTGACTGTGGGG	59.997	20	188	1401	1588	GAACCCACTTCCCCAGTGTA	59.82	20	GACTGTGGGGGTTTTCAATG	60.21	20	131	1448	1578	GAACCCACTTCCCCAGTGTA	59.82	20	TGACTGTGGGGGTTTTCAAT	60.21	20	132	1448	1579
c84042_g4	2	p1	(G)11	11	148	158	CCCACCCCTAACTTCCAAAT	60.046	20	GGTTTACCAGTGGTTGCCAT	59.717	20	201	38	238	CCCACCCCTAACTTCCAAAT	60.046	20	ATGGTTTACCAGTGGTTGCC	59.717	20	203	38	240	CTCCTCCCACCCCTAACTTC	59.928	20	GGTTTACCAGTGGTTGCCAT	59.717	20	206	33	238
c86677_g2	1	p1	(A)11	11	1389	1399	TGGTAACCGTGCAACTCAAG	59.758	20	CTAACCAATCAGAGCCGAGC	59.978	20	190	1308	1497	GTGGTAACCGTGCAACTCAA	59.615	20	CTAACCAATCAGAGCCGAGC	59.978	20	191	1307	1497	TGGTAACCGTGCAACTCAAG	59.758	20	CCTAACCAATCAGAGCCGAG	59.83	20	191	1308	1498
c89314_g1	1	p1	(T)10	10	105	114	CAAAGGTTCACTAGGCTGTCG	59.921	21	TTTTCGGTCTTAAAGTTGCCA	59.744	21	109	50	158	CAAAGGTTCACTAGGCTGTCG	59.921	21	TTTCGGTCTTAAAGTTGCCA	58.412	20	108	50	157	CAAAGGTTCACTAGGCTGTCG	59.921	21	TTTCGGTCTTAAAGTTGCCAAT	60.004	22	108	50	157
c84095_g2	1	p1	(T)10	10	1551	1560	ATGCACCAGAAGTTGCACAT	59.169	20	TGCCAATCATGTTTTATGTCAGA	60.37	23	200	1427	1626	ATGCACCAGAAGTTGCACAT	59.169	20	TGCCAATCATGTTTTATGTCAG	58.558	22	200	1427	1626	ATGCACCAGAAGTTGCACAT	59.169	20	TGTGCCAATCATGTTTTATGTC	58.414	22	202	1427	1628
c74551_g1	1	p2	(AT)6	12	112	123	CAAGGCATTGACGTTTTGAA	59.706	20	TTTGGCCTCTAATGTCCCAG	60.066	20	199	11	209	CAAGGCATTGACGTTTTGAA	59.706	20	GTTTGGCCTCTAATGTCCCA	59.933	20	200	11	210	CAAGGCATTGACGTTTTGAA	59.706	20	TGGTTTGGCCTCTAATGTCC	59.933	20	202	11	212
c116591_g1	1	p1	(T)10	10	229	238	AATTCTCGTGCGTCTGTGTG	59.905	20	AATAGTGCATGGTGAGCGTG	59.746	20	106	196	301	CAATTCTCGTGCGTCTGTGT	59.905	20	AATAGTGCATGGTGAGCGTG	59.746	20	107	195	301	ACAATTCTCGTGCGTCTGTG	59.905	20	AATAGTGCATGGTGAGCGTG	59.746	20	108	194	301
c69698_g1	1	p1	(A)13	13	467	479	TTGGTGTGCTGGACTATGGA	60.112	20	TTTCAAATCTTAGCAATGGTTTAGC	60.042	25	183	327	509	GCCACCAGTCACAGGCTATT	60.142	20	TTTCAAATCTTAGCAATGGTTTAGC	60.042	25	142	368	509	TTGGTGTGCTGGACTATGGA	60.112	20	TTCAAATCTTAGCAATGGTTTAGC	58.921	24	182	327	508
c70540_g1	1	p2	(TA)6	12	301	312	TGCTTGTTCCATTTTTGGACT	59.601	21	TGTTCAACTCGGAACCTGTG	59.72	20	251	158	408	CTGCTTGTTCCATTTTTGGAC	59.601	21	TGTTCAACTCGGAACCTGTG	59.72	20	252	157	408	TGCTTGTTCCATTTTTGGAC	58.599	20	TGTTCAACTCGGAACCTGTG	59.72	20	251	158	408
c77828_g1	1	p1	(T)10	10	174	183	AGGGTGACCATTCACTCCTG	59.962	20	GCAACACTCCCACCAGTTTT	60.012	20	280	38	317	GGGTGACCATTCACTCCTGT	59.817	20	GCAACACTCCCACCAGTTTT	60.012	20	279	39	317	AGGGTGACCATTCACTCCTG	59.962	20	GCAACACTCCCACCAGTTTTA	60.023	21	280	38	317
c78871_g1	2	p1	(T)10	10	306	315	AATTCCCGGTGATGGTTGTA	60.051	20	TGTTCCTGACTTTGTTACAGCA	58.484	22	127	283	409	AATTCCCGGTGATGGTTGTA	60.051	20	CTGTTCCTGACTTTGTTACAGCA	59.475	23	128	283	410	AATTCCCGGTGATGGTTGTA	60.051	20	TGAACATATTCCATCTTCTGCTG	59.238	23	162	283	444
c78871_g1	3	p1	(T)12	12	659	670	TTTTCTGGGTTGAAAGCTGC	60.365	20	TGATGTTTCAGGCTTGCAGT	59.445	20	176	557	732	TTTTCTGGGTTGAAAGCTGC	60.365	20	AAAGAATGAAAACATCGTGCG	60.124	21	249	557	805	TTTTCTGGGTTGAAAGCTGC	60.365	20	AAACATCGTGCGATATGGTTC	59.843	21	240	557	796
c78871_g1	4	p1	(T)11	11	1422	1432	TGATGCAGAATCTCATAACGG	58.735	21	GCAAGCCAATAATTCCTCCA	60.038	20	212	1353	1564	CGGTACATGCATATCTGTGCT	58.691	21	GCAAGCCAATAATTCCTCCA	60.038	20	194	1371	1564	TGATGCAGAATCTCATAACGGT	59.597	22	GCAAGCCAATAATTCCTCCA	60.038	20	212	1353	1564
c78871_g1	5	p1	(A)10	10	1938	1947	CAAGATGGCTGCCAATAATGT	59.974	21	GGATTATGCAGTTTAGATGCTCA	58.422	23	249	1741	1989	CAAGATGGCTGCCAATAATGT	59.974	21	TGGATTATGCAGTTTAGATGCTC	58.422	23	250	1741	1990	CAAGATGGCTGCCAATAATGT	59.974	21	TGGATTATGCAGTTTAGATGCTCA	60.966	24	250	1741	1990
c1574_g1	2	p1	(A)10	10	728	737	AATGGATTGGCTGCTAATGG	59.923	20	TTTCTGTTGTTGCGACCGTA	60.293	20	238	577	814	GGCTGCTAATGGAAGCAATC	59.813	20	TTTCTGTTGTTGCGACCGTA	60.293	20	230	585	814	TCACAATGGATTGGCTGCTA	60.22	20	TTTCTGTTGTTGCGACCGTA	60.293	20	242	573	814
c76356_g3	1	p1	(A)10	10	160	169	GCAACCGCACAAATACATCA	60.532	20	CCAGGAATTTAAAATGGCGA	59.901	20	209	10	218	TTGTTTGGTTGGTTTGCATT	58.917	20	CCAGGAATTTAAAATGGCGA	59.901	20	104	115	218	TTTGTTTGGTTGGTTTGCAT	58.917	20	CCAGGAATTTAAAATGGCGA	59.901	20	105	114	218
c47398_g1	1	p1	(A)12	12	256	267	TGTTTCCCTTTCAACAAAATGA	59.469	22	TCTTGGACATTAAGGCATTGG	59.946	21	170	150	319	TGTCAAATTTGTTTCCCTTTCA	59.469	22	TCTTGGACATTAAGGCATTGG	59.946	21	179	141	319	TTGTTTCCCTTTCAACAAAATG	59.007	22	TCTTGGACATTAAGGCATTGG	59.946	21	171	149	319
c78218_g1	1	p2	(AC)6	12	548	559	GCAGAGCATTCCTGTCCTGT	60.418	20	TCTGACAAAACCTCAAATGGG	59.956	21	271	493	763	GCAGAGCATTCCTGTCCTGT	60.418	20	CCTCAAATGGGTTGTTCTTG	58.049	20	261	493	753	GCAGAGCATTCCTGTCCTGT	60.418	20	CTGACAAAACCTCAAATGGG	58.049	20	270	493	762
c83068_g3	1	p1	(A)11	11	3308	3318	CGTGGATGGTATTGGCTTCT	59.955	20	GCAATTGTTGCTAGGCCACT	60.278	20	220	3183	3402	ACGTGGATGGTATTGGCTTC	59.82	20	GCAATTGTTGCTAGGCCACT	60.278	20	221	3182	3402	CGTGGATGGTATTGGCTTCT	59.955	20	CAATGCAATTGTTGCTAGGC	59.329	20	224	3183	3406
c78461_g1	1	p1	(A)10	10	306	315	TGCATGATTAAAAATGTTCTGTTG	59.088	24	CAAATTAAGACCATTGAGAGTTGC	59.227	24	276	134	409	TGCATGATTAAAAATGTTCTGTTG	59.088	24	TTAAGACCATTGAGAGTTGCTG	57.187	22	272	134	405	TGCATGATTAAAAATGTTCTGTTG	59.088	24	TGTGTGTATGTTCAAGGTGAAAAG	59.107	24	234	134	367
c100548_g1	1	p1	(T)10	10	119	128	TGGACAAAATTATAGTCTTGGGG	59.277	23	TCGGGGCTACAAAGAAAGAA	59.817	20	251	10	260	TGGACAAAATTATAGTCTTGGGG	59.277	23	AATTGACTCGGGGCTACAAA	59.569	20	258	10	267	TGGACAAAATTATAGTCTTGGGGT	60.007	24	TCGGGGCTACAAAGAAAGAA	59.817	20	251	10	260
c107579_g1	1	p1	(A)10	10	207	216	TCCTCTGACCAGACTGGCTT	59.986	20	TAAATTTCCAAGAGATACTGTCCA	57.063	24	157	87	243	CCTCTGACCAGACTGGCTTT	59.45	20	TAAATTTCCAAGAGATACTGTCCA	57.063	24	156	88	243	TCCTCTGACCAGACTGGCTT	59.986	20	ATAAATTTCCAAGAGATACTGTCCA	57.435	25	158	87	244
c83786_g3	1	p2	(CA)7	14	401	414	CAGTCACACACAAACGCACA	60.412	20	GCTGTCGAGCACATTTTTGA	59.995	20	255	374	628	CACAGTCACACACAAACGCA	60.412	20	GCTGTCGAGCACATTTTTGA	59.995	20	257	372	628	TGCACAGTCACACACAAACG	60.412	20	GCTGTCGAGCACATTTTTGA	59.995	20	259	370	628
c83786_g3	2	p2	(CA)6	12	546	557	GCACATGCAGTCACACACAC	59.779	20	GCTGTCGAGCACATTTTTGA	59.995	20	240	389	628	GCACATGCAGTCACACACAC	59.779	20	CATGCTGTCGAGCACATTTT	59.871	20	243	389	631	CAGTCACACACAAACGCACA	60.412	20	GCTGTCGAGCACATTTTTGA	59.995	20	255	374	628
c83786_g3	3	p2	(CA)8	16	779	794	ATGATGGCTAGGCCTGAAGA	59.797	20	CAAAATCTGATGTTAGCCGTTTT	59.569	23	169	672	840	AAATGATGGCTAGGCCTGAA	59.668	20	CAAAATCTGATGTTAGCCGTTTT	59.569	23	171	670	840	TGATGGCTAGGCCTGAAGAC	60.362	20	CAAAATCTGATGTTAGCCGTTTT	59.569	23	168	673	840
c86874_g2	1	p1	(T)11	11	2468	2478	TGCTTTCTTGTATTTGCCTGAA	59.89	22	GGTCATGGTGTTGTTTTTGCT	59.89	21	252	2374	2625	TGCTTTCTTGTATTTGCCTGAA	59.89	22	AGGTCATGGTGTTGTTTTTGC	59.89	21	253	2374	2626	TTGCTTTCTTGTATTTGCCTGA	59.89	22	GGTCATGGTGTTGTTTTTGCT	59.89	21	253	2373	2625
c86874_g2	2	p1	(T)10	10	3257	3266	TGCATGCAGTGAAAGTGTGA	60.029	20	GATGGTTGGAGCGTTTTTGT	59.978	20	188	3154	3341	TGCATGCAGTGAAAGTGTGA	60.029	20	AGATGGTTGGAGCGTTTTTG	60.11	20	189	3154	3342	TGCATGCAGTGAAAGTGTGA	60.029	20	CAAAGATGGTTGGAGCGTTT	60.11	20	192	3154	3345
c103301_g1	1	p2	(CA)7	14	169	182	AAGTCCAGTGGCAGATCCAG	60.261	20	GGTGGGTGGTGGGTATATTG	59.79	20	152	103	254	AAGTCCAGTGGCAGATCCAG	60.261	20	TGGTGGGTGGTGGGTATATT	59.79	20	153	103	255	AAGTCCAGTGGCAGATCCAG	60.261	20	TATTGGTGGGTGGTGGGTAT	59.79	20	156	103	258
c84244_g3	1	p1	(T)10	10	2161	2170	GGTTGCTTTAAGGAATGCCC	60.802	20	TTCCAAAACTCACAAACCTGA	58.242	21	214	2068	2281	GGTTGCTTTAAGGAATGCCC	60.802	20	TGGGTTATGACAATTAAGCTGC	59.146	22	186	2068	2253	TCGAGACAAACAGGTTGCTTT	59.906	21	TTCCAAAACTCACAAACCTGA	58.242	21	226	2056	2281
c78662_g2	1	p1	(A)10	10	1206	1215	GCATGTCTCCACAATATGCAA	59.563	21	TTGAACAGCTTTTTGGAATCAA	59.736	22	233	1039	1271	GCATGTCTCCACAATATGCAA	59.563	21	TGAACAGCTTTTTGGAATCAA	58.4	21	232	1039	1270	GCATGTCTCCACAATATGCAA	59.563	21	TTGAACAGCTTTTTGGAATCA	58.4	21	233	1039	1271
c77728_g1	1	p1	(A)10	10	126	135	CATATGGTCAACGTGTGTTGC	59.903	21	TGTCAACAGATTCCTTGTCAGTC	59.247	23	124	90	213	AACGTGTGTTGCAATTTTTCC	59.897	21	TGTCAACAGATTCCTTGTCAGTC	59.247	23	115	99	213	CGTGTGTTGCAATTTTTCCT	58.675	20	TGTCAACAGATTCCTTGTCAGTC	59.247	23	113	101	213
c77728_g1	2	p1	(T)10	10	1457	1466	CCATGTTGTGAAGAAAAATGAA	57.664	22	AGTCTTTCTGAAGTGGACTTGTGT	58.516	24	248	1338	1585	CCATGTTGTGAAGAAAAATGAA	57.664	22	GTCTTTCTGAAGTGGACTTGTGT	57.5	23	247	1338	1584	ACCATGTTGTGAAGAAAAATGAA	58.528	23	AGTCTTTCTGAAGTGGACTTGTGT	58.516	24	249	1337	1585
c112075_g1	1	p1	(T)10	10	79	88	TGGTATATTGCATTATGTGTCATGG	60.714	25	CACAAGGAAAATTGGGACAGA	59.956	21	108	24	131	GGTATATTGCATTATGTGTCATGG	58.224	24	CACAAGGAAAATTGGGACAGA	59.956	21	107	25	131	TTCATATGGCAATATTCAGAACG	59.015	23	GCATGTTTATGCATTCACTGGA	60.896	22	143	53	195
c73003_g1	1	p1	(A)11	11	651	661	TCCTGACAAAACGGAAGAGG	60.224	20	TTCTCTTAATGGCTTTGGGC	59.297	20	274	472	745	TCCTGACAAAACGGAAGAGG	60.224	20	TCTCTTAATGGCTTTGGGCT	58.928	20	273	472	744	TCCTGACAAAACGGAAGAGG	60.224	20	TTCTCTTAATGGCTTTGGGCT	60.21	21	274	472	745
c73003_g1	2	p1	(T)10	10	780	789	GACGTCTGGAATGTGAAAACAA	60.015	22	CCAAAGATGTTGATAGGCCG	60.46	20	245	576	820	TGACGTCTGGAATGTGAAAA	57.642	20	CCAAAGATGTTGATAGGCCG	60.46	20	246	575	820	TGTGAAAACAATTGCATGTCTG	59.632	22	CCAAAGATGTTGATAGGCCG	60.46	20	234	587	820
c118722_g1	1	p1	(T)11	11	256	266	TCTGCTATGTTCATGGCATCTT	59.736	22	TCATCCTGATTCATATTGCCT	57.104	21	276	217	492	TTCTGCTATGTTCATGGCATCT	59.736	22	TCATCCTGATTCATATTGCCT	57.104	21	277	216	492	TCTGCTATGTTCATGGCATCT	58.34	21	TCATCCTGATTCATATTGCCT	57.104	21	276	217	492
c64955_g1	1	p1	(T)16	16	223	238	AAATGGACCAAAGCAGCAAT	59.574	20	AAAACATAGTCATAATGTGTACCTTCC	58.092	27	242	31	272	AAAATGGACCAAAGCAGCAA	60.617	20	AAAACATAGTCATAATGTGTACCTTCC	58.092	27	243	30	272	AAAAATGGACCAAAGCAGCA	60.617	20	AAAACATAGTCATAATGTGTACCTTCC	58.092	27	244	29	272
c58112_g1	1	p1	(T)10	10	137	146	ACGCGACAATTAGGCCTCTA	59.867	20	ATCGATGTAATCCCCCTTCC	59.981	20	168	18	185	ACGCGACAATTAGGCCTCTA	59.867	20	CATCGATGTAATCCCCCTTC	59.2	20	169	18	186	ACGCGACAATTAGGCCTCTA	59.867	20	TCATCGATGTAATCCCCCTT	59.2	20	170	18	187
c73953_g2	1	p1	(A)14	14	2246	2259	GAGAACGTGTGGGTTTTGCT	60.156	20	TCGCCATGACAGTGGATAAA	60.073	20	158	2201	2358	AGAGAACGTGTGGGTTTTGC	60.156	20	TCGCCATGACAGTGGATAAA	60.073	20	159	2200	2358	GAGAACGTGTGGGTTTTGCT	60.156	20	CTAACGGAATCCCTGGATGA	59.887	20	198	2201	2398
c45912_g3	1	p1	(A)10	10	178	187	GCGATCAAAGTGTGACCAAA	59.697	20	TGATGCGATTTGACGGATTA	60.035	20	141	81	221	GCGATCAAAGTGTGACCAAA	59.697	20	ATTGATGCGATTTGACGGAT	60.304	20	143	81	223	GCGATCAAAGTGTGACCAAA	59.697	20	TGCGATTTGACGGATTACTG	59.688	20	138	81	218
c77495_g3	2	p2	(AG)6	12	1222	1233	TGGGGAAAACTGTGATATTGAA	59.315	22	CCTTGAGAAAGGACTGCGAG	60.126	20	131	1181	1311	TGGGGAAAACTGTGATATTGA	57.93	21	CCTTGAGAAAGGACTGCGAG	60.126	20	131	1181	1311	ATGGGGAAAACTGTGATATTGAA	59.601	23	CCTTGAGAAAGGACTGCGAG	60.126	20	132	1180	1311
c79831_g4	1	p1	(T)10	10	2393	2402	AAATTGTTCTTTCTTGTTTGGTG	57.425	23	AATTGCAACAACCCGAAAAT	59.32	20	280	2299	2578	AAATTGTTCTTTCTTGTTTGGTGT	58.235	24	AATTGCAACAACCCGAAAAT	59.32	20	280	2299	2578	AAATTGTTCTTTCTTGTTTGGTG	57.425	23	TTGCAACAACCCGAAAATTA	59.05	20	278	2299	2576
c57716_g1	1	p1	(T)10	10	82	91	TGGGATTGGAAAGTTTGACA	58.947	20	TGTGAATTAAAGCTGAGGTAGCA	59.088	23	208	21	228	TGGGATTGGAAAGTTTGACA	58.947	20	TGTGAATTAAAGCTGAGGTAGCAC	59.854	24	208	21	228	TTGGGATTGGAAAGTTTGACA	60.329	21	TGTGAATTAAAGCTGAGGTAGCA	59.088	23	209	20	228
c87273_g1	1	p2	(AT)6	12	1699	1710	GATCTCTGGTGGCGTGATTT	60.081	20	GCAGGTCCTGGCACTTTTTA	60.249	20	201	1600	1800	GATCTCTGGTGGCGTGATTT	60.081	20	ACTGGTTGCTTCACTTTCGG	60.291	20	246	1600	1845	TCTTGGTGTTCCTGGTGTGA	60.129	20	GCAGGTCCTGGCACTTTTTA	60.249	20	231	1570	1800
c78323_g2	1	p3	(GCA)5	15	989	1003	CAGAAGCTGTACCAGCACCA	60.049	20	CTTTACCAACGTGGTTGCCT	60.03	20	262	938	1199	GTACCAGCACCAACAGCAGA	59.905	20	CTTTACCAACGTGGTTGCCT	60.03	20	254	946	1199	CAGAAGCTGTACCAGCACCA	60.049	20	TGGTTGCCTTGACTACTCCC	60.111	20	251	938	1188
c112034_g1	1	p1	(T)12	12	195	206	ACACATGTCACCATCCGTGT	59.718	20	GCCCAGTCTATGCTATTTACACAA	59.602	24	204	40	243	ACACACATGTCACCATCCGT	59.718	20	GCCCAGTCTATGCTATTTACACAA	59.602	24	206	38	243	ACATGTCACCATCCGTGTTG	60.294	20	GCCCAGTCTATGCTATTTACACAA	59.602	24	202	42	243
c79002_g1	1	p1	(T)11	11	168	178	CCAGGCTATCGCATAAGCTC	59.967	20	TGCAATATTTGCCAGCTGAA	60.356	20	231	0	230	TCACAGCACAAAATATGCCC	59.548	20	TGCAATATTTGCCAGCTGAA	60.356	20	118	113	230	TCACAGCACAAAATATGCCC	59.548	20	TGTCTGCAGCAAAATAGGCA	60.545	20	205	113	317
c78698_g1	2	p1	(T)10	10	467	476	CAAGCATATGATGGACCTGC	59.105	20	TCCAGCAAAAAGGACCATTC	60.051	20	157	356	512	ATGGACCTGCATGCACAAT	59.941	19	TCCAGCAAAAAGGACCATTC	60.051	20	147	366	512	CAAGCATATGATGGACCTGC	59.105	20	TTTTCCAGCAAAAAGGACCA	60.587	20	160	356	515
c84098_g2	1	p1	(A)10	10	470	479	ATTCCAGAAAATGGGCACAA	60.309	20	GGCCCTATCCATTTGAAGTTT	59.324	21	273	298	570	AGAATTCCAGAAAATGGGCA	59.505	20	GGCCCTATCCATTTGAAGTTT	59.324	21	276	295	570	GAATTCCAGAAAATGGGCAC	59.368	20	GGCCCTATCCATTTGAAGTTT	59.324	21	275	296	570
c84098_g2	2	p1	(T)10	10	606	615	TCCAAACTTCAAATGGATAGGG	60.177	22	CACTTTGGCTTTCCTTGCTT	59.494	20	250	547	796	TCCAAACTTCAAATGGATAGGG	60.177	22	AACACTTTGGCTTTCCTTGC	59.359	20	252	547	798	CAAACTTCAAATGGATAGGGC	58.569	21	CACTTTGGCTTTCCTTGCTT	59.494	20	248	549	796
c62778_g1	1	p2	(GT)6	12	183	194	ATGCACTGGCAAATGTGTGT	60.04	20	GGCCTAAGATACATGTTCCCTC	58.984	22	130	91	220	AGTGTGTGTGTGAGTGGGGA	60.045	20	GGCCTAAGATACATGTTCCCTC	58.984	22	157	64	220	ATGCACTGGCAAATGTGTGT	60.04	20	CCCCATGAATTGAATCTAAACAA	60.062	23	174	91	264
c73230_g1	1	p1	(T)11	11	895	905	TTTCCAGTTCTACGCAGGCT	60.015	20	TTGGCAGTAATGCATGGAAA	60.073	20	222	762	983	TTTCCAGTTCTACGCAGGCT	60.015	20	TTTGGCAGTAATGCATGGAA	60.073	20	223	762	984	TACGCAGGCTCTTTCGATTT	59.982	20	TTGGCAGTAATGCATGGAAA	60.073	20	212	772	983
c56462_g1	1	p1	(A)12	12	428	439	TTGAGCAAACCGAGAAAGGT	59.853	20	ATTCAAGTTAGGGGCGTGTC	59.056	20	178	291	468	GAACGGGTTTTGTTTTCCAA	59.817	20	ATTCAAGTTAGGGGCGTGTC	59.056	20	227	242	468	TTGAGCAAACCGAGAAAGGT	59.853	20	GTTAGGGGCGTGTCCAAACT	61.294	20	172	291	462
c71719_g2	1	p2	(AT)7	14	834	847	TTGCAATTGACAAACACACG	59.173	20	CTTCATCTCCATGTCTGGCA	59.787	20	115	756	870	GTTGCAATTGACAAACACACG	60.065	21	CTTCATCTCCATGTCTGGCA	59.787	20	116	755	870	TGGAAATCCACAAATACTCGG	59.809	21	CTTCATCTCCATGTCTGGCA	59.787	20	215	656	870
c84813_g1	1	p1	(T)10	10	865	874	TTCCATCAAGCAGTTAGCCA	59.42	20	AGCAATGCATAAAGCTGTCAA	58.597	21	238	692	929	TTCCATCAAGCAGTTAGCCA	59.42	20	GCAATGCATAAAGCTGTCAA	57.536	20	237	692	928	CCATCAAGCAGTTAGCCAGG	60.786	20	AGCAATGCATAAAGCTGTCAA	58.597	21	236	694	929
c115086_g1	1	p1	(A)10	10	96	105	GCATCAACCGAAAACTGCTT	60.257	20	ATAACATGGGGTCGCCACTA	60.214	20	239	22	260	GCATCAACCGAAAACTGCTT	60.257	20	TATAACATGGGGTCGCCACT	60.214	20	240	22	261	GCATCAACCGAAAACTGCTT	60.257	20	TCGCCACTAACAAATCATGC	59.694	20	228	22	249
c48051_g2	1	p1	(A)12	12	195	206	CAAGCCAAGGGGCATACTAA	60.089	20	TTGATCATCTAATCGTTTCTTAACAG	58.077	26	254	15	268	GGGCATACTAAGCATGGAGC	59.696	20	TTGATCATCTAATCGTTTCTTAACAG	58.077	26	245	24	268	GGGGCATACTAAGCATGGAG	59.551	20	TTGATCATCTAATCGTTTCTTAACAG	58.077	26	246	23	268
c66558_g1	2	p1	(T)10	10	190	199	ATTGCATGGTGACAAAACCA	59.823	20	AGTGGTGGCAAACAAACCTT	59.496	20	115	108	222	ATTGCATGGTGACAAAACCA	59.823	20	AAGTGGTGGCAAACAAACCT	59.496	20	116	108	223	ATTGCATGGTGACAAAACCA	59.823	20	TCCTAAGTGGTGGCAAACAA	59.17	20	120	108	227
c79450_g1	1	p2	(AT)8	16	52	67	TGCCTAATTACTGGTGCTTTCA	59.779	22	CCAGTGCAAAATACAAGAAAAA	57.096	22	188	0	187	TGCCTAATTACTGGTGCTTTCA	59.779	22	ACCAGTGCAAAATACAAGAAAAA	57.937	23	189	0	188	TGCCTAATTACTGGTGCTTTCA	59.779	22	CCAGTGCAAAATACAAGAAAAAT	57.48	23	188	0	187
c82520_g1	1	p1	(T)11	11	56	66	TTTGAAACAGTCGCCGAAG	59.973	19	CCCCATCAACTGCTGAATCT	60.073	20	164	3	166	TTTGAAACAGTCGCCGAAG	59.973	19	CTTGTTCCCCATCAACTGCT	60.111	20	170	3	172	GTTTTGAAACAGTCGCCGAA	61.176	20	CCCCATCAACTGCTGAATCT	60.073	20	166	1	166
c86697_g3	1	c	(C)10(T)14	24	1978	2001	TTTTCCTGCACTTCTCCATGT	59.726	21	TGATGAAATCAGTATGAAGTACAAGC	58.825	26	139	1903	2041	TTTTCCTGCACTTCTCCATGT	59.726	21	TGAAATCAGTATGAAGTACAAGCATTT	59.566	27	136	1903	2038	TTTTCCTGCACTTCTCCATGT	59.726	21	TGAAATCAGTATGAAGTACAAGCATT	58.415	26	136	1903	2038
c87811_g2	1	p1	(T)10	10	690	699	TGGAACATTGCAAATGGATG	60.321	20	CAACCCCTTCAATGCAGAAT	59.933	20	267	557	823	TTTTTCCTGACCATGGGGTA	60.162	20	TGTTGCATAACAGGGCTCAA	60.257	20	270	511	780	TGGAACATTGCAAATGGATG	60.321	20	TGTTGCATAACAGGGCTCAA	60.257	20	224	557	780
c86546_g1	1	p1	(T)12	12	269	280	TTTGCCCCAGGGAATAAAAT	60.489	20	TGGAAATGCAAAAATGAGTTG	58.663	21	277	132	408	CCCATAATTGGTAGCAAGCG	60.468	20	AACTCATGACTGGTGTTTGCAT	59.525	22	268	82	349	TTTGCCCCAGGGAATAAAAT	60.489	20	TGGAAATGCAAAAATGAGTTGA	60.468	22	277	132	408
c60773_g1	1	p2	(TG)7	14	145	158	AAACCCAATCTTTGCCTGTG	59.971	20	ATATGACCCACAAGACCCCC	60.832	20	213	95	307	TGTTCCCAATTTTTCCCTGT	59.264	20	CCCCTCACACACACAAACAA	60.454	20	256	33	288	GTGTTCCCAATTTTTCCCTG	59.264	20	CCCCTCACACACACAAACAA	60.454	20	257	32	288
c72596_g1	1	p1	(T)10	10	1750	1759	ATCCCAAGAGGAACCCCTAA	59.761	20	TGATTATCATTCAAAAAGTGAACG	58.248	24	199	1666	1864	AATCCCAAGAGGAACCCCTA	59.761	20	TGATTATCATTCAAAAAGTGAACG	58.248	24	200	1665	1864	ATCCCAAGAGGAACCCCTAA	59.761	20	TCATTCAAAAAGTGAACGATAGAAA	59.241	25	193	1666	1858
c84030_g2	1	p1	(T)10	10	729	738	GTTTCGCCAAGTCTTGCTTC	60	20	GAAATCGCCCCTTAGGAGTC	60.039	20	197	634	830	GTTTCGCCAAGTCTTGCTTC	60	20	TCCTCCATCACCTTCCAAAG	60.042	20	221	634	854	GTTTCGCCAAGTCTTGCTTC	60	20	GCAATGTCCTCCATCACCTT	59.934	20	227	634	860
c68817_g1	1	p1	(T)10	10	1461	1470	TGTTGACATGGTGACAGCAA	59.705	20	TCATCGTTCTGGATTTTGGA	59.049	20	240	1381	1620	GCCTGTTGTTGACATGGTGA	60.58	20	TCATCGTTCTGGATTTTGGA	59.049	20	246	1375	1620	GTCTTTCCTCGCCTGTTGTT	59.333	20	TCATCGTTCTGGATTTTGGA	59.049	20	256	1365	1620
c52709_g1	1	p1	(T)10	10	338	347	AGCATAGTCCCTCTTGCGAA	59.978	20	ACTTGTGCGTGTAGCAATGA	57.926	20	266	157	422	TTCGGAAACCAGCATAGTCC	60.074	20	ACTTGTGCGTGTAGCAATGA	57.926	20	276	147	422	AGCATAGTCCCTCTTGCGAA	59.978	20	TGTACTTGTGCGTGTAGCAATG	59.861	22	269	157	425
c85665_g1	1	p1	(T)10	10	594	603	TCTGACGAATTTTGGCAATG	59.664	20	GCATGATTTGTTGAACTTGTGG	60.407	22	148	567	714	AAATTGTCGGAATGATGCGT	60.339	20	GCATGATTTGTTGAACTTGTGG	60.407	22	203	512	714	TCTGACGAATTTTGGCAATG	59.664	20	TTGAATGGAAAGAGAACAGCA	58.488	21	166	567	732
c85665_g1	2	p2	(AT)7	14	1038	1051	TGACACATATCCCTGGGCTT	60.34	20	CAAAATCTTCCCCTTTTTATTGG	60.058	23	234	956	1189	TGACACATATCCCTGGGCTT	60.34	20	TCTTCCCCTTTTTATTGGAAA	57.735	21	229	956	1184	TGCATGCATGTTTCCTTTTT	59.161	20	CAAAATCTTCCCCTTTTTATTGG	60.058	23	276	914	1189
c80923_g1	1	p1	(T)11	11	1613	1623	TATCTTCCCTTGGGAGTTGC	59.126	20	AAGCCTCTGCCTGTTAACATTT	59.329	22	139	1537	1675	TGCATAGACGCACACTACCG	60.887	20	AAGCCTCTGCCTGTTAACATTT	59.329	22	160	1516	1675	CTTCCCTTGGGAGTTGCAT	60.058	19	AAGCCTCTGCCTGTTAACATTT	59.329	22	136	1540	1675
c67157_g1	1	p2	(TC)7	14	480	493	GTAGCCCGTAAGTGCAATCG	60.658	20	CCAGTGGTTGCTAGGTGACA	59.745	20	270	439	708	GTAGCCCGTAAGTGCAATCG	60.658	20	GCCAGTGGTTGCTAGGTGAC	60.721	20	271	439	709	TAGCCCGTAAGTGCAATCG	59.841	19	CCAGTGGTTGCTAGGTGACA	59.745	20	269	440	708
c83311_g1	1	p1	(T)11	11	591	601	TGTTTGGATGACTATGAGTGGA	58.076	22	ACTGGCAAGCCTTTTTAGCA	60.018	20	238	482	719	TGTTTGGATGACTATGAGTGGA	58.076	22	CTGGCAAGCCTTTTTAGCAA	60.5	20	237	482	718	TTTGGATGACTATGAGTGGATCTC	59.487	24	ACTGGCAAGCCTTTTTAGCA	60.018	20	236	484	719
c83311_g1	2	p1	(A)13	13	1013	1025	TCACCAAAGGGATCTTGCTT	59.67	20	TTTTTGGGCGTAAAGTGCTC	60.244	20	208	871	1078	TCACCAAAGGGATCTTGCTT	59.67	20	CTTTTTGGGCGTAAAGTGCT	59.402	20	209	871	1079	TCACCAAAGGGATCTTGCTT	59.67	20	GTGCTTTTTGGGCGTAAAGT	59.271	20	212	871	1082
c83311_g1	3	p1	(A)12	12	1162	1173	GAGCACTTTACGCCCAAAAA	60.244	20	ACATAGGCACCTCGTTACGG	60.015	20	228	1059	1286	GAGCACTTTACGCCCAAAAA	60.244	20	ATTCCAACATAGGCACCTCG	59.955	20	234	1059	1292	GAGCACTTTACGCCCAAAAA	60.244	20	GCACCTCGTTACGGGTTCTA	60.132	20	222	1059	1280
c85555_g1	1	p3	(TAC)5	15	7560	7574	CGACTACTGCTGCCCTAACC	59.898	20	CTTTTTCCGCATCTCTGAGG	59.948	20	194	7432	7625	ACTACTGCTGCCCTAACCCA	59.757	20	CTTTTTCCGCATCTCTGAGG	59.948	20	192	7434	7625	ATGGACAAGCAGTATGCACG	59.746	20	CTTTTTCCGCATCTCTGAGG	59.948	20	252	7374	7625
c74401_g1	1	p1	(A)13	13	1750	1762	TGAATCATGTGCATTTCCAA	58.464	20	TCCTTCCACCTAACACAAGAAAA	60.022	23	254	1639	1892	TTGAATCATGTGCATTTCCA	58.464	20	TCCTTCCACCTAACACAAGAAAA	60.022	23	255	1638	1892	TGAATCATGTGCATTTCCAA	58.464	20	TCCTTCCACCTAACACAAGAAA	58.741	22	254	1639	1892
c68689_g1	1	p1	(T)10	10	203	212	CCCAAAAAGGCCATTTATCA	59.767	20	CTGATGACGTGTTTCAGTCCA	59.736	21	251	56	306	CCCAAAAAGGCCATTTATCA	59.767	20	TGATGACGTGTTTCAGTCCA	58.618	20	250	56	305	CCCAAAAAGGCCATTTATCA	59.767	20	GATGACGTGTTTCAGTCCACA	59.587	21	249	56	304
c8391_g1	1	c	(GTC)5gaa(GCC)5	33	59	91	GTCCAGAGATATTGGGCACC	59.366	20	GACGAGACGTTTGCTCACAA	60.032	20	181	0	180	GTCCAGAGATATTGGGCACC	59.366	20	CGTTTGCTCACAATGTCCAC	60.16	20	174	0	173	GTCCAGAGATATTGGGCACC	59.366	20	ACGTTTGCTCACAATGTCCA	60.16	20	175	0	174
c82868_g3	2	p1	(T)10	10	247	256	GGCAATTGGAATGTGTAATCA	58.349	21	TCATCTCAGTGTTTGCTGGC	59.992	20	201	193	393	AGGCAATTGGAATGTGTAATCA	59.343	22	TCATCTCAGTGTTTGCTGGC	59.992	20	202	192	393	GGCAATTGGAATGTGTAATCA	58.349	21	ACACTTTGCACATTCAGCCA	60.31	20	157	193	349
c34741_g2	1	p1	(A)12	12	530	541	TTCTTTGGAGGAAACATGGC	60.051	20	CACATGGCTACTTAACGGCA	59.752	20	103	463	565	TTCTTTGGAGGAAACATGGC	60.051	20	TCTGCCACATTCTCAGGCTA	59.547	20	171	463	633	CTTCTTGGCATGCGGTAGTT	60.27	20	CACATGGCTACTTAACGGCA	59.752	20	177	389	565
c87019_g2	1	p1	(T)10	10	641	650	TGCGTAGATCATTAATGCGG	59.685	20	CCAGTTACCCATGCGAAAAA	60.856	20	249	473	721	TGCGTAGATCATTAATGCGG	59.685	20	GAAACCAGTTACCCATGCGA	60.894	20	253	473	725	GCGTAGATCATTAATGCGGG	60.444	20	CCAGTTACCCATGCGAAAAA	60.856	20	248	474	721
c44707_g1	1	p2	(AT)6	12	160	171	CGAGGGGGCTGTACTTACTTT	59.661	21	GTGTGTATGGTCAATCCCCC	59.91	20	254	122	375	AACTTTTGGTTTATGCCACGA	59.505	21	GTGTGTATGGTCAATCCCCC	59.91	20	272	104	375	CGAGGGGGCTGTACTTACTT	58.344	20	GTGTGTATGGTCAATCCCCC	59.91	20	254	122	375
c12772_g1	1	p1	(A)12	12	220	231	CCAGTCAAGGTGAAATTGGT	57.485	20	TGAATGCACTTTGGTTTCCA	60.088	20	243	83	325	ACCAGTCAAGGTGAAATTGG	57.485	20	TGAATGCACTTTGGTTTCCA	60.088	20	244	82	325	ACCAGTCAAGGTGAAATTGGT	58.417	21	TGAATGCACTTTGGTTTCCA	60.088	20	244	82	325
c84456_g2	1	p2	(CA)6	12	2073	2084	ATTCCAAGGGTTTTTGAGCA	59.546	20	AGGCATAAGTATCCCTGGCA	59.551	20	258	1946	2203	ATTCCAAGGGTTTTTGAGCA	59.546	20	GGCATAAGTATCCCTGGCAC	59.415	20	257	1946	2202	ATTCCAAGGGTTTTTGAGCA	59.546	20	AAGTATCCCTGGCACACACA	59.01	20	252	1946	2197
c81680_g2	1	p1	(T)12	12	1072	1083	CCTGCATGATCGATTACCAA	59.499	20	TGTTAAAGACTGTGCCTGCG	60.05	20	271	943	1213	TAGAATTCCTCGCCGATCAC	60.177	20	GTCCATGGCCAAGAAAGATG	60.461	20	278	836	1113	TAGAATTCCTCGCCGATCAC	60.177	20	TGTCCATGGCCAAGAAAGAT	60.461	20	279	836	1114
c73995_g2	1	p1	(T)10	10	553	562	TTCAATCTCAATTCAACCCAAA	59.429	22	CAAAAGCAACACATACATCCAAA	59.918	23	267	323	589	TTTCAATCTCAATTCAACCCAA	59.429	22	CAAAAGCAACACATACATCCAAA	59.918	23	268	322	589	TTCAATCTCAATTCAACCCAAA	59.429	22	CAAAAGCAACACATACATCCAA	58.607	22	267	323	589
c83433_g2	1	p1	(T)10	10	316	325	TCAGTAGAAATGGTTGTGCATTC	59.148	23	TCAGCACTATCATGTCCCCC	60.893	20	271	79	349	GGACATGTTCAGTAGAAATGGTTG	59.804	24	TCAGCACTATCATGTCCCCC	60.893	20	279	71	349	TGGACATGTTCAGTAGAAATGGTT	59.804	24	TCAGCACTATCATGTCCCCC	60.893	20	280	70	349
c83433_g2	2	p1	(T)12	12	581	592	AGCGCTTAGTAAGTGGGCAA	60.039	20	CGACTAGAGGGGGCAATAAA	59.178	20	171	529	699	AAGCGCTTAGTAAGTGGGCA	60.039	20	CGACTAGAGGGGGCAATAAA	59.178	20	172	528	699	CAAGCGCTTAGTAAGTGGGC	60.039	20	CGACTAGAGGGGGCAATAAA	59.178	20	173	527	699
c81825_g1	1	p1	(A)10	10	147	156	TCAACTTGCCAGCAACATTC	59.847	20	GGCAAACATGGACAGTGAAA	59.547	20	263	83	345	ACATCAACTTGCCAGCAACA	60.31	20	GGCAAACATGGACAGTGAAA	59.547	20	266	80	345	CCAATGACATCAACTTGCCA	60.517	20	GGCAAACATGGACAGTGAAA	59.547	20	272	74	345
c81825_g1	2	p1	(T)15	15	876	890	TGGGGCTAAGAATGGCATAA	60.415	20	CCAACAACACATGCAATTCAC	59.879	21	195	797	991	TTAGTGGGGCTAAGAATGGC	59.182	20	CCAACAACACATGCAATTCAC	59.879	21	199	793	991	GCATAAATGAAAAGGGGAGC	58.649	20	CCAACAACACATGCAATTCAC	59.879	21	159	833	991
c36605_g1	1	p1	(T)10	10	135	144	GCAGTCTAAGCACATTGCACA	60.073	21	TGGTGGGTACACACTCAAAGA	59.045	21	181	11	191	GCAGTCTAAGCACATTGCACA	60.073	21	TGGTGGGTACACACTCAAAGAG	60.066	22	181	11	191	GCAGTCTAAGCACATTGCACA	60.073	21	GGTTTCTGATATCTTTGGTGGG	59.704	22	196	11	206
c67029_g1	1	p1	(A)10	10	1123	1132	CCACCAAAATCCATGAAGAAA	59.787	21	CAAAGTGGAAAGAAAACAGAGACA	59.835	24	278	955	1232	GACCACCAAAATCCATGAAGA	59.782	21	CAAAGTGGAAAGAAAACAGAGACA	59.835	24	280	953	1232	CCACCAAAATCCATGAAGAA	58.395	20	CAAAGTGGAAAGAAAACAGAGACA	59.835	24	278	955	1232
c57304_g1	1	p1	(T)10	10	317	326	ATTCAATGGATCTATCGGCG	59.885	20	TCAGCCCTTTGCCTGAATAC	60.214	20	148	231	378	ATTCAATGGATCTATCGGCG	59.885	20	ATCAGCCCTTTGCCTGAATA	59.668	20	149	231	379	TATTCAATGGATCTATCGGCG	59.899	21	TCAGCCCTTTGCCTGAATAC	60.214	20	149	230	378
c68728_g1	1	p1	(A)10	10	93	102	CCAGAAGGAACCCTCTTGTC	58.715	20	AGAACAAAAACATGGCCGAC	59.978	20	126	67	192	CAGAAGGAACCCTCTTGTCA	57.842	20	AGAACAAAAACATGGCCGAC	59.978	20	125	68	192	TGCACAACTAAACACCAGAAGG	60.203	22	AGAACAAAAACATGGCCGAC	59.978	20	140	53	192
c86387_g3	1	p1	(T)10	10	353	362	TTTGTTCAAGATGTTTTGTTATGGA	59.809	25	TTCATTGTTAAAGGATTTCCTCTATTT	59.029	27	258	189	446	TTTGTTCAAGATGTTTTGTTATGGA	59.809	25	TCATTGTTAAAGGATTTCCTCTATTT	57.935	26	257	189	445	TTGTTCAAGATGTTTTGTTATGGA	58.589	24	TTCATTGTTAAAGGATTTCCTCTATTT	59.029	27	257	190	446
c75222_g1	1	p1	(T)10	10	837	846	GCAAACATTTTCCTTCCTTGA	59.192	21	TCCATTGCATCTTTTTACTTGC	59.257	22	199	798	996	AGCAAACATTTTCCTTCCTTGA	60.109	22	TCCATTGCATCTTTTTACTTGC	59.257	22	200	797	996	GCAAACATTTTCCTTCCTTGA	59.192	21	CTCCATTGCATCTTTTTACTTGC	60.141	23	200	798	997
c38927_g1	1	p1	(T)12	12	198	209	GGAATCAACTTCAGGTTGCC	59.532	20	TCAACACAGGTGGTGGACAT	59.846	20	188	149	336	ATGCACTGCAAGGTCTGACA	60.473	20	TCAACACAGGTGGTGGACAT	59.846	20	263	74	336	ACATGCACTGCAAGGTCTGA	60.473	20	TCAACACAGGTGGTGGACAT	59.846	20	265	72	336
c110970_g1	1	p1	(T)12	12	123	134	CACAGCATCCTCTCCCCTAA	60.21	20	CGCAAGCGTTCACTTCAGTA	60.195	20	240	97	336	GTACATCCCAGCCTTCAGGA	60.073	20	TTTTTGGGGGAAAAGTTTGG	61.009	20	232	12	243	AAACTGCAAAGCACAGCATC	59.079	20	CGCAAGCGTTCACTTCAGTA	60.195	20	251	86	336
c67713_g2	1	p1	(A)10	10	212	221	GAAAATTGTGAACGCTGCAA	59.856	20	GTCGCACAATGTGTTCCATC	59.975	20	247	175	421	TTGAAAATTGTGAACGCTGC	59.856	20	GTCGCACAATGTGTTCCATC	59.975	20	249	173	421	GAAAATTGTGAACGCTGCAA	59.856	20	ACAATGTGTTCCATCTGCCA	59.967	20	242	175	416
c84519_g1	2	p2	(CA)6	12	190	201	GCAATGCATTTGTGAGGAAA	59.67	20	CCAAGGTCCCAAATCACAAA	60.724	20	219	29	247	GCAATGCATTTGTGAGGAAA	59.67	20	AATTCCAAGGTCCCAAATCA	59.22	20	223	29	251	GCAATGCATTTGTGAGGAAA	59.67	20	AGGTCCCAAATCACAAAAGC	59.031	20	216	29	244
c85006_g2	2	p1	(T)10	10	1039	1048	ATCGGTTGACTGCCAAAATC	59.939	20	TCTCGTCAGTTTGGCTTCCT	59.989	20	275	889	1163	ACAACACGCATCCACAAAAA	60.011	20	CCAGGAGAAAACACTTGGGA	60.081	20	260	843	1102	ATCGGTTGACTGCCAAAATC	59.939	20	CCAGGAGAAAACACTTGGGA	60.081	20	214	889	1102
c87838_g1	1	p1	(T)12	12	1015	1026	AAAGGCAAGATTTTGTTCAGGA	60.109	22	GGAGCGGAGTATTTGAAAACC	59.959	21	208	936	1143	AAGGCAAGATTTTGTTCAGGA	58.823	21	GGAGCGGAGTATTTGAAAACC	59.959	21	207	937	1143	AAAGGCAAGATTTTGTTCAGGA	60.109	22	TGTGATTAAAAACTGGAGCGG	60.117	21	222	936	1157
c59299_g1	1	p2	(TC)7	14	95	108	AGCGCAAATCTGAAGATGGT	59.843	20	AGCTGACTTATGTCGCGGAT	59.866	20	178	55	232	AGCGCAAATCTGAAGATGGT	59.843	20	GCTGACTTATGTCGCGGATT	60.243	20	177	55	231	AGCGCAAATCTGAAGATGGT	59.843	20	TAGCTGACTTATGTCGCGGA	59.59	20	179	55	233
c119479_g1	1	p2	(TG)6	12	318	329	AATCTAACGCTCCCTCGGAT	60.06	20	CATTAAAATCACATGCACGC	57.662	20	120	234	353	AATCTAACGCTCCCTCGGAT	60.06	20	ACATTAAAATCACATGCACGC	58.573	21	121	234	354	GATATCTGCGTGCGTCAAAA	59.839	20	CATTAAAATCACATGCACGC	57.662	20	103	251	353
c95704_g1	1	p1	(T)10	10	139	148	CAGTATGCAAAGTTGACAACAACA	60.13	24	AATGAACGGCAGGTGAATTT	59.434	20	105	100	204	CAGTATGCAAAGTTGACAACAACA	60.13	24	GGATTTCCCAGAATCAATGC	59.324	20	131	100	230	TGCAAAGTTGACAACAACATAAAA	59.612	24	AATGAACGGCAGGTGAATTT	59.434	20	100	105	204
c95704_g1	2	p1	(T)10	10	298	307	AAATTCACCTGCCGTTCATT	59.434	20	TGTGACAACCTCATACTAAAATCCA	59.821	25	188	185	372	GCATTGATTCTGGGAAATCCT	60.28	21	AAAATCCATCATAAAAGGCAGTT	58.165	23	145	211	355	TTGTAAATTCACCTGCCGTTC	59.989	21	TGTGACAACCTCATACTAAAATCCA	59.821	25	192	181	372
c85856_g5	1	p1	(G)13	13	256	268	GGTGAAGCCAGAGGTGAATC	59.661	20	GGTTCCATAATTGTGTGGGC	60.059	20	272	23	294	AACGCTAACGAAGCCTTGTG	60.44	20	TGGGTGTGTCTTGTGGAAAA	59.976	20	270	62	331	AACGCTAACGAAGCCTTGTG	60.44	20	TTGGGTGTGTCTTGTGGAAA	59.976	20	271	62	332
c52273_g1	1	p1	(A)12	12	199	210	CTGCATTTTCTTTCCTGCAA	59.037	20	GAAGCCTCTTACCTCCTTGAAA	59.024	22	251	138	388	CTGCATTTTCTTTCCTGCAA	59.037	20	AGAAGCCTCTTACCTCCTTGAAA	59.908	23	252	138	389	CTGCATTTTCTTTCCTGCAA	59.037	20	AAGAAGCCTCTTACCTCCTTGAA	59.908	23	253	138	390
c87971_g1	1	p1	(T)10	10	80	89	GCCTGTGCTTAAAATGTGTGC	60.693	21	ACCATCTGCCAATTTCCAAC	59.797	20	132	39	170	GCCTGTGCTTAAAATGTGTGC	60.693	21	AACCATCTGCCAATTTCCAA	60.309	20	133	39	171	GCCTGTGCTTAAAATGTGTGC	60.693	21	GACACAAAACCATCTGCCAA	59.547	20	140	39	178
c87971_g1	2	p2	(TG)6	12	2296	2307	ATGGAGTGGATGGGGTAACA	60.05	20	GCAATGAACATACGACACGG	59.995	20	270	2141	2410	ATGGAGTGGATGGGGTAACA	60.05	20	CAAGTCGCTCACACGAGAAA	60.175	20	236	2141	2376	GGATTTGGCATATGGAGTGG	60.155	20	CAAGTCGCTCACACGAGAAA	60.175	20	247	2130	2376
c83652_g1	2	p2	(AG)6	12	205	216	AGAGAGAGAGAAGGGGTGGG	59.801	20	TTTGCTTTCTCCGTCTAACACA	59.92	22	244	12	255	AGAGAGAGAGAGAAGGGGTGG	59.041	21	CTCCGTCTAACACACACCCA	59.591	20	238	10	247	GAGAGAGAGAAGGGGTGGGT	59.661	20	TTTGCTTTCTCCGTCTAACACA	59.92	22	243	13	255
c58297_g1	1	p1	(T)11	11	68	78	GCATCATTCTGGTGTATTGTGG	60.257	22	GAAGCTGGCCCATTTTTACA	60.074	20	169	3	171	GCATCATTCTGGTGTATTGTGG	60.257	22	TGAAGCTGGCCCATTTTTAC	60.074	20	170	3	172	GCATCATTCTGGTGTATTGTGG	60.257	22	TGGCTGTGGGACAATTGATA	59.924	20	203	3	205
c55978_g1	1	p1	(T)12	12	29	40	AAAGTGACTGGCAAACCCC	59.958	19	TCTCCACCAAAACATGTCCA	59.935	20	103	4	106	TGAAAGTGACTGGCAAACCC	61.075	20	TCTCCACCAAAACATGTCCA	59.935	20	105	2	106	AAAGTGACTGGCAAACCCC	59.958	19	CCGTTTCATGAATCTCCACC	60.317	20	115	4	118
c83745_g3	1	p1	(T)11	11	1035	1045	TTGTGGGGTCACATGAGAAA	59.935	20	TGGCAGCATTCTTTCCAAAT	60.585	20	203	925	1127	TTGTGGGGTCACATGAGAAA	59.935	20	TATGGCAGCATTCTTTCCAA	59.257	20	205	925	1129	CACGTATTGTGGGGTCACAT	59.139	20	TGGCAGCATTCTTTCCAAAT	60.585	20	209	919	1127
c83745_g3	2	p1	(T)12	12	1861	1872	GATTCCTTACACGCATTGCC	60.478	20	TGATTTGATCTTCCTCATTGACA	59.56	23	264	1834	2097	TTCCTTACACGCATTGCCTA	59.325	20	TGATTTGATCTTCCTCATTGACA	59.56	23	262	1836	2097	CCTTACACGCATTGCCTAGA	58.942	20	TGATTTGATCTTCCTCATTGACA	59.56	23	260	1838	2097
c83745_g3	3	p1	(A)17	17	2036	2052	GATTCCTTACACGCATTGCC	60.478	20	TGATTTGATCTTCCTCATTGACA	59.56	23	264	1834	2097	TTCCTTACACGCATTGCCTA	59.325	20	TGATTTGATCTTCCTCATTGACA	59.56	23	262	1836	2097	CCTTACACGCATTGCCTAGA	58.942	20	TGATTTGATCTTCCTCATTGACA	59.56	23	260	1838	2097
c83745_g3	4	p1	(A)10	10	2359	2368	CAGACTGTGAGATCCATGGTACA	60.043	23	AGACCGTTAAACACATACCCAA	58.427	22	249	2158	2406	CAGACTGTGAGATCCATGGTACA	60.043	23	GACCGTTAAACACATACCCAA	57.411	21	248	2158	2405	CAGACTGTGAGATCCATGGTACA	60.043	23	CCGTTAAACACATACCCAATTC	58.299	22	246	2158	2403
c65551_g1	1	p1	(C)11	11	917	927	TCATGTTGAAAGACATCCGC	59.654	20	CCAGAGGTTGATGGCCTAAG	59.688	20	239	715	953	TCATGTTGAAAGACATCCGC	59.654	20	CTTTTCCAGAGGTTGATGGC	59.67	20	244	715	958	GCATTGCAACATGGGAAGTA	59.548	20	CCAGAGGTTGATGGCCTAAG	59.688	20	164	790	953
c65551_g1	2	p1	(A)11	11	1209	1219	TCCATAAATCCTGGGTGGAA	60.126	20	TCAAACATGCCACAAGTTCA	58.675	20	209	1132	1340	TTCCATAAATCCTGGGTGGA	60.126	20	TCAAACATGCCACAAGTTCA	58.675	20	210	1131	1340	TAAATCCTGGGTGGAAGTGG	59.784	20	TCAAACATGCCACAAGTTCA	58.675	20	205	1136	1340
c86018_g1	1	p1	(A)10	10	506	515	AGCATTTCGAAGAGCCTCAA	60.096	20	GGCCTCTAAACACAGATCCAA	59.184	21	264	347	610	AGCATTTCGAAGAGCCTCAA	60.096	20	AGGCCTCTAAACACAGATCCAA	60.13	22	265	347	611	AGCATTTCGAAGAGCCTCAA	60.096	20	AAGGCCTCTAAACACAGATCCA	60.13	22	266	347	612
c71124_g1	1	p2	(CT)6	12	714	725	CATGCCTGACCTTTGATTGA	59.648	20	CATAGCCTTCTCGGAGTTGC	59.978	20	269	621	889	CATGCCTGACCTTTGATTGA	59.648	20	TAGCCTTCTCGGAGTTGCTC	59.717	20	267	621	887	CAAAGACAATGGGGGAAAAA	59.772	20	TCTTCTCCAGGCCTCTGTTC	59.53	20	240	560	799
c80138_g5	1	p1	(T)11	11	644	654	TTGCCATTCCTAAAAGGAACTT	59.163	22	GCAAAATGATCATAACCCCAG	59.287	21	266	561	826	TTGCCATTCCTAAAAGGAACTT	59.163	22	AGCAAAATGATCATAACCCCA	59.287	21	267	561	827	TTGCCATTCCTAAAAGGAACTT	59.163	22	GCAAAATGATCATAACCCCA	58.282	20	266	561	826
c72413_g1	1	p1	(T)12	12	2146	2157	TCATGAAAATGCACGCTTGT	60.265	20	TTCATTTGTGGGTGTAAGGCT	59.485	21	197	2088	2284	TCATGAAAATGCACGCTTGT	60.265	20	TTCATTTGTGGGTGTAAGGC	58.476	20	197	2088	2284	TCATGAAAATGCACGCTTGT	60.265	20	GTTCATTTGTGGGTGTAAGGC	59.35	21	198	2088	2285
c84359_g5	1	p1	(A)12	12	246	257	CGATCCTGAGTCCGAATAGC	59.797	20	AGAGGAGGGGGAATTTCTCA	60.008	20	261	137	397	CGATCCTGAGTCCGAATAGC	59.797	20	AGGAGGGGGAATTTCTCAAA	59.875	20	259	137	395	ATCGAAACCCACAACAATCC	59.653	20	AGAGGAGGGGGAATTTCTCA	60.008	20	280	118	397
c84359_g5	2	p1	(A)10	10	411	420	TGAGAAATTCCCCCTCCTCT	60.008	20	CACCTTTTTCCTGCCATGAT	59.933	20	237	378	614	TGAGAAATTCCCCCTCCTCT	60.008	20	CATCACCTTTTTCCTGCCAT	59.933	20	240	378	617	TGAGAAATTCCCCCTCCTCT	60.008	20	ATACGCCAGCATGAATAGCC	60.088	20	131	378	508
c64206_g1	1	p1	(T)10	10	1344	1353	CGATTGAAGTTGTGCGCTTA	60.014	20	CGAAACAAGCATGCAAAGAA	59.992	20	128	1265	1392	CGATTGAAGTTGTGCGCTTA	60.014	20	TTCGAAACAAGCATGCAAAG	59.992	20	130	1265	1394	CGATTGAAGTTGTGCGCTTA	60.014	20	GCTTTCCTCCTTACCCGAAC	60.074	20	153	1265	1417
c89728_g1	1	p1	(A)11	11	66	76	CATTTGTGTCATTGTCTTGAGAAG	58.814	24	AAACAGCCTGTGCAGATTCC	60.263	20	278	11	288	CATTTGTGTCATTGTCTTGAGAAG	58.814	24	GTGGAAGCACTTTTGGCAGT	60.299	20	156	11	166	CATTTGTGTCATTGTCTTGAGAAG	58.814	24	AGTGGAAGCACTTTTGGCAG	60.431	20	157	11	167
c87132_g2	1	p1	(A)10	10	25	34	AGTCCATCTCATTCTAGCCCC	59.55	21	CCAGTTTGGAAAAAGGAAGC	58.809	20	261	1	261	GTCCATCTCATTCTAGCCCC	58.544	20	CCAGTTTGGAAAAAGGAAGC	58.809	20	260	2	261	AGTCCATCTCATTCTAGCCCC	59.55	21	TCCAGTTTGGAAAAAGGAAGC	60.579	21	262	1	262
c86734_g3	2	p1	(T)12	12	847	858	TCGTTTTCACAATTTTTGCATC	59.985	22	TTGCCTGAAGCTACGGTTTC	60.386	20	259	673	931	GGGTTTGACAGATTTGCATTT	58.941	21	TTGCCTGAAGCTACGGTTTC	60.386	20	203	729	931	AGGGTTTGACAGATTTGCATTT	59.877	22	TTGCCTGAAGCTACGGTTTC	60.386	20	204	728	931
c86734_g3	3	p1	(A)10	10	1055	1064	AACCGTAGCTTCAGGCAATC	59.34	20	CCAGTCTTCTCTTTGCCACA	59.007	20	233	914	1146	CCCCACAACATGCATTAAAA	59.277	20	CCAGTCTTCTCTTTGCCACA	59.007	20	192	955	1146	AGGAAACCGTAGCTTCAGGC	60.763	20	CCAGTCTTCTCTTTGCCACA	59.007	20	237	910	1146
c78403_g5	1	p1	(A)10	10	39	48	TTCAAAGGCAAATAACTCCG	57.901	20	GGTCCAAAAGATTCAAAGTCG	58.682	21	156	16	171	TTCAAAGGCAAATAACTCCG	57.901	20	AGGTCCAAAAGATTCAAAGTCG	59.631	22	157	16	172	TTCAAAGGCAAATAACTCCG	57.901	20	GGTCCAAAAGATTCAAAGTCGT	59.504	22	156	16	171
c66241_g3	1	p1	(T)15	15	199	213	GTGGCAATGCAGCCTCTTAT	60.243	20	AGCCAGTCACGCATTTCTCT	60.02	20	244	174	417	ATGTTGCCACCCATGAAAAT	60.059	20	GCTGTCTGACGACAAGCAAG	59.776	20	255	30	284	GTGGCAATGCAGCCTCTTAT	60.243	20	TTTTGCATGGCAACTCCATA	60.073	20	178	174	351
c84886_g1	2	p2	(CA)6	12	1517	1528	GGCAAATTGCACACACACAC	61.057	20	GCAACTACGTGGCTTTTGGT	60.176	20	148	1491	1638	GGCAAATTGCACACACACAC	61.057	20	CTACGTGGCTTTTGGTAGCC	59.769	20	144	1491	1634	CACATTGCTGTCATTTGATCG	60.127	21	GCAACTACGTGGCTTTTGGT	60.176	20	224	1415	1638
c81711_g2	1	p1	(A)12	12	141	152	CAATTGTTGTGGTAAGGGGAA	59.71	21	AGTACACTTGAACCCCACGG	59.884	20	101	105	205	CAATTGTTGTGGTAAGGGGA	58.325	20	AGTACACTTGAACCCCACGG	59.884	20	101	105	205	ACAATTGTTGTGGTAAGGGGA	59.205	21	AGTACACTTGAACCCCACGG	59.884	20	102	104	205
c75772_g1	1	p1	(T)16	16	891	906	ATGGGGTCTGAATGATGCTC	59.893	20	ATGGCGTAAATCCACCTTTG	59.823	20	205	815	1019	ATGGGGTCTGAATGATGCTC	59.893	20	CATGGCGTAAATCCACCTTT	59.823	20	206	815	1020	ATGGGGTCTGAATGATGCTC	59.893	20	TCATGGCGTAAATCCACCTT	60.331	20	207	815	1021
c75772_g1	2	p1	(T)10	10	1210	1219	CAAAGGTGGATTTACGCCAT	59.823	20	TTAACAATTGCTGGAAGCCC	60.074	20	256	1000	1255	AAGGTGGATTTACGCCATGA	60.331	20	TTAACAATTGCTGGAAGCCC	60.074	20	254	1002	1255	GGTGGATTTACGCCATGATT	59.651	20	TTAACAATTGCTGGAAGCCC	60.074	20	252	1004	1255
c49168_g1	1	p1	(A)11	11	26	36	GGTGGTGTATATTCGCTTTTTC	57.712	22	CGTTCATTGCAGAGACGTTG	60.449	20	164	0	163	GGTGGTGTATATTCGCTTTTTCT	58.645	23	CGTTCATTGCAGAGACGTTG	60.449	20	164	0	163	GGTGGTGTATATTCGCTTTTTC	57.712	22	ATGAGTCACCAAGGCCATTT	59.41	20	231	0	230
c66082_g2	1	p3	(CAA)5	15	418	432	CAGATCAGGCAGAGCAATCA	60.096	20	AAACAAAAGCCACCAACGAC	60.015	20	194	362	555	CAGATCAGGCAGAGCAATCA	60.096	20	ATACGAATTTTTCACGCGCT	59.748	20	116	362	477	CAGATCAGGCAGAGCAATCA	60.096	20	ATTTTTCACGCGCTCTATCG	60.364	20	110	362	471
c82195_g6	1	p3	(AAT)5	15	934	948	GAACGGCTCAGGTCAACAAT	60.119	20	GACCCGTTTAAATTTTTCGGA	60.168	21	223	864	1086	GAACGGCTCAGGTCAACAAT	60.119	20	CCCGTTTAAATTTTTCGGAGA	60.285	21	221	864	1084	GAACGGCTCAGGTCAACAAT	60.119	20	CCCGTTTAAATTTTTCGGAG	58.604	20	221	864	1084
c80215_g1	1	p1	(A)10	10	322	331	TTAGCGTTTTGTGATGGCTG	59.872	20	GGCCCTCGTAGCATTATTGA	60.06	20	263	157	419	CGTTTTGTGATGGCTGACAC	60.16	20	GGCCCTCGTAGCATTATTGA	60.06	20	259	161	419	TAGCGTTTTGTGATGGCTGA	60.401	20	GGCCCTCGTAGCATTATTGA	60.06	20	262	158	419
c12844_g1	1	p1	(A)10	10	130	139	CTCAAGGGCACACCTCTAGC	60.012	20	CCTTGTCAGGTGAAAATCCG	60.486	20	210	55	264	CCTCCCAAGTGCGATACAAC	60.517	20	TTTAAATTTTGCTGTCCGCC	60.075	20	258	99	356	TGAGCAGTGTCTGGCTCAAG	60.333	20	CGTGGAGTGTTTCCTTGTCA	59.72	20	236	41	276
c6549_g1	1	p2	(TG)7	14	122	135	ACTGAGGGGTGTAAAAAGATCA	57.724	22	TGTCCATGCTGCATTTCATT	60.08	20	238	14	251	ACTGAGGGGTGTAAAAAGATCA	57.724	22	AATGTCCATGCTGCATTTCA	60.08	20	240	14	253	ACTGAGGGGTGTAAAAAGATCA	57.724	22	TCCATGCTGCATTTCATTTC	59.628	20	236	14	249
c72114_g1	1	p1	(A)11	11	170	180	CCCCAAAAGACCAAAGTTGT	58.931	20	TTGGACAAAGAACTGCTTGC	59.05	20	222	116	337	GGTGTGTCCCTGAGCAAGAC	60.723	20	TGCTTGCCGTTAATCAATTTT	59.616	21	279	46	324	CTGAGCAAGACACCCTCACC	60.861	20	TGCTTGCCGTTAATCAATTTT	59.616	21	270	55	324
c81688_g1	1	p1	(T)10	10	1321	1330	AAGGGGAAGGATACTTTGGG	59.28	20	CACCTCTTCATTACAAGCATGG	59.632	22	177	1229	1405	AAGGGGAAGGATACTTTGGGT	60.062	21	CACCTCTTCATTACAAGCATGG	59.632	22	177	1229	1405	AGGGGAAGGATACTTTGGGT	58.781	20	CACCTCTTCATTACAAGCATGG	59.632	22	176	1230	1405
c82447_g3	1	p1	(A)12	12	1139	1150	GGGATGGCATGTTGTTTGAT	60.591	20	AGGGCAAGAGTGCATTTCAA	60.776	20	258	1046	1303	GGGATGGCATGTTGTTTGAT	60.591	20	AAGGGCAAGAGTGCATTTCA	60.776	20	259	1046	1304	GGGATGGCATGTTGTTTGAT	60.591	20	GGGCAAGAGTGCATTTCAA	59.79	19	257	1046	1302
c82447_g3	2	p1	(T)10	10	1515	1524	GCAAGGTAGGTGGGATGTCT	59.018	20	AAGGGGGAACAAAACAGGAT	59.668	20	185	1449	1633	AGCAAGGTAGGTGGGATGTC	59.018	20	AAGGGGGAACAAAACAGGAT	59.668	20	186	1448	1633	AGCAAGGTAGGTGGGATGTCT	60.009	21	AAGGGGGAACAAAACAGGAT	59.668	20	186	1448	1633
c82447_g3	3	p1	(A)10	10	1768	1777	ATCCTGTTTTGTTCCCCCTT	59.668	20	TGATGACAACTGTAAGATTTTTGTG	58.297	25	199	1614	1812	TGTTCCCCCTTGTAAGGCTA	59.564	20	TGATGACAACTGTAAGATTTTTGTG	58.297	25	190	1623	1812	ATCCTGTTTTGTTCCCCCTT	59.668	20	TGATGACAACTGTAAGATTTTTGTGT	59.079	26	199	1614	1812
c70081_g1	1	p1	(T)10	10	214	223	CCATTTTGATACGCTGAAACC	59.465	21	GCAAATCAAAGAAACTGTCAGG	58.882	22	110	147	256	CCATTTTGATACGCTGAAACC	59.465	21	AGCAAATCAAAGAAACTGTCAGG	59.812	23	111	147	257	TGATCCATTTTGATACGCTGA	59.126	21	GCAAATCAAAGAAACTGTCAGG	58.882	22	114	143	256
c81229_g3	1	p1	(T)10	10	2411	2420	CGAGTATAGTAATTGGTGCCGA	59.166	22	AAGCAAATGCAATGTTGGG	59.533	19	263	2188	2450	TCGAGTATAGTAATTGGTGCCG	59.166	22	AAGCAAATGCAATGTTGGG	59.533	19	264	2187	2450	CGAGTATAGTAATTGGTGCCGA	59.166	22	TTTTTACCAAGCAAATGCAATG	60.002	22	271	2188	2458
c83456_g3	1	p1	(A)10	10	1029	1038	GCTCACGAATTAACGCCATT	60.103	20	GGGTTGTGAGCAGGGATCTA	60.073	20	278	907	1184	GCTCACGAATTAACGCCATT	60.103	20	GCATTCAAGCAACATTCCCT	60.081	20	233	907	1139	TAGGCTCACGAATTAACGCC	60.23	20	GCATTCAAGCAACATTCCCT	60.081	20	236	904	1139
c73384_g1	1	p1	(A)10	10	1129	1138	TCCTGTTGGAATATGGTCACA	58.836	21	CCATGTAGCAACAATGCTGG	60.134	20	252	935	1186	TCCTGTTGGAATATGGTCACA	58.836	21	GCTGGACAGCCTGTGATGTA	59.862	20	237	935	1171	GTCCTGTTGGAATATGGTCACA	59.717	22	CCATGTAGCAACAATGCTGG	60.134	20	253	934	1186
c75214_g1	1	p1	(A)10	10	464	473	GCCCTTTTGCTAAAAAGATTAGG	59.682	23	AATTTTGGCACTGCCCTTTT	60.83	20	278	237	514	CCCTTTTGCTAAAAAGATTAGGC	59.682	23	GAATTTTGGCACTGCCCTT	60.066	19	278	238	515	GCCCTTTTGCTAAAAAGATTAGG	59.682	23	GAATTTTGGCACTGCCCTT	60.066	19	279	237	515
c80366_g2	1	p1	(T)11	11	161	171	TGGCCCCTGACTTAAAAATG	59.931	20	TCTGTGTGGGGTATTCTCACTG	60.028	22	237	30	266	TTTTCTGAATATGGCCCCTG	59.894	20	TCTGTGTGGGGTATTCTCACTG	60.028	22	248	19	266	TTCTGAATATGGCCCCTGAC	59.894	20	TCTGTGTGGGGTATTCTCACTG	60.028	22	246	21	266
c78979_g1	1	p1	(A)10	10	51	60	CCAGGTGATGGATAAACCATGT	60.856	22	TGCATTCTGACACTTGACTGG	59.889	21	179	1	179	CCAGGTGATGGATAAACCATGT	60.856	22	CTGGTAACTCCACCAATGTCC	59.318	21	162	1	162	CCAGGTGATGGATAAACCATGT	60.856	22	GGTAACTCCACCAATGTCCA	58.258	20	160	1	160
c85078_g1	1	p1	(T)13	13	3112	3124	AACAGATTTTTGAACAACATTTGC	59.478	24	ACGACCGTGATGCCAATAAT	60.221	20	246	2997	3242	CAGATTTTTGAACAACATTTGC	57.37	22	ACGACCGTGATGCCAATAAT	60.221	20	244	2999	3242	AACAGATTTTTGAACAACATTTGC	59.478	24	AGATAGGGGCAAAATCACGA	59.528	20	262	2997	3258
c53818_g1	1	p1	(T)14	14	36	49	AAGAACTTCATGGGGTGGGT	60.607	20	CCTCCGAAAAGTTTCTGCAA	60.357	20	272	5	276	AAGAACTTCATGGGGTGGGT	60.607	20	TCTGCAAACATGCAGCAAAT	60.41	20	259	5	263	AACTTCATGGGGTGGGTGT	60.08	19	CCTCCGAAAAGTTTCTGCAA	60.357	20	269	8	276
c78319_g1	1	p1	(T)10	10	2269	2278	CCAGCAGGGTGTCTGATAAAA	60.118	21	CTGTGCCCCTAACCTGTTGT	60.028	20	278	2200	2477	CCAGCAGGGTGTCTGATAAAA	60.118	21	ACTGTGCCCCTAACCTGTTG	60.028	20	279	2200	2478	CCAGCAGGGTGTCTGATAAA	58.722	20	CTGTGCCCCTAACCTGTTGT	60.028	20	278	2200	2477
c97693_g1	1	p1	(A)11	11	66	76	ATGGCAATGCCCTAAAAGAA	59.547	20	CGTCAAGTAACTGGCATAGCA	59.003	21	270	11	280	AATGGCAATGCCCTAAAAGA	59.547	20	CGTCAAGTAACTGGCATAGCA	59.003	21	271	10	280	TGGCAATGCCCTAAAAGAAA	60.56	20	CGTCAAGTAACTGGCATAGCA	59.003	21	269	12	280
c86863_g4	1	p1	(A)10	10	413	422	TTTGCAAGAATGATTTAACAGACA	58.851	24	TTGTGTTCGGATTCATTGGA	59.9	20	217	353	569	TGTAATGAAAGTTTGCAAGAATGA	58.851	24	TTGTGTTCGGATTCATTGGA	59.9	20	228	342	569	TTTGCAAGAATGATTTAACAGACA	58.851	24	TGAACACTGTTGGGCAAAAA	60.127	20	244	353	596
c73369_g3	1	p2	(TA)6	12	220	231	AACGAATGCTCAAACCCAAC	59.978	20	AGACCCCATCCTAACCGACT	59.817	20	241	44	284	ACAAACGAATGCTCAAACCC	59.978	20	AGACCCCATCCTAACCGACT	59.817	20	244	41	284	AACGAATGCTCAAACCCAAC	59.978	20	GACCCCATCCTAACCGACTT	60.19	20	240	44	283
c62833_g1	1	p1	(A)14	14	228	241	CGAAGTTTCGTGAATACGGTC	59.623	21	GATACTGGCAGGGAGACTGG	59.679	20	268	0	267	AGCTGCTGGTGGCTAGACTAA	59.299	21	GATACTGGCAGGGAGACTGG	59.679	20	100	168	267	TTAGCTGCTGGTGGCTAGACT	59.299	21	GATACTGGCAGGGAGACTGG	59.679	20	102	166	267
c81997_g4	1	p1	(T)10	10	525	534	GGCAGGAATGAGTCAGGAGA	60.349	20	TACCCGATAACCCAATCCAA	60.009	20	125	486	610	GGCAGGAATGAGTCAGGAGA	60.349	20	TTCATTTGTCCCACGATCAA	59.9	20	279	486	764	GTTTTGGGCAGGAATGAGTC	59.532	20	TACCCGATAACCCAATCCAA	60.009	20	131	480	610
c75284_g1	1	p1	(T)10	10	3686	3695	GAAGGAAACTTGAATCCCCC	59.744	20	TTCCTTGTATTCCAGTGGGC	59.933	20	232	3495	3726	GGCGATGAGGATTTTGTGTT	59.939	20	TGTATTCCAGTGGGCAGGAT	60.34	20	280	3442	3721	GAAGGAAACTTGAATCCCCC	59.744	20	TGTATTCCAGTGGGCAGGAT	60.34	20	227	3495	3721
c73366_g1	1	p1	(A)10	10	888	897	AAAGCCACAGAACCATGTGA	59.139	20	TCCTGGGACAAATCAAAGAAA	59.532	21	277	692	968	AAAGCCACAGAACCATGTGA	59.139	20	TTCCTGGGACAAATCAAAGAA	59.532	21	278	692	969	AAAGCCACAGAACCATGTGA	59.139	20	TTTCCTGGGACAAATCAAAGA	59.532	21	279	692	970
c83730_g1	2	c	(AT)7tatttacacaaaatacatattcatatctatgtataaatgttttatgccaaataagacacacagacctgcttatcctccaagaggaaatcaaatc(T)11	119	1576	1694	CCTGTAAACATCAGTTACCTGTATCA	58.637	26	AGGGATAGTGCATGTGGTGC	60.956	20	236	1523	1758	CCTGTAAACATCAGTTACCTGTATCA	58.637	26	GGGATAGTGCATGTGGTGC	59.941	19	235	1523	1757	ACCTGTAAACATCAGTTACCTGTATCA	59.369	27	AGGGATAGTGCATGTGGTGC	60.956	20	237	1522	1758
c38513_g1	1	p2	(TG)6	12	60	71	TGAAAGCCAAGTTAGAAGAAAGG	59.107	23	CTCCACATGAAACCAGGGTC	60.363	20	205	2	206	TGAAAGCCAAGTTAGAAGAAAGG	59.107	23	CATGAAACCAGGGTCAGACA	59.52	20	200	2	201	TGAAAGCCAAGTTAGAAGAAAGG	59.107	23	CACATGAAACCAGGGTCAGA	59.52	20	202	2	203
c94133_g1	1	p1	(T)10	10	37	46	TGCTCGCAATGGTATGTTGT	60.142	20	TAATCCGACTGGAAGTTGCC	60.074	20	275	12	286	TGCTCGCAATGGTATGTTGT	60.142	20	ACTGGAAGTTGCCGTAATCG	60.132	20	268	12	279	TGCTCGCAATGGTATGTTGT	60.142	20	CGACTGGAAGTTGCCGTAAT	60.132	20	270	12	281
c78436_g1	1	p3	(TAT)6	18	873	890	GCAGTCTGACGTACATGGCA	60.907	20	ATGTGTGATGGCTGCTCTTG	59.862	20	234	783	1016	GCAGTCTGACGTACATGGCA	60.907	20	CATGTGTGATGGCTGCTCTT	59.862	20	235	783	1017	GCAGTCTGACGTACATGGCA	60.907	20	TGGCTGCTCTTGTATGATGG	59.823	20	226	783	1008
c87603_g2	1	p1	(A)10	10	169	178	AAAACCAAAAATAAAGGCCAAA	58.977	22	CCCACACACCCTCTGATTTC	60.363	20	259	20	278	AAAACCAAAAATAAAGGCCAAAG	59.792	23	CCCACACACCCTCTGATTTC	60.363	20	259	20	278	AAACCAAAAATAAAGGCCAAA	57.751	21	CCCACACACCCTCTGATTTC	60.363	20	258	21	278
c122225_g1	1	p1	(T)10	10	57	66	TTCAATGGGTGAACAGTTGAG	58.609	21	TTCCAGAAATATAGGAAGATAAAATGG	59.298	27	109	1	109	TTCAATGGGTGAACAGTTGAG	58.609	21	TCCAGAAATATAGGAAGATAAAATGG	58.22	26	108	1	108	TTCAATGGGTGAACAGTTGAGT	59.496	22	TTCCAGAAATATAGGAAGATAAAATGG	59.298	27	109	1	109
c71988_g1	1	p1	(A)10	10	581	590	CAGGCCCTTCAAGTTACTGC	59.875	20	TTGGGATATGTGTCTGATTTGC	59.829	22	272	420	691	TACGGAATGGCAGTTGGAAT	60.331	20	CCATCAGTTTTTCAGGTTGACA	60.008	22	216	509	724	ATACGGAATGGCAGTTGGAA	60.331	20	CCATCAGTTTTTCAGGTTGACA	60.008	22	217	508	724
c80250_g1	1	p1	(A)12	12	59	70	GCGCTGTTATCGACAGGAGT	60.428	20	TAAGCATTTTCACCAAGGGC	60.074	20	144	7	150	GCGCTGTTATCGACAGGAGT	60.428	20	ATAGTCCTGCCGCTTTTTGA	59.845	20	217	7	223	GCGCTGTTATCGACAGGAGT	60.428	20	ATCAGATTGGCCAAAGCAGT	59.7	20	192	7	198
c86092_g3	1	p1	(T)13	13	1727	1739	CCACCAAAACTCCAATTTTCC	60.559	21	TGGAGACAATGTACACATTCCTATG	60.176	25	194	1622	1815	AAATCACCACCAAAACTCCAA	59.322	21	TGGAGACAATGTACACATTCCTATG	60.176	25	200	1616	1815	AAAATCACCACCAAAACTCCA	59.322	21	TGGAGACAATGTACACATTCCTATG	60.176	25	201	1615	1815
c62350_g1	2	p1	(T)10	10	128	137	TAACTGAAAAGGGGCAGTGG	60.103	20	TTTGAAGTGTTCTTGCATTAAATTG	59.619	25	212	19	230	GTGATACAGGGGCAGGGTTA	59.813	20	TTTGAAGTGTTCTTGCATTAAATTG	59.619	25	159	72	230	TAACTGAAAAGGGGCAGTGG	60.103	20	TTGAAGTGTTCTTGCATTAAATTG	58.424	24	211	19	229
c123377_g1	1	p1	(A)11	11	26	36	GGGTTGCTATTGACGATGTTG	60.38	21	GACCTTGATGTTGAAAGGCTG	59.726	21	250	0	249	GGGTTGCTATTGACGATGTTG	60.38	21	CCTTGATGTTGAAAGGCTGTT	59.228	21	248	0	247	GGGTTGCTATTGACGATGTTG	60.38	21	ACCTTGATGTTGAAAGGCTGTT	60.04	22	249	0	248
c73069_g2	1	p3	(GGA)5	15	1583	1597	ACAATGAAACACGATGCCAA	59.972	20	GACAGCCTGCCAAGCTAAAC	60.022	20	155	1551	1705	CAATGAAACACGATGCCAAG	60.111	20	GACAGCCTGCCAAGCTAAAC	60.022	20	154	1552	1705	CGATTGCGCAAGAAATACAA	59.842	20	GACAGCCTGCCAAGCTAAAC	60.022	20	171	1535	1705
c4669_g1	1	p2	(CA)6	12	103	114	TTGCCTTGGTGTGAGCAATA	60.257	20	TATGTGGGGATGTTGTGTGG	60.088	20	144	13	156	TTGCCTTGGTGTGAGCAATA	60.257	20	AGTGTGGTGTGTGTGGTGGT	59.796	20	193	13	205	TTGCCTTGGTGTGAGCAATA	60.257	20	AAGTGTGGTGTGTGTGGTGG	60.383	20	194	13	206
c27356_g1	1	p1	(A)11	11	373	383	AAAATGCTGACTACATTGCCG	60.145	21	TGCATCCTGATTAGTGTGTTCC	60	22	100	318	417	TAAAATGCTGACTACATTGCCG	60.15	22	TGCATCCTGATTAGTGTGTTCC	60	22	101	317	417	AAAATGCTGACTACATTGCCGT	60.905	22	TGCATCCTGATTAGTGTGTTCC	60	22	100	318	417
c68451_g1	1	p2	(AC)7	14	67	80	AGGGTGCTTTCATGTCTCAT	57.158	20	CGCTAACTGCATCTGTTTTTG	58.644	21	170	28	197	AGGGTGCTTTCATGTCTCAT	57.158	20	ACGCTAACTGCATCTGTTTTTG	59.469	22	171	28	198	CTAGGGTGCTTTCATGTCTCA	57.966	21	CGCTAACTGCATCTGTTTTTG	58.644	21	172	26	197
c25259_g1	1	p3	(CCT)5	15	133	147	AACGAAAAAGTTGCAGCAGAA	60.046	21	ATTCTGGGAATTTACCGCCT	59.799	20	135	105	239	AACGAAAAAGTTGCAGCAGAA	60.046	21	GGAATTTACCGCCTCCTTGT	60.32	20	129	105	233	GGGAGAAGTCCAATCAAGCTC	60.205	21	ATTCTGGGAATTTACCGCCT	59.799	20	229	11	239
c86598_g2	1	p5	(CAAAA)5	25	38	62	TTACACAAATCACGAGAGACTCC	58.383	23	TGACGTCCTTACTGCTGGTG	59.897	20	203	12	214	TTACACAAATCACGAGAGACTCC	58.383	23	TGTCCACAATGTTCGAAAGC	59.697	20	231	12	242	TTACACAAATCACGAGAGACTCC	58.383	23	GTCCACAATGTTCGAAAGCC	60.504	20	230	12	241
c86598_g2	2	p1	(T)10	10	457	466	TAGCAGGAACATTGCCTTCC	60.214	20	ATGAATGGCTTGGCTCAGAT	59.658	20	253	275	527	TAGCAGGAACATTGCCTTCC	60.214	20	TATGAATGGCTTGGCTCAGA	59.375	20	254	275	528	TAGCAGGAACATTGCCTTCC	60.214	20	TTTATGAATGGCTTGGCTCA	59.257	20	256	275	530
c65406_g1	1	p1	(A)11	11	500	510	AGGTAGGGTGGCTGTGTTTG	60.028	20	TCATGACTGAGGGGAGACAA	59.18	20	253	377	629	AGGTAGGGTGGCTGTGTTTG	60.028	20	TTCATGACTGAGGGGAGACA	59.18	20	254	377	630	AAAATATTTGGGGAGCGGAG	60.272	20	TCATGACTGAGGGGAGACAA	59.18	20	271	359	629
c65406_g1	2	p1	(A)11	11	706	716	AGAGTTGTCTCCCCTCAGTCA	58.885	21	ATGAGTTTAACGGCCTGTCG	60.132	20	217	606	822	AGAGTTGTCTCCCCTCAGTCA	58.885	21	CTGTCGGCATCAAGGTCTTT	60.255	20	203	606	808	GAGTTGTCTCCCCTCAGTCA	57.751	20	ATGAGTTTAACGGCCTGTCG	60.132	20	216	607	822
c86998_g1	1	p1	(T)13	13	2318	2330	TGCCCTGACAGCAGTTAAATC	60.264	21	TTTCACACGTTTCTGTTGGAA	59.205	21	183	2268	2450	TGCCCTGACAGCAGTTAAATC	60.264	21	CATTTCACACGTTTCTGTTGG	59.083	21	185	2268	2452	TAGAGCTTCAGCACATGCCC	61.488	20	TTTCACACGTTTCTGTTGGAA	59.205	21	198	2253	2450
c79357_g1	1	c	(A)11gatacaaagaaaatgtccatgcgactgtaattaaaag(A)10	58	780	837	CACATGGGTGAAGTTGATATGG	60.11	22	ATGGATGAAGTGAAATCCGC	59.9	20	240	687	926	TGGGTGAAGTTGATATGGTCA	58.836	21	ATGGATGAAGTGAAATCCGC	59.9	20	236	691	926	CACATGGGTGAAGTTGATATGG	60.11	22	GGATGAAGTGAAATCCGCTC	59.635	20	238	687	924
c55556_g1	1	p2	(GT)8	16	592	607	CATGCATGCCAAAACCATTA	60.334	20	GAAAAGAGCTGCAGAAACCAG	59.252	21	150	533	682	CATGCATGCCAAAACCATTA	60.334	20	AGAAAAGAGCTGCAGAAACCA	59.252	21	151	533	683	CATGCATGCCAAAACCATTA	60.334	20	GAAAAGAGCTGCAGAAACCA	58.228	20	150	533	682
c73376_g2	1	p1	(T)10	10	125	134	CTTGTGACGGTTTTCTGCAA	59.881	20	TTGAGAAAAGAAAGTGGAATTGAA	59.307	24	155	7	161	CTTGTGACGGTTTTCTGCAA	59.881	20	TGAAAATTGAGAAAAGAAAGTGGA	59.307	24	161	7	167	CTTGTGACGGTTTTCTGCAA	59.881	20	TGAGAAAAGAAAGTGGAATTGAA	58.039	23	154	7	160
c77044_g1	1	p4	(TGAA)5	20	3866	3885	TGCACTATCAAGCATCAGGC	59.979	20	TGAATATTGCAATGGTGAAATTG	59.725	23	214	3723	3936	CATGATGTGTGCAGGAGCTT	59.862	20	TGAATATTGCAATGGTGAAATTG	59.725	23	105	3832	3936	GGCTGTTGGTACAAGGCAGT	60.179	20	TGAATATTGCAATGGTGAAATTG	59.725	23	197	3740	3936
c77044_g1	2	p1	(T)11	11	4585	4595	TGAAATTGGCCATTATGGAA	58.815	20	CAGTCACTTGGCACTTGGAA	59.873	20	275	4450	4724	TGAAATTGGCCATTATGGAA	58.815	20	ACAGTCACTTGGCACTTGGA	59.31	20	276	4450	4725	ATGAAATTGGCCATTATGGAA	59.137	21	CAGTCACTTGGCACTTGGAA	59.873	20	276	4449	4724
c86550_g2	2	p2	(TA)7	14	1317	1330	TGTATGCAAACCGTTTTCTGAG	60.166	22	CAGCATCAACAATGCAAAGAA	59.864	21	183	1285	1467	TGTATGCAAACCGTTTTCTGAG	60.166	22	CACAAACAGCATCAACAATGC	60.173	21	189	1285	1473	TTGTATGCAAACCGTTTTCTG	58.736	21	CAGCATCAACAATGCAAAGAA	59.864	21	184	1284	1467
c85062_g1	1	p1	(T)20	20	3943	3962	TTTGCCACCTTGATTTGAGA	59.247	20	TCGACAGAGATGTACTGAATCAAA	58.906	24	245	3774	4018	TTGCCACCTTGATTTGAGAA	59.247	20	TCGACAGAGATGTACTGAATCAAAA	60.176	25	244	3775	4018	TTTGCCACCTTGATTTGAGA	59.247	20	TCGACAGAGATGTACTGAATCAAAA	60.176	25	245	3774	4018
c84893_g1	1	p2	(GA)6	12	3456	3467	GCGGACTTTGTGCTTGTATG	59.347	20	TGAAAGATAACTGGGGACCTG	59.038	21	202	3400	3601	GCGGACTTTGTGCTTGTATG	59.347	20	TGTGAAAGATAACTGGGGACC	58.898	21	204	3400	3603	GCGGACTTTGTGCTTGTATG	59.347	20	GTGAAAGATAACTGGGGACCTG	59.864	22	203	3400	3602
c84893_g1	2	c	(T)11c(T)10	22	3626	3647	CAGGTCCCCAGTTATCTTTCA	59.038	21	TTTAAACTGCTTTTTGCATCC	57.163	21	220	3581	3800	GGTCCCCAGTTATCTTTCACA	58.898	21	TTTAAACTGCTTTTTGCATCC	57.163	21	218	3583	3800	AGGTCCCCAGTTATCTTTCACA	59.864	22	TTTAAACTGCTTTTTGCATCC	57.163	21	219	3582	3800
c84893_g1	3	p1	(T)10	10	3811	3820	TTTGGATGCAAAAAGCAGTT	58.413	20	CAGATCTCAAAAATTACCAGGC	57.888	22	111	3777	3887	TTTGGATGCAAAAAGCAGTT	58.413	20	CAGATCTCAAAAATTACCAGGCT	58.835	23	111	3777	3887	TTTGGATGCAAAAAGCAGTTTA	59.769	22	CAGATCTCAAAAATTACCAGGC	57.888	22	111	3777	3887
c87705_g1	1	p3	(TCT)6	18	4318	4335	GTGTCATCCGAGGAGGAAGA	60.199	20	GAGTCATGGGAGAAGGTGGA	60.048	20	235	4251	4485	GTGTCATCCGAGGAGGAAGA	60.199	20	TCAGACCCTCTTCTGGGCTA	59.943	20	175	4251	4425	AGTCACCGTCACCAGTGTCA	60.207	20	TCAGACCCTCTTCTGGGCTA	59.943	20	189	4237	4425
c78476_g1	1	p1	(A)10	10	1448	1457	GCATGAAAACATGTAGGGAAGG	60.721	22	AAAAACACGGCAATAGGCAT	59.479	20	245	1423	1667	GCATGAAAACATGTAGGGAAGG	60.721	22	AAACACGGCAATAGGCATAAA	59.507	21	243	1423	1665	GCATGAAAACATGTAGGGAAGG	60.721	22	AAAACACGGCAATAGGCATAA	59.507	21	244	1423	1666
c74850_g1	1	c	(TG)6ggtgag(GT)6	30	695	724	TTTGAAGGAGGTTTATGAGCAA	58.875	22	TCATCCCACCTGCAATAACA	59.924	20	199	647	845	TTTGAAGGAGGTTTATGAGCAA	58.875	22	TGTCATCCCACCTGCAATAA	59.924	20	201	647	847	CTTTGAAGGAGGTTTATGAGCAA	59.78	23	TCATCCCACCTGCAATAACA	59.924	20	200	646	845
c80865_g1	2	p1	(A)11	11	219	229	TCTTGAGGGCTGTGTCTGTG	60.022	20	CAGGAACCTGGAGAACATGAA	60.096	21	245	47	291	TCTTGAGGGCTGTGTCTGTG	60.022	20	CAGGAACCTGGAGAACATGA	58.641	20	245	47	291	TCTTGAGGGCTGTGTCTGTG	60.022	20	ACAGGAACCTGGAGAACATGA	59.564	21	246	47	292
c76911_g3	1	p1	(A)10	10	130	139	CCTGTGAATACGGCCACATA	59.42	20	TCCACACAAGTTGTCTAACATTCA	59.58	24	275	5	279	CCTGTGAATACGGCCACATA	59.42	20	CCACACAAGTTGTCTAACATTCAA	59.107	24	274	5	278	CCTGTGAATACGGCCACATA	59.42	20	ATCCACACAAGTTGTCTAACATTCA	59.854	25	276	5	280
c76911_g3	2	p1	(A)10	10	246	255	TCCAATTTTAACAAAACAAATCAAA	58.941	25	TTGTAGGAAAACGGGTCATGT	59.345	21	249	176	424	TTCCAATTTTAACAAAACAAATCAA	58.941	25	TTGTAGGAAAACGGGTCATGT	59.345	21	250	175	424	CCAATTTTAACAAAACAAATCAAATG	59.934	26	TTGTAGGAAAACGGGTCATGT	59.345	21	248	177	424
c87736_g2	1	p1	(A)13	13	462	474	GCATCATTTCGACCCTGTTT	59.939	20	GGGCCCCTGGAATTTACTTA	60.143	20	251	294	544	GCTCCATTTTTGATGGCTGT	60.081	20	GGGCCCCTGGAATTTACTTA	60.143	20	146	399	544	TTCGACCCTGTTTTTGGAAG	60.081	20	GGGCCCCTGGAATTTACTTA	60.143	20	244	301	544
c84225_g2	1	p2	(AC)6	12	703	714	CTTAATTGGACCGCCATGTT	59.823	20	TGCCCTTATTACGGCATTGT	60.343	20	204	648	851	TTAATTGGACCGCCATGTTT	60.188	20	TGCCCTTATTACGGCATTGT	60.343	20	203	649	851	CCCCAGGAGAGAGGAAGAAG	60.319	20	TGCCCTTATTACGGCATTGT	60.343	20	249	603	851
c81022_g1	1	p1	(T)10	10	2234	2243	GGGATAAAGTTGCTACAAGGAAA	58.747	23	CAGCATGGAGGAAGATGTTTT	59.184	21	279	2174	2452	AGGGATAAAGTTGCTACAAGGAAA	59.598	24	CAGCATGGAGGAAGATGTTTT	59.184	21	280	2173	2452	GGGATAAAGTTGCTACAAGGAAA	58.747	23	ACAGCATGGAGGAAGATGTTTT	60.004	22	280	2174	2453
c28482_g1	1	p3	(CAT)6	18	335	352	TAGCTTATTGTTGGGGAGGG	59.04	20	AAAGGACAAAAGTTGTTGATAGACTG	59.238	26	122	295	416	TAGCTTATTGTTGGGGAGGG	59.04	20	AAGGACAAAAGTTGTTGATAGACTG	58.036	25	121	295	415	TAGCTTATTGTTGGGGAGGG	59.04	20	AAAGGACAAAAGTTGTTGATAGACTGT	59.929	27	122	295	416
c82737_g1	1	p2	(AG)7	14	221	234	GTTCTTTTATTCCGGGCACA	59.938	20	CCATGGGCTTTACCGTATGT	59.708	20	240	46	285	TGTTCTTTTATTCCGGGCAC	59.938	20	CCATGGGCTTTACCGTATGT	59.708	20	241	45	285	TTGGTACACGGTTGAAAGCA	60.149	20	CCATGGGCTTTACCGTATGT	59.708	20	141	145	285
c82737_g1	2	p1	(T)10	10	483	492	CCACAAATAATGCCATCCAA	59.232	20	TGTCCAGCGTTATGGTTGAA	60.111	20	178	425	602	CCACAAATAATGCCATCCAA	59.232	20	TTGTCCAGCGTTATGGTTGA	60.111	20	179	425	603	ACCACAAATAATGCCATCCAA	60.067	21	TGTCCAGCGTTATGGTTGAA	60.111	20	179	424	602
c70618_g1	2	p1	(A)11	11	281	291	TGGAGTGATTGTGTTGTGCAT	60.024	21	AGCTAAGTTGTTCAGGCGGA	60.015	20	268	256	523	TAAAAACAGCCCACTGGCTC	60.249	20	CGCAAAGTGATAGGACTGCC	60.796	20	226	170	395	CATCGACCAGTTGTTGCCTA	59.716	20	CGCAAAGTGATAGGACTGCC	60.796	20	203	193	395
c46380_g1	1	p1	(T)10	10	108	117	TTGCGGGATGAAGTAACACA	60.111	20	ATTCTGTTTGGTTGCGCTCT	59.882	20	234	4	237	TTGCGGGATGAAGTAACACA	60.111	20	TCTCATTCTGTTTGGTTGCG	59.84	20	238	4	241	TGCGGGATGAAGTAACACAG	59.716	20	ATTCTGTTTGGTTGCGCTCT	59.882	20	233	5	237
c85527_g2	1	p1	(T)10	10	1416	1425	CTTAAATTTCGCCATGCACA	59.702	20	GTTTACATGAGCTCCAGGGC	59.7	20	125	1379	1503	ATTTCGCCATGCACATTTTT	60.331	20	GTTTACATGAGCTCCAGGGC	59.7	20	120	1384	1503	AATTTCGCCATGCACATTTT	60.331	20	GTTTACATGAGCTCCAGGGC	59.7	20	121	1383	1503
c85527_g2	2	p1	(T)12	12	2729	2740	GGATGCTGTGACTTTCAAATG	58.215	21	TGGGCAGTTACACCAATTCTT	59.485	21	158	2641	2798	GGATGCTGTGACTTTCAAATG	58.215	21	AAGAATGGGCAGTTACACCAA	59.485	21	163	2641	2803	TGGATGCTGTGACTTTCAAAT	58.215	21	TGGGCAGTTACACCAATTCTT	59.485	21	159	2640	2798
c113259_g1	1	p1	(T)10	10	131	140	TTTTTGCTTAGCTTTCAATAATGC	59.072	24	GCATGATAGCTTCAGAATGCC	59.827	21	258	1	258	TTTTGCTTAGCTTTCAATAATGC	57.891	23	GCATGATAGCTTCAGAATGCC	59.827	21	257	2	258	TTGCTTAGCTTTCAATAATGCTTTT	59.859	25	GCATGATAGCTTCAGAATGCC	59.827	21	255	4	258
c80339_g2	1	p1	(A)10	10	1822	1831	GACATTTATTTTTCTGGCTAGCATT	59.191	25	AAATGTCCAAACATTCACTCCA	59.336	22	129	1728	1856	GACATTTATTTTTCTGGCTAGCAT	58.031	24	AAATGTCCAAACATTCACTCCA	59.336	22	129	1728	1856	AGACATTTATTTTTCTGGCTAGCATT	59.964	26	AAATGTCCAAACATTCACTCCA	59.336	22	130	1727	1856
c76508_g1	2	p4	(TCAA)5	20	735	754	CGGTTTGAAAAATTTCTGCG	60.591	20	TACGCGTGTGTCTTGTCTGA	59.03	20	253	600	852	CGGTTTGAAAAATTTCTGCG	60.591	20	TTTACGCGTGTGTCTTGTCTG	59.959	21	255	600	854	ACAAACACGAATGTGCGAAT	59.054	20	TACGCGTGTGTCTTGTCTGA	59.03	20	156	697	852
c75646_g1	1	p1	(T)13	13	403	415	TGTCATTTGGCAGCAATGAT	60.08	20	TGGCTTAAAACCCAGAACTGT	58.754	21	222	237	458	TCATGTCATTTGGCAGCAAT	60.08	20	TGGCTTAAAACCCAGAACTGT	58.754	21	225	234	458	ATCATGTCATTTGGCAGCAA	60.08	20	TGGCTTAAAACCCAGAACTGT	58.754	21	226	233	458
c73590_g1	1	c	(T)11caaaaaattatacatatgggtttatcttaatgaaatggtgaaaatatttttatgaatatttgttcattttacaca(T)10	96	592	687	CCTTCAGAGCCTTGCAATGTA	60.393	21	AAAAATGCCCAATAAACAAAGA	57.763	22	203	510	712	TGCAATGTACATATTGCGAACA	60.024	22	AAAAATGCCCAATAAACAAAGA	57.763	22	191	522	712	AAAATTACCTTCAGAGCCTTGC	58.954	22	AAAAATGCCCAATAAACAAAGA	57.763	22	210	503	712
c82902_g1	1	p1	(A)10	10	4108	4117	CATTAGCACACGGTCCATTG	59.988	20	AAACTGGGGCTCTTCAAATG	59.17	20	240	3967	4206	TGCCCTGATGGACACAAATA	59.924	20	AAACTGGGGCTCTTCAAATG	59.17	20	222	3985	4206	TGCCCTGATGGACACAAATA	59.924	20	ACTGGGGCTCTTCAAATGAC	59.141	20	220	3985	4204
c89011_g1	1	c	(AG)6gtctagcgc(AG)6	33	33	65	ATCTAGCGCAGAGAGAGCGA	60.547	20	ATTGTTAAGGGGGAAATGGC	60.02	20	194	7	200	GATCTAGCGCAGAGAGAGCG	60.547	20	ATTGTTAAGGGGGAAATGGC	60.02	20	195	6	200	ATCTAGCGCAGAGAGAGCGA	60.547	20	GAAATGGCAGCTGAGGAAAA	60.331	20	182	7	188
c77804_g1	1	p1	(G)11	11	510	520	GTTTTGCTACAGGGGTGCAT	60	20	CATAAGGTCTGGCGTTCCAC	60.517	20	189	411	599	GTTTTGCTACAGGGGTGCAT	60	20	ACATAAGGTCTGGCGTTCCA	60.517	20	190	411	600	AACTGTTTTGCTCATCGGCT	59.882	20	CATAAGGTCTGGCGTTCCAC	60.517	20	272	328	599
c81740_g1	1	p1	(T)12	12	1631	1642	CGGTAGGTAATGGAAAGGCA	59.953	20	ACGTCTGCTGGTCACACGTA	60.381	20	126	1557	1682	ACGTGACTGGATTTTCGGAG	60.111	20	ACGTCTGCTGGTCACACGTA	60.381	20	157	1526	1682	AGACGTGACTGGATTTTCGG	60.111	20	ACGTCTGCTGGTCACACGTA	60.381	20	159	1524	1682
c53579_g1	1	p1	(T)12	12	572	583	TTTCCATAGGAGAGCTGAAAAA	58.138	22	TGTAGATGTGCTAATAAATCTCCAGTG	59.992	27	100	515	614	TTTCCATAGGAGAGCTGAAAAA	58.138	22	AAAAAGGGCATTAATTGTTTTAAGT	57.933	25	131	515	645	CATGAGTTGTGAAATCAATGGT	57.452	22	AAAAGGGCATTAATTGTTTTAAGTTC	59.36	26	272	373	644
c83756_g1	1	p1	(A)12	12	665	676	CATAGGGCATCTCAAAAGGA	57.765	20	TTTTGAAACCCCTACAAGACTG	58.288	22	271	568	838	CATAGGGCATCTCAAAAGGA	57.765	20	GACAAGTAGTTCAATGCCACAAA	59.191	23	154	568	721	CATAGGGCATCTCAAAAGGAC	58.659	21	TTTTGAAACCCCTACAAGACTG	58.288	22	271	568	838
c87503_g5	1	p1	(T)10	10	102	111	TTTTTCAAATCATCACCATAATTG	58	24	CAAATGCCACAAAGGTAAACA	58.594	21	152	3	154	TTTTTCAAATCATCACCATAATTG	58	24	ACAAATGCCACAAAGGTAAACA	59.424	22	153	3	155	TTTTTCAAATCATCACCATAATTG	58	24	TGTAACAAATGCCACAAAGG	57.135	20	157	3	159
c87503_g5	2	p1	(A)10	10	223	232	TGTTTACCTTTGTGGCATTTG	58.594	21	TGCCACCAAAATTCTATTTTCA	59.472	22	194	134	327	TGTTTACCTTTGTGGCATTTGT	59.424	22	TGCCACCAAAATTCTATTTTCA	59.472	22	194	134	327	ATGTTTACCTTTGTGGCATTTG	58.922	22	TGCCACCAAAATTCTATTTTCA	59.472	22	195	133	327
c79577_g1	1	p1	(T)10	10	1210	1219	CTTTTCCCAGCATTCCCAAC	61.728	20	TGAAAATTGTGCAAACCGAA	60.088	20	220	1179	1398	CTTTTCCCAGCATTCCCAAC	61.728	20	AAACCGAAACCAAAACATGC	59.845	20	208	1179	1386	CTTTTCCCAGCATTCCCAAC	61.728	20	GCAAACCGAAACCAAAACAT	59.845	20	210	1179	1388
c79577_g1	2	p2	(CT)6	12	1428	1439	GGTTTCGGTTTGCACAATTT	59.845	20	TTAACCCCTTTTGCGTCAAC	59.975	20	185	1376	1560	ATGTTTTGGTTTCGGTTTGC	59.845	20	TTAACCCCTTTTGCGTCAAC	59.975	20	192	1369	1560	GCATGTTTTGGTTTCGGTTT	59.845	20	TTAACCCCTTTTGCGTCAAC	59.975	20	194	1367	1560
c62781_g1	1	p2	(AG)6	12	224	235	AAACAGAGGCATGCAGCTAA	58.677	20	TGACTGAGCTGAGGATGGAA	59.499	20	191	147	337	AAACAGAGGCATGCAGCTAA	58.677	20	TTGACTGAGCTGAGGATGGA	59.499	20	192	147	338	GAAACAGAGGCATGCAGCTAA	60.537	21	TGACTGAGCTGAGGATGGAA	59.499	20	192	146	337
c72153_g1	2	p1	(T)10	10	413	422	GGAAGGACGAACCAATGAAA	59.91	20	TACATCCTGAAAACCCGTGC	60.894	20	269	346	614	GGAAGGACGAACCAATGAAA	59.91	20	TCTACATCCTGAAAACCCGTG	59.978	21	271	346	616	TTTTGGAAGGACGAACCAAT	59.406	20	TACATCCTGAAAACCCGTGC	60.894	20	273	342	614
c62759_g1	2	p2	(AG)6	12	212	223	TCTCCATGGAAACATGACAAT	57.849	21	GCTGCTCGTGTTTTATGTGAA	58.981	21	280	100	379	CTCCATGGAAACATGACAATAAT	57.874	23	CGCTGCTCGTGTTTTATGTG	60.458	20	280	101	380	TCTCCATGGAAACATGACAATAA	59.329	23	GCTGCTCGTGTTTTATGTGAA	58.981	21	280	100	379
c68742_g1	1	p1	(T)12	12	268	279	ATGTAATGAGGTTCGCCAGG	59.955	20	TTGGATGCTACATTTGATTGAT	57.133	22	103	228	330	ATGTAATGAGGTTCGCCAGG	59.955	20	ATTGGATGCTACATTTGATTGA	57.133	22	104	228	331	TGATGTAATGAGGTTCGCCA	60.073	20	TTGGATGCTACATTTGATTGAT	57.133	22	105	226	330
c92053_g1	1	p1	(T)11	11	112	122	AAATAATTTGGCCGGTGTTG	59.699	20	TAAGCGCGAACAATGTTTTG	59.88	20	203	1	203	AAATAATTTGGCCGGTGTTG	59.699	20	GCCTGAATTAATAAGCGCGA	60.323	20	214	1	214	AATAATTTGGCCGGTGTTGT	59.205	20	TAAGCGCGAACAATGTTTTG	59.88	20	202	2	203
c94105_g1	1	p1	(A)14	14	194	207	TCCATTTTGTGGACCCATTT	60.029	20	TGCATTCTTGTTCATCACTGG	59.707	21	212	30	241	AACTTTGTGGGTCTCTCGGA	59.697	20	TGCATTCTTGTTCATCACTGG	59.707	21	186	56	241	CATCCATTTTGTGGACCCAT	60.439	20	TGCATTCTTGTTCATCACTGG	59.707	21	214	28	241
c106795_g1	1	p2	(AC)6	12	31	42	GGTTTGTCAAGAACATGAACAGG	60.797	23	GAACATCTTGGAGCAGGGAA	60.195	20	138	2	139	GGGTTTGTCAAGAACATGAACAG	60.797	23	GAACATCTTGGAGCAGGGAA	60.195	20	139	1	139	AGGGTTTGTCAAGAACATGAA	57.16	21	GAACATCTTGGAGCAGGGAA	60.195	20	140	0	139
c101996_g1	1	p1	(T)10	10	245	254	CATGTATCGGACAGGCACAG	60.136	20	CGATGGTTTGGTTTCCTTGT	59.83	20	178	122	299	CATGTATCGGACAGGCACAG	60.136	20	ACGATGGTTTGGTTTCCTTG	59.83	20	179	122	300	TGTGCTGTTCCAAGGTGGTA	60.152	20	CGATGGTTTGGTTTCCTTGT	59.83	20	273	27	299
c85315_g1	1	p2	(TA)7	14	1643	1656	GAGCAAAACACTGAATTTCCC	58.684	21	CGGACATGCTAGTCCAAGGT	60.134	20	144	1536	1679	GAGCAAAACACTGAATTTCCCT	59.637	22	CGGACATGCTAGTCCAAGGT	60.134	20	144	1536	1679	GCAAAACACTGAATTTCCCTTT	59.523	22	CGGACATGCTAGTCCAAGGT	60.134	20	142	1538	1679
c55438_g1	2	p1	(A)12	12	262	273	TTTGCACTAACTGCGCTACG	60.213	20	TTTTTGACGAATAAACCGGA	58.135	20	203	104	306	GAGGCGTCCCGAATAAAATC	60.773	20	TTTTTGACGAATAAACCGGA	58.135	20	168	139	306	TTTGCACTAACTGCGCTACG	60.213	20	ATTTTTGACGAATAAACCGGA	58.484	21	204	104	307
c29363_g1	1	p1	(T)12	12	132	143	TTGGAAACTGACCCCTTGTC	59.943	20	TCCCATTGTTTGTAACTACACTGC	60.327	24	145	69	213	TTTTGGAAACTGACCCCTTG	59.942	20	TCCCATTGTTTGTAACTACACTGC	60.327	24	147	67	213	TTGGAAACTGACCCCTTGTC	59.943	20	CCCATTGTTTGTAACTACACTGC	58.623	23	144	69	212
c72595_g1	1	p2	(TC)7	14	664	677	ATTAACCCCCTTCCTTCCCT	60.014	20	GGCCTTATTTCCCGAGAGAG	60.166	20	249	502	750	ACACACATATCTCCCCTCGC	59.957	20	GGCCTTATTTCCCGAGAGAG	60.166	20	204	547	750	ATTAACCCCCTTCCTTCCCT	60.014	20	AACGTTTTGCGTGTTCTGTG	59.805	20	219	502	720
c86267_g4	2	p1	(T)10	10	1843	1852	GGTGGAATCGTCTGTTTCGT	59.973	20	TGGCCTAACAACAACTTTGG	58.673	20	200	1715	1914	GTCGGTGGAATCGTCTGTTT	59.973	20	TGGCCTAACAACAACTTTGG	58.673	20	203	1712	1914	GTCATTCTCACCGTCTGCCT	60.269	20	TGGCCTAACAACAACTTTGG	58.673	20	123	1792	1914
c48090_g2	1	p1	(T)11	11	228	238	AAAACTCATGGTCGGAATCG	59.933	20	ACATGTAGTTTTTCGCCCCC	61.099	20	224	74	297	AAAACTCATGGTCGGAATCG	59.933	20	CATGTAGTTTTTCGCCCCC	60.316	19	223	74	296	AAAACTCATGGTCGGAATCG	59.933	20	TACATGTAGTTTTTCGCCCCC	61.07	21	225	74	298
c65856_g1	1	p1	(T)10	10	288	297	GGCTGGGTGTCTTGTTTTCT	59.187	20	GACATGCTGGTACCACTTTTGA	60.037	22	112	228	339	GGGCTGGGTGTCTTGTTTT	59.958	19	GACATGCTGGTACCACTTTTGA	60.037	22	113	227	339	GGCTGGGTGTCTTGTTTTCT	59.187	20	CATGCTGGTACCACTTTTGAA	58.687	21	110	228	337
c44171_g1	1	p2	(AG)6	12	75	86	TGTTAATATTTGAAGAAACTGAGAAGA	57.098	27	CGTCAAATTTGCTATGCCCT	60.096	20	126	44	169	TGTTAATATTTGAAGAAACTGAGAAGA	57.098	27	GCTATGCCCTTTTGCCTTTA	59.345	20	116	44	159	TGTTAATATTTGAAGAAACTGAGAAGA	57.098	27	ATCTGCACAAGTGAATGCGT	59.323	20	143	44	186
c14788_g1	1	p1	(T)10	10	144	153	AGGTATGCATGAACAACTCGAT	58.605	22	TCAGTTCATTGGTGGAGCAC	59.682	20	269	40	308	GGTATGCATGAACAACTCGAT	57.557	21	TCAGTTCATTGGTGGAGCAC	59.682	20	268	41	308	AGGTATGCATGAACAACTCGAT	58.605	22	CAGTTCATTGGTGGAGCACA	60.722	20	268	40	307
c70104_g1	1	p1	(A)11	11	448	458	CAGGGGCATGAAGACAATTT	59.933	20	TGCCCATTTCAATTGCTGTA	60.073	20	276	208	483	CAGGGGCATGAAGACAATTT	59.933	20	ATGCCCATTTCAATTGCTGT	60.339	20	277	208	484	AGGGATCTGCAATCTTGGAA	59.629	20	ATTTGACGTCATGCCCATTT	60.199	20	105	390	494
c119900_g1	1	p1	(A)12	12	29	40	GGTGCTCCGAGTTCAAGTGT	60.307	20	TGCCATATTATGCATGTCGAA	59.935	21	127	3	129	CTGGTGCTCCGAGTTCAAGT	60.444	20	TGCCATATTATGCATGTCGAA	59.935	21	129	1	129	GGTGCTCCGAGTTCAAGTGT	60.307	20	CCCTGAAAATTCAACCAAATG	59.302	21	179	3	181
c30927_g1	1	p1	(T)11	11	87	97	TTGATGTCTCCTCGATCATAGC	59.297	22	TTTCCTTAGTATTCCAAATCTCATTG	59.061	26	134	56	189	TTGATGTCTCCTCGATCATAGC	59.297	22	TTCCTTAGTATTCCAAATCTCATTG	57.895	25	133	56	188	TTGATGTCTCCTCGATCATAGC	59.297	22	TTTTCCTTAGTATTCCAAATCTCATTG	60.129	27	135	56	190
c82738_g4	1	p2	(GT)6	12	531	542	TTTTCATTGGACAAGGGTGA	58.947	20	TCCTGTTAAATCCGCAAGGT	59.569	20	279	431	709	TTTTCATTGGACAAGGGTGA	58.947	20	CCTGTTAAATCCGCAAGGTG	60.493	20	278	431	708	TTTTCATTGGACAAGGGTGA	58.947	20	GTTAAATCCGCAAGGTGTCC	59.434	20	275	431	705
c67246_g1	1	p1	(A)11	11	178	188	TGGTTTACATACAGGTGGCG	59.464	20	TGTATCCTTCTACACCCTATTGGA	58.951	24	210	7	216	TGGTTTACATACAGGTGGCG	59.464	20	TGTATCCTTCTACACCCTATTGGAC	59.697	25	210	7	216	GTGGTTTACATACAGGTGGCG	60.298	21	TGTATCCTTCTACACCCTATTGGA	58.951	24	211	6	216
c122408_g1	1	p3	(CTG)6	18	102	119	GAGGCCAGGATGATGGTAGA	60.034	20	GAATGATGCAGCACCAACAG	60.272	20	125	77	201	GAGGCCAGGATGATGGTAGA	60.034	20	TGGGAAGGAGGAGAGAAACC	60.565	20	149	77	225	GAGGCCAGGATGATGGTAGA	60.034	20	CCTTGGGAAGGAGGAGAGAA	60.695	20	152	77	228
c85881_g5	1	p1	(T)18	18	85	102	CAACAATTTTCCTGTTGTCCTTT	59.441	23	TGGAAATTTAGCGTTTTCATCA	59.603	22	263	19	281	CAACAACAATTTTCCTGTTGTCC	60.647	23	TGGAAATTTAGCGTTTTCATCA	59.603	22	266	16	281	CAACAATTTTCCTGTTGTCCTT	58.15	22	TGGAAATTTAGCGTTTTCATCA	59.603	22	263	19	281
c5669_g1	1	c	(A)13ttctaagattgcatcccctgtgaagaggctcgtcaaaaactgctaatttcgct(TG)7	80	139	218	GGTGAATTCCATCGTAAGGC	59.391	20	CCACCATGAACAAAACTGTGA	59.45	21	197	84	280	GGTGAATTCCATCGTAAGGC	59.391	20	TCCACCATGAACAAAACTGTG	59.45	21	198	84	281	GGTGAATTCCATCGTAAGGC	59.391	20	TCTTCCACCATGAACAAAACTG	60.008	22	201	84	284
c79252_g2	1	p1	(T)10	10	481	490	GAATAGGGCCGAAATGTACG	59.433	20	AGTGGATCACTTCATGCTCG	58.83	20	174	353	526	GAATAGGGCCGAAATGTACG	59.433	20	AGAGGTTCCATACACGCTGAA	59.749	21	198	353	550	GAATAGGGCCGAAATGTACG	59.433	20	GAGGTTCCATACACGCTGAA	58.724	20	197	353	549
c83920_g2	2	p1	(T)16	16	1242	1257	ATGCCAACTCGCTAACCATC	60.103	20	CAATTGGATACTCTGCACGC	59.301	20	244	1083	1326	GATGCCAACTCGCTAACCAT	60.103	20	CAATTGGATACTCTGCACGC	59.301	20	245	1082	1326	GCCAACTCGCTAACCATCTC	59.843	20	CAATTGGATACTCTGCACGC	59.301	20	242	1085	1326
c81924_g1	1	p1	(T)12	12	465	476	TCTGAATTGCAAACAGCACA	58.994	20	CTCCACACCTGTGAGCAAGA	60.022	20	140	400	539	TCTGAATTGCAAACAGCACA	58.994	20	TCTCCACACCTGTGAGCAAG	60.022	20	141	400	540	TTGAGGACATTTCACTTTCGG	60.096	21	CTCCACACCTGTGAGCAAGA	60.022	20	276	264	539
c81924_g1	2	p2	(TA)8	16	611	626	TGCTCACAGGTGTGGAGAAAT	60.706	21	ACCCCATTATGATCAACCGA	60.014	20	275	523	797	TGCTCACAGGTGTGGAGAAAT	60.706	21	CCCCATTATGATCAACCGAG	60.148	20	274	523	796	TGCTCACAGGTGTGGAGAAAT	60.706	21	AACCCCATTATGATCAACCG	59.505	20	276	523	798
c69761_g2	2	p2	(TG)9	18	421	438	ACCTGTTGTGAGATTTGCCC	59.973	20	AGCACACACACCTTGGCATA	60.183	20	134	375	508	TTGTGAGATTTGCCCAGATG	59.648	20	GGCATATCACACGACAGACG	60.144	20	220	380	599	TGTTGTGAGATTTGCCCAGA	60.24	20	ACACATACACACACCAGGGC	59.315	20	239	378	616
c69761_g2	3	p1	(T)10	10	843	852	CATCAGCCTGCCAGTAATTG	59.297	20	TGCTGTACTTAATTGGCTGTCC	59.294	22	280	679	958	CATCAGCCTGCCAGTAATTG	59.297	20	TGCTGTACTTAATTGGCTGTCCT	60.195	23	280	679	958	GCTACATGGATGGCTTGAAA	58.723	20	TGCTGTACTTAATTGGCTGTCC	59.294	22	211	748	958
c83493_g1	1	p1	(A)11	11	86	96	TCACATGGAAAACAAGCTAATCA	59.639	23	GCTCGTGAAACAGTGTGTGC	60.52	20	128	58	185	CACATGGAAAACAAGCTAATCAA	59.175	23	AATGGTTGTGACAGCTCGTG	59.751	20	140	59	198	CACATGGAAAACAAGCTAATCAA	59.175	23	GCTCGTGAAACAGTGTGTGC	60.52	20	127	59	185
c78572_g1	1	p2	(TA)7	14	2812	2825	TTTTGCCAATGCCATTCATA	59.898	20	CCCACCTCCATAGCCAAATA	59.778	20	228	2670	2897	TTTTGCCAATGCCATTCATA	59.898	20	TATGCTTGTTTGGTTTGGGG	60.722	20	264	2670	2933	CTTTTGCCAATGCCATTCAT	60.837	20	CCCACCTCCATAGCCAAATA	59.778	20	229	2669	2897
c48301_g1	1	p1	(A)10	10	791	800	CCTAAGAATTGGCTGGGGAT	60.278	20	TTGGTCTTTTCAGGCCAAAT	59.546	20	191	686	876	TCTAGGGCAAAGGCCAGTAG	59.471	20	TTGGTCTTTTCAGGCCAAAT	59.546	20	154	723	876	GATCTAGGGCAAAGGCCAGT	60.599	20	TTGGTCTTTTCAGGCCAAAT	59.546	20	156	721	876
c22812_g1	1	p1	(T)10	10	419	428	ATGCCAAGTTGCCTGTTCTT	59.74	20	CATGCCTCGGTCAGTGTTTA	59.716	20	219	343	561	CCCTGCCCCTATTTCAAAGT	60.312	20	CATGCCTCGGTCAGTGTTTA	59.716	20	258	304	561	ACCCTGCCCCTATTTCAAAG	60.312	20	CATGCCTCGGTCAGTGTTTA	59.716	20	259	303	561
c85735_g1	1	p1	(A)11	11	14653	14663	TGGATTAGCTGCTGTGATGC	59.979	20	CAGGTAAATATTTGGAAAATCACCA	60.324	25	227	14466	14692	TGATGCAATCACAAAGGGAA	60.049	20	CAGGTAAATATTTGGAAAATCACCA	60.324	25	213	14480	14692	TGGATTAGCTGCTGTGATGC	59.979	20	GCAGGTAAATATTTGGAAAATCA	57.325	23	228	14466	14693
c116650_g1	1	p1	(T)10	10	267	276	ACCATCACCTACACCTTCGC	59.997	20	GCGGGTCAAACTCACAACTT	60.156	20	189	175	363	ACCATCACCTACACCTTCGC	59.997	20	CTTTCTGATCCCAAGTCCGA	60.187	20	172	175	346	CCATCACCTACACCTTCGCT	60.134	20	GCGGGTCAAACTCACAACTT	60.156	20	188	176	363
c80329_g1	1	p1	(T)10	10	856	865	CCAGGCTCTGAAACAGATGA	58.957	20	GGCAGTTTTGAAAGATTGGG	59.546	20	256	769	1024	ACCAGGCTCTGAAACAGATGA	59.859	21	GGCAGTTTTGAAAGATTGGG	59.546	20	257	768	1024	CAGATGAAGCCATCAAGAGGA	60.346	21	GGCAGTTTTGAAAGATTGGG	59.546	20	243	782	1024
c73398_g1	1	p1	(A)10	10	353	362	CCATTGGTTTTTGCATTTCA	59.396	20	TCACAACAATGTAATGGGATCAA	60.103	23	175	319	493	CCATTGGTTTTTGCATTTCA	59.396	20	TCACAACAATGTAATGGGATCA	58.747	22	175	319	493	ACCATTGGTTTTTGCATTTCA	60.216	21	TCACAACAATGTAATGGGATCAA	60.103	23	176	318	493
c85690_g1	1	p1	(T)11	11	752	762	TGCAGGCCTTGAAGATAATG	58.869	20	CAGCTCGGGCCTTAAACAC	60.781	19	280	607	886	TGCAGGCCTTGAAGATAATGT	59.722	21	CAGCTCGGGCCTTAAACAC	60.781	19	280	607	886	TGCAGGCCTTGAAGATAATG	58.869	20	CAGCTCGGGCCTTAAACA	59.941	18	280	607	886
c76573_g1	1	p1	(A)10	10	43	52	CAATAAAAATTTAGCAGTCTTCAACG	59.676	26	ACCGTTGAGAAGTTCCAGCA	60.833	20	223	2	224	CAATAAAAATTTAGCAGTCTTCAACG	59.676	26	CGTTGAGAAGTTCCAGCAGA	59.161	20	221	2	222	CAATAAAAATTTAGCAGTCTTCAACG	59.676	26	CCGTTGAGAAGTTCCAGCA	59.968	19	222	2	223
c84610_g1	1	p1	(A)11	11	800	810	CACTGCTGCTACAGCAATACA	57.768	21	GGTCGTCTGAGTATGGCCTC	59.685	20	276	617	892	ACACTGCTGCTACAGCAATACA	58.684	22	GGTCGTCTGAGTATGGCCTC	59.685	20	277	616	892	CACTGCTGCTACAGCAATACA	57.768	21	TCGTCTGAGTATGGCCTCAA	59.394	20	274	617	890
c121587_g1	1	p2	(AT)6	12	63	74	ACATGTACCATGGCTAGATATTCTT	57.353	25	GCTTGGCAAAGAAATGTTCA	58.895	20	156	33	188	ACATGTACCATGGCTAGATATTCTT	57.353	25	AGCTTGGCAAAGAAATGTTCA	59.875	21	157	33	189	ACATGTACCATGGCTAGATATTCTTA	57.446	26	GCAAGCTTGGCAAAGAAATG	60.886	20	160	33	192
c101126_g1	1	p2	(CT)6	12	263	274	ATGGCTGTTAGCAATGTCCC	59.962	20	TTTCAATGCCAATAATGCCC	60.65	20	207	183	389	GCACCATTGCATTTTTGATG	59.937	20	TTTCAATGCCAATAATGCCC	60.65	20	224	166	389	TGCACCATTGCATTTTTGAT	59.937	20	TTTCAATGCCAATAATGCCC	60.65	20	225	165	389
c105854_g1	1	p3	(AAT)5	15	83	97	TTTGAATAAATACATCCTGGCAAA	59.758	24	GAGTCGTGCCTGTCTTCCTT	59.455	20	152	49	200	TTTTGAATAAATACATCCTGGCAA	59.758	24	GAGTCGTGCCTGTCTTCCTT	59.455	20	153	48	200	TTTTTGAATAAATACATCCTGGCA	59.758	24	GAGTCGTGCCTGTCTTCCTT	59.455	20	154	47	200
c905_g1	1	p1	(T)10	10	297	306	AATGCACAACCAACAGACGA	60.16	20	CACATTATTTCTGCCCCGAT	59.784	20	271	78	348	AATGCACAACCAACAGACGA	60.16	20	GTCACATTATTTCTGCCCCG	60.331	20	273	78	350	ACAACCAACAGACGACAGCA	60.357	20	CACATTATTTCTGCCCCGAT	59.784	20	266	83	348
c68909_g1	1	p2	(AC)6	12	421	432	TGTTCGCAATAATGCTGGTT	59.186	20	GTCTTGGGTTTGAAGGGTCA	59.943	20	270	317	586	TGTTCGCAATAATGCTGGTT	59.186	20	TGTCTTGGGTTTGAAGGGTC	59.943	20	271	317	587	TGTTCGCAATAATGCTGGTT	59.186	20	TTGGCTTTGGCCTTAAAAGA	59.826	20	163	317	479
c68909_g1	2	p1	(A)13	13	1145	1157	AAAAAGGGACCCGTAAAATATAA	57.296	23	GCTTCATGTTGTCTATCTTCGGT	59.672	23	171	1015	1185	AAAAAGGGACCCGTAAAATATAA	57.296	23	TTGCTTCATGTTGTCTATCTTCG	59.415	23	173	1015	1187	CCGTAAAATATAACAAATGTTCATGC	59.945	26	GCTTCATGTTGTCTATCTTCGGT	59.672	23	161	1025	1185
c8776_g2	1	p1	(T)10	10	208	217	CGTTTATTGCTGGATCCCAT	59.784	20	CATTTTGTTCAATGTCCAGAAAAC	59.793	24	243	2	244	CATGCATGGGAACACAAAAT	59.251	20	CATTTTGTTCAATGTCCAGAAAAC	59.793	24	226	19	244	CGTTTATTGCTGGATCCCAT	59.784	20	ACATTTTGTTCAATGTCCAGAAAAC	60.514	25	244	2	245
c86977_g3	1	p3	(AAT)5	15	1890	1904	AAAACCCATCCTCACTCAAAAA	59.85	22	GAAGGTCCGTGTGGCAGTAT	59.997	20	245	1758	2002	AAAAACCCATCCTCACTCAAAA	59.85	22	GAAGGTCCGTGTGGCAGTAT	59.997	20	246	1757	2002	AAAACCCATCCTCACTCAAAAA	59.85	22	GCCATCAAACTGCCCTAAGA	60.214	20	263	1758	2020
c80125_g1	1	p2	(CA)7	14	126	139	CTGCCTGCAAACTTCAAAGG	60.933	20	GAGGAATTGGTGCTGCCTTA	60.214	20	252	9	260	CCTGCAAACTTCAAAGGCAG	60.933	20	GGGCCAAATCAAAGAGGAAT	60.265	20	262	12	273	CTGCCTGCAAACTTCAAAGG	60.933	20	GGGCCAAATCAAAGAGGAAT	60.265	20	265	9	273
c23166_g2	1	p2	(GT)6	12	49	60	TGCTGTGTGATTGTGAGGGT	60.162	20	CTGCCGACATTGTTTGCTTA	59.872	20	181	12	192	TGCTGTGTGATTGTGAGGGT	60.162	20	CCCTCCCTCTCTCTTTCACC	60.186	20	151	12	162	CTGCTGTGTGATTGTGAGGG	60.309	20	CTGCCGACATTGTTTGCTTA	59.872	20	182	11	192
c77931_g2	1	p2	(GT)7	14	39	52	TTGCATTTGTTGAAAGATCTGAA	59.75	23	TGTGTTTGACCAATGCAAAA	58.573	20	180	2	181	TTGCATTTGTTGAAAGATCTGAA	59.75	23	TGTGTTTGACCAATGCAAAAC	59.478	21	180	2	181	TTGCATTTGTTGAAAGATCTGAA	59.75	23	TGGCATTATGTGTTTGACCA	58.389	20	188	2	189
c68998_g1	1	p1	(A)11	11	185	195	AATAATAAAATATGGGACCCTCAAA	58.305	25	TTGTTGTTTTGTAACTGAAGCCA	59.714	23	249	16	264	AATAATAAAATATGGGACCCTCAAA	58.305	25	TTGTTTTGTAACTGAAGCCATGA	59.677	23	246	16	261	ATAATAAAATATGGGACCCTCAAA	57.132	24	TTGTTGTTTTGTAACTGAAGCCA	59.714	23	248	17	264
c11090_g1	1	p1	(A)10	10	65	74	TGGCTATTAAATACTTATTTTGGCAC	59.047	26	TGAACAAAATGCTTTCAAGGTT	58.787	22	207	1	207	TGGCTATTAAATACTTATTTTGGCAC	59.047	26	GAACAAAATGCTTTCAAGGTTGT	59.573	23	206	1	206	TGGCTATTAAATACTTATTTTGGCACT	59.786	27	TGAACAAAATGCTTTCAAGGTT	58.787	22	207	1	207
c86268_g1	1	c	(T)13gtaaaaaatattttatagatcttatttggtaatcataccataaacagatttgtgctattatgagaaaacatttgtctgttttggaag(T)10	110	2422	2531	CTAGTCGGCCAATAACGGAA	60.089	20	GGTCATAGCATGAATTAATAAACCC	59.135	25	261	2379	2639	CTAGTCGGCCAATAACGGAA	60.089	20	TCATAGCATGAATTAATAAACCCTGA	60.113	26	259	2379	2637	CTAGTCGGCCAATAACGGAA	60.089	20	GCATGAATTAATAAACCCTGATTTT	58.839	25	254	2379	2632
c99461_g1	1	p1	(T)10	10	100	109	CCTGCCTAACAGCTTCTGCT	59.78	20	TGCTTTTAACAGGCAGCCTAA	60.027	21	185	3	187	AGCCTGCCTAACAGCTTCTG	59.78	20	TGCTTTTAACAGGCAGCCTAA	60.027	21	187	1	187	CCTGCCTAACAGCTTCTGCT	59.78	20	CAGGCAGCCTAAGTCAGGTAA	59.526	21	176	3	178
c84873_g3	2	p1	(A)10	10	650	659	TGGCTTTAGCAAAACAACTAAAA	58.257	23	ACAAGCCAGCTTTGACAACC	60.299	20	226	523	748	TGGCTTTAGCAAAACAACTAAAA	58.257	23	CACAAGCCAGCTTTGACAAC	59.49	20	227	523	749	TGGCTTTAGCAAAACAACTAAAA	58.257	23	TGCCCATTGTGGATCATGTA	60.757	20	203	523	725
c84315_g5	1	p1	(A)10	10	1956	1965	CTCCTGTGCATCAGTCGAAA	59.984	20	AACAATGGCCAAAGCAGAAG	60.249	20	275	1853	2127	CTCCTGTGCATCAGTCGAAA	59.984	20	AATGGCCAAAGCAGAAGAAG	59.452	20	272	1853	2124	CTCCTGTGCATCAGTCGAAA	59.984	20	AAACAATGGCCAAAGCAGAA	60.617	20	276	1853	2128
c117181_g1	1	p2	(GT)8	16	27	42	GCGAAATAAAGAGAAAAACACTGA	59.028	24	TTGTCTCTCTGCCATGATGC	59.95	20	174	0	173	GCGAAATAAAGAGAAAAACACTG	57.372	23	TTGTCTCTCTGCCATGATGC	59.95	20	174	0	173	GCGAAATAAAGAGAAAAACACTGA	59.028	24	AGGGAGGGAGTTTAAGAGGG	58.663	20	131	0	130
c32888_g1	1	p2	(TG)6	12	134	145	TCATCCAGCTCCTTTGTTGT	58.287	20	GGTTTTCTTGTAAAACTTCTCCAACT	59.575	26	124	55	178	TCATCCAGCTCCTTTGTTGT	58.287	20	TGGTAATTTTCTACTTGTTTCCTGA	58.381	25	159	55	213	ATCATCCAGCTCCTTTGTTG	57.737	20	CCATTACAAAGACATTCTGGAATAGA	59.814	26	274	54	327
c45760_g1	1	p1	(A)12	12	261	272	CCATGCACATTAAAGGACACA	59.454	21	TTTTTCCTGTTTTGCTGTGAA	58.451	21	276	152	427	CCATGCACATTAAAGGACACA	59.454	21	CTTTTTCCTGTTTTGCTGTGAA	59.42	22	277	152	428	CCATGCACATTAAAGGACACA	59.454	21	CTTTTTCCTGTTTTGCTGTGA	58.068	21	277	152	428
c75437_g1	1	p1	(T)10	10	280	289	TCAAACTGTTTCAGCAATAAGCA	59.939	23	CAGCCCTATTACAACCCCAA	59.817	20	207	134	340	TCAAACTGTTTCAGCAATAAGCA	59.939	23	CAACCCCAAAAACTGGAATG	60.198	20	196	134	329	TCAAACTGTTTCAGCAATAAGCA	59.939	23	TCAGCCCTATTACAACCCCA	60.323	20	208	134	341
c84560_g1	1	p2	(AC)6	12	2641	2652	GGGTCCATTCTTTCTGGACA	59.903	20	TGCTAGCACTTATTTCTTGCACA	60.089	23	166	2527	2692	AAGGTCAGCACATTTTTGCC	60.118	20	TGCTAGCACTTATTTCTTGCACA	60.089	23	195	2498	2692	ACAGGCCTGGCTACTGTGTC	60.329	20	TGCTAGCACTTATTTCTTGCACA	60.089	23	254	2439	2692
c83957_g2	2	p1	(T)12	12	680	691	CCATGGGCCTCTTGTTTTTA	59.931	20	AAATGTTTGTTGGACTTTTCCAT	58.835	23	184	556	739	CCATGGGCCTCTTGTTTTTA	59.931	20	AATGTTTGTTGGACTTTTCCAT	57.52	22	183	556	738	CCATGGGCCTCTTGTTTTTA	59.931	20	TGTTTGTTGGACTTTTCCATAA	57.229	22	181	556	736
c58534_g1	1	p1	(A)10	10	132	141	CCCCATTTTTCCAGCAGTTA	59.931	20	CATGGAAACCGACAAGTTCA	59.541	20	163	29	191	GCATGCAAATCAGAGCACAT	59.836	20	CATGGAAACCGACAAGTTCA	59.541	20	109	83	191	ATGCATGCAAATCAGAGCAC	59.836	20	CATGGAAACCGACAAGTTCA	59.541	20	111	81	191
c86974_g3	1	p1	(A)10	10	166	175	TCGACTGCTGCATGAATACAA	60.417	21	TGGGAATGATTGCTTTGACA	60.049	20	183	46	228	CGACTGCTGCATGAATACAA	58.446	20	TGGGAATGATTGCTTTGACA	60.049	20	182	47	228	CTGCTGCATGAATACAAGGTG	59.356	21	TGGGAATGATTGCTTTGACA	60.049	20	179	50	228
c86378_g1	1	p1	(T)10	10	2929	2938	AACAAGGAAGTCTGGAACCAA	58.682	21	TTGAAGTAACAATGTTCAAATGCTT	59.181	25	217	2774	2990	CAAGGAAGTCTGGAACCAATC	58.632	21	TTGAAGTAACAATGTTCAAATGCTT	59.181	25	215	2776	2990	AACAAGGAAGTCTGGAACCAA	58.682	21	GATTGAAGTAACAATGTTCAAATGC	59.022	25	219	2774	2992
c75965_g2	1	p1	(A)10	10	1999	2008	TGTTGAGACATAACGAGGCAA	59.332	21	TTTTGGGGAAATTTTAAAGGTCT	59.314	23	167	1930	2096	TGCATGAAATTCAGGGAAGA	59.2	20	TTCGTTTAATGACTTCACTCCAG	58.438	23	243	1805	2047	TGCATGAAATTCAGGGAAGA	59.2	20	TTCGTTTAATGACTTCACTCCA	57.426	22	243	1805	2047
c85772_g1	1	p2	(TG)6	12	357	368	GCATTTGTGGGTCTGCTTTT	60.118	20	TCCATTAACATCACGTCTGAGC	60.14	22	278	217	494	AGCATTTGTGGGTCTGCTTT	59.74	20	TCCATTAACATCACGTCTGAGC	60.14	22	279	216	494	CCCCAAAATAAGATGAAAAACG	59.723	22	AACCACTAGGCAACACTGGC	60.179	20	264	298	561
c105863_g1	1	p1	(T)11	11	79	89	TCATCCTTCCTCATCAGTTTCT	57.853	22	TGAGGATGATCGATTTAGAGAGG	59.696	23	226	1	226	GTCATCCTTCCTCATCAGTTTCT	58.728	23	TGAGGATGATCGATTTAGAGAGG	59.696	23	227	0	226	GTCATCCTTCCTCATCAGTTTC	57.702	22	TGAGGATGATCGATTTAGAGAGG	59.696	23	227	0	226
c51233_g1	1	c	(T)10aaatatactttgcgatacaaaaataaatgatatatgtacacctttttta(T)10	69	99	167	TCCATTTAGATTTCAAGACATAGCA	59.224	25	TTTTTACGCTGAAGATTTGAAAAA	59.373	24	208	23	230	TCCATTTAGATTTCAAGACATAGCA	59.224	25	TTTTACGCTGAAGATTTGAAAAA	58.188	23	207	23	229	CCATTTAGATTTCAAGACATAGCAA	58.809	25	TTTTTACGCTGAAGATTTGAAAAA	59.373	24	207	24	230
c100883_g1	1	p2	(AG)6	12	165	176	GCTGACCACGCACTACAATG	60.333	20	AACTGACAAGCTTTGGCCTC	59.478	20	184	16	199	GCTGACCACGCACTACAATG	60.333	20	GAACTGACAAGCTTTGGCCT	59.478	20	185	16	200	CTGCAGTTGTCAATGAAGCG	60.596	20	AACTGACAAGCTTTGGCCTC	59.478	20	150	50	199
c23790_g1	1	p2	(AC)8	16	171	186	TAACCACTAGAGCAGCCGGT	59.898	20	CAGCTCCATCAAACACATGC	60.272	20	275	12	286	GCTAACCACTAGAGCAGCCG	60.176	20	CAGCTCCATCAAACACATGC	60.272	20	277	10	286	CGCTAACCACTAGAGCAGCC	60.176	20	CAGCTCCATCAAACACATGC	60.272	20	278	9	286
c80539_g2	1	p1	(T)10	10	95	104	GCCTAGCAAACTCACAGTTCC	58.997	21	TGAATGTTTTGAAGGGCAGA	59.247	20	106	55	160	GCCTAGCAAACTCACAGTTCC	58.997	21	TTTGAATGTTTTGAAGGGCA	59.133	20	108	55	162	GCCTAGCAAACTCACAGTTCC	58.997	21	ACAATGGAGGTGGGTGAAAT	59.116	20	231	55	285
c72576_g1	2	p1	(T)11	11	251	261	AACAGGTTCCACATTTGTTGC	59.89	21	AACTGGGGCCACATTCATAA	60.192	20	262	155	416	TCCACATTTGTTGCAGTCTCA	60.294	21	AACTGGGGCCACATTCATAA	60.192	20	255	162	416	AGGTTCCACATTTGTTGCAG	58.623	20	AACTGGGGCCACATTCATAA	60.192	20	259	158	416
c86101_g1	1	p1	(T)16	16	1252	1267	TTTTCTGTCGAAGTCAGTCCAA	59.891	22	TGCATTTTCCATTCAAAGCA	60.193	20	215	1143	1357	TTTTTCTGTCGAAGTCAGTCCA	59.891	22	TGCATTTTCCATTCAAAGCA	60.193	20	216	1142	1357	TTTTCTGTCGAAGTCAGTCCAA	59.891	22	TGCACGAAATAAATGTTGGC	59.567	20	244	1143	1386
c87949_g2	1	p1	(T)10	10	71	80	TGTGCATTAAAAGCCCTTCA	59.301	20	TAGGGGACTTTTTGCCGAGT	60.977	20	246	7	252	TGTGCATTAAAAGCCCTTCA	59.301	20	TTTAGGGGACTTTTTGCCG	60.053	19	248	7	254	TGTGCATTAAAAGCCCTTCA	59.301	20	TAGGGGACTTTTTGCCGAG	60.191	19	246	7	252
c49991_g1	1	p1	(A)11	11	192	202	ATTAGCTCACATGGCCTTCG	60.235	20	GCAACATTAGGATTTGCTGGA	60.089	21	265	44	308	ATTAGCTCACATGGCCTTCG	60.235	20	GATTTGCTGGAGAAATGCAA	58.846	20	255	44	298	CTGGATGCCACTGTGATGAT	59.505	20	GATTTGCTGGAGAAATGCAA	58.846	20	275	24	298
c72712_g1	1	p1	(A)10	10	181	190	CTGGCCCCCATAAAATCATA	59.616	20	GTTCCCTGCGTGTACAGTGA	59.751	20	186	143	328	ACTGGCCCCCATAAAATCAT	60.399	20	GTTCCCTGCGTGTACAGTGA	59.751	20	187	142	328	AACTCAACCTAGCTGCGTCC	59.501	20	GTTCCCTGCGTGTACAGTGA	59.751	20	253	76	328
c38314_g1	1	p1	(A)11	11	227	237	AACCACTTTTCATTACGTGCAA	59.558	22	CCCTACCGAGCACAGGTAAT	59.077	20	199	152	350	AACCACTTTTCATTACGTGCAA	59.558	22	ACCCTACCGAGCACAGGTAAT	59.899	21	200	152	351	CCACTTTTCATTACGTGCAA	57.291	20	CCCTACCGAGCACAGGTAAT	59.077	20	197	154	350
c12204_g1	1	p1	(A)11	11	231	241	GCACAGGTTCCTTAATGGTCA	59.985	21	TGTTCTGAACCCACAAAGCA	60.278	20	240	160	399	GCACAGGTTCCTTAATGGTCA	59.985	21	ACAAAGCAAACGGACCTGAG	60.291	20	228	160	387	GGCACAGGTTCCTTAATGGT	58.912	20	TGTTCTGAACCCACAAAGCA	60.278	20	241	159	399
c78178_g1	1	p1	(C)10	10	233	242	ATTGCCATTTGAAAGCAAGC	60.217	20	CAAGACAATCCAGTGGCTGTT	60.164	21	175	123	297	ATTGCCATTTGAAAGCAAGC	60.217	20	ACAAGACAATCCAGTGGCTG	58.725	20	176	123	298	TACGTCTTCTGCTCAACGGA	59.591	20	CCAGTGGCTGTTTCTTTTCA	58.897	20	212	77	288
c68807_g1	1	c	(GTT)5tgttttatgttaattgaaaggtgagg(T)10	51	321	371	CCAGGAGACTCCCTCAGTCA	60.388	20	TGCAAACACTGAGCAACCAT	60.31	20	257	225	481	CCAGGAGACTCCCTCAGTCA	60.388	20	ATGCAAACACTGAGCAACCA	60.31	20	258	225	482	ATGTCCCAGGAGACTCCCTC	60.469	20	TGCAAACACTGAGCAACCAT	60.31	20	262	220	481
c12299_g1	1	p1	(T)10	10	184	193	TTTTGATGCGTGATGGAAAA	60.051	20	TGCTTTAGCAAAGGCATTATCA	59.882	22	207	31	237	ATGCGTGATGGAAAATACCC	59.651	20	TGCTTTAGCAAAGGCATTATCA	59.882	22	202	36	237	CTGAGCTTCCCAGTGCAAAT	60.397	20	TGCTTTAGCAAAGGCATTATCA	59.882	22	168	70	237
c1629_g1	1	p1	(T)15	15	514	528	CAAACTGCTAAATTCATGGCAA	60.13	22	TTGTTGCTGTCTTTGGTAGAACA	59.836	23	266	485	750	CAAACTGCTAAATTCATGGCA	58.83	21	TTGTTGCTGTCTTTGGTAGAACA	59.836	23	266	485	750	ACAAACTGCTAAATTCATGGCA	59.652	22	TTGTTGCTGTCTTTGGTAGAACA	59.836	23	267	484	750
c84058_g1	1	p1	(T)10	10	3221	3230	TGAATTTCCTTTAGTGGTGCAA	59.625	22	TTGGATAAGGTCTTTGATTGATG	58.126	23	226	3072	3297	TGAATTTCCTTTAGTGGTGCAA	59.625	22	CATTGGATAAGGTCTTTGATTGA	58.126	23	228	3072	3299	TGAATTTCCTTTAGTGGTGCAA	59.625	22	TGGATAAGGTCTTTGATTGATGTT	58.931	24	225	3072	3296
c69304_g1	1	p2	(CA)6	12	732	743	ACACACACCCATCCACACAC	60.191	20	TTTCTTGATCTGTAAGCAACGA	57.719	22	258	708	965	ACACACACCCATCCACACAC	60.191	20	CTTTCTTGATCTGTAAGCAACGA	58.71	23	259	708	966	CACCTATCCACACACACCCA	60.285	20	TTTCTTGATCTGTAAGCAACGA	57.719	22	267	699	965
c69304_g1	2	p1	(A)11	11	1279	1289	CTTCAATGAAAAGGAAGGTGG	58.68	21	CGCAATTTTCACAACACTGG	60.149	20	248	1251	1498	TTCAATGAAAAGGAAGGTGG	57.643	20	CGCAATTTTCACAACACTGG	60.149	20	247	1252	1498	TCTTCAATGAAAAGGAAGGTGG	60.455	22	CGCAATTTTCACAACACTGG	60.149	20	249	1250	1498
c78838_g4	1	p1	(T)10	10	289	298	TGTATTCTCGCGTGTTTTCG	59.872	20	ATCTTGAGCCATGTTTCCCA	60.461	20	260	145	404	GGGGACTTCGGGATTTAGTC	59.766	20	ATCTTGAGCCATGTTTCCCA	60.461	20	241	164	404	TGTATTCTCGCGTGTTTTCG	59.872	20	TCATGTTTTGCCAACATTCC	59.375	20	218	145	362
c81448_g1	2	p1	(T)11	11	1295	1305	CATCAAGATACCAAACGGCA	59.542	20	AAGAACCGACACAGATTCCG	60.111	20	139	1224	1362	CATCAAGATACCAAACGGCA	59.542	20	CGACACAGATTCCGTCAATG	60.112	20	133	1224	1356	CATCAAGATACCAAACGGCA	59.542	20	CACGAGCGATTGGATGAATA	59.646	20	228	1224	1451
c81448_g1	3	p2	(TG)6	12	1701	1712	GATTGAACGCCAAATGTGTG	59.972	20	CGGAAGAATTTCCTTTGCTG	59.817	20	229	1617	1845	TGATTGAACGCCAAATGTGT	59.972	20	CGGAAGAATTTCCTTTGCTG	59.817	20	230	1616	1845	CCTTTTCTCTCGCTCCCTTT	59.955	20	CGGAAGAATTTCCTTTGCTG	59.817	20	280	1566	1845
c82196_g5	1	p1	(A)10	10	403	412	TCAAATGGCACTTTCTGCAA	60.379	20	CCGAAAATGGGAAGAAAACA	59.91	20	219	219	437	AAATGGCACTTTCTGCAACA	59.322	20	CCGAAAATGGGAAGAAAACA	59.91	20	217	221	437	CAAATGGCACTTTCTGCAAC	59.322	20	CCGAAAATGGGAAGAAAACA	59.91	20	218	220	437
c82196_g5	2	p1	(A)10	10	927	936	GAATGCAATTCACGTTTCCC	60.318	20	TCATGCCCAAGGATACAACA	59.924	20	175	817	991	GAATGCAATTCACGTTTCCC	60.318	20	TCATGAGTACACGTTTGGGG	59.415	20	212	817	1028	ATGCAATTCACGTTTCCCAG	60.894	20	TCATGCCCAAGGATACAACA	59.924	20	173	819	991
c816_g1	1	p2	(AC)9	18	371	388	TTAAAATTGGCTTTTCCCCA	59.407	20	CACTGATCCTTGCAGCTTGA	60.136	20	264	270	533	TTAAAATTGGCTTTTCCCCA	59.407	20	TCACTGATCCTTGCAGCTTG	60.136	20	265	270	534	TTAAAATTGGCTTTTCCCCA	59.407	20	TGATCCTTGCAGCTTGAAAA	59.542	20	261	270	530
c115080_g1	1	p2	(TC)7	14	143	156	ACAAGGACACAACTGAGGGG	60.002	20	TGGGGCCACTAATAAATCCA	60.146	20	173	49	221	AGCAGCCAAATAACCCAGTG	60.132	20	TGGGGCCACTAATAAATCCA	60.146	20	129	93	221	GCCAAATAACCCAGTGATGC	60.339	20	TGGGGCCACTAATAAATCCA	60.146	20	125	97	221
c83221_g2	1	p1	(T)10	10	71	80	TTTGAGAGTCTACCATTGTAAACAGAA	59.678	27	GGATGATCGATTGACCTGGA	60.839	20	272	21	292	TTTTGAGAGTCTACCATTGTAAACAGA	59.678	27	GGATGATCGATTGACCTGGA	60.839	20	273	20	292	CAGAAGAATCTTTACTGTTTGCTTT	57.56	25	GGATGATCGATTGACCTGGA	60.839	20	250	43	292
c59283_g1	2	p2	(AT)8	16	952	967	GGCTGGGTTTTGCTTTGATA	60.074	20	CAAAGTAGGTGCAAAACAGGG	59.657	21	240	863	1102	GGCTGGGTTTTGCTTTGATA	60.074	20	AGGTGCAAAACAGGGTCTACA	59.648	21	234	863	1096	GGCTGGGTTTTGCTTTGATA	60.074	20	GGTGCAAAACAGGGTCTACA	58.623	20	233	863	1095
c68498_g1	2	p1	(T)13	13	625	637	CCCAATTGAGGCTATCAACC	59.387	20	GTTGGTCTCCCTCCAAATCA	59.903	20	225	487	711	CCCAATTGAGGCTATCAACC	59.387	20	TGTTGGTCTCCCTCCAAATC	59.903	20	226	487	712	CCCAATTGAGGCTATCAACC	59.387	20	CACCATTCCATCACGAACAA	60.367	20	189	487	675
c82741_g2	1	p1	(T)10	10	276	285	GGGTCTAATGTTCAAACAACCAA	60.136	23	TTTGGCTGAAATTTCTATGTAATCA	59.13	25	212	108	319	GGGTCTAATGTTCAAACAACCA	58.858	22	TTTGGCTGAAATTTCTATGTAATCA	59.13	25	212	108	319	AGGGTCTAATGTTCAAACAACCA	59.791	23	TTTGGCTGAAATTTCTATGTAATCA	59.13	25	213	107	319
c74130_g1	1	p2	(TA)7	14	79	92	TAGGCAACCTTGTTTTTCGC	60.244	20	CTCCACTTCCTTTGCCCATA	60.066	20	245	27	271	TAGGCAACCTTGTTTTTCGC	60.244	20	GTGGGGCTACTTTGTAGGCA	60.132	20	172	27	198	TAGGCAACCTTGTTTTTCGC	60.244	20	ATGAATCTGAATGCGTGCAA	60.228	20	109	27	135
c77562_g1	1	p2	(AT)6	12	311	322	TTTTTACGTTGTGCTTGCACTT	59.858	22	TTCATTTTGGCTCAGTTGCTT	59.875	21	208	272	479	TGCTTGCACTTATATTGAGGGA	59.742	22	TTCATTTTGGCTCAGTTGCTT	59.875	21	197	283	479	TGCTTGCACTTATATTGAGGGA	59.742	22	CGAACTGCAAAGGTAAAATGC	59.772	21	270	283	552
c81962_g4	1	p1	(A)10	10	1162	1171	TTGCTTGGGTTATGCATTCT	58.241	20	TCTTGATTGCATGGGCATTA	60.035	20	255	972	1226	TCCCAAAATTTTATGCACAGC	59.957	21	AGTCAGGCTGCTGCCAGTTA	61.136	20	147	1135	1281	TCCCAAAATTTTATGCACAGC	59.957	21	GTCAGGCTGCTGCCAGTTA	60.152	19	146	1135	1280
c79714_g1	1	p1	(T)10	10	1003	1012	TACATTCGATGCCAGAGCAG	59.972	20	ATTATCCCAAGCAAGCCTGA	59.668	20	191	852	1042	TACATTCGATGCCAGAGCAG	59.972	20	TCATTATCCCAAGCAAGCCT	59.668	20	193	852	1044	TTACATTCGATGCCAGAGCA	60.366	20	ATTATCCCAAGCAAGCCTGA	59.668	20	192	851	1042
c36759_g1	1	p1	(T)10	10	173	182	ATTGACCAAGTTTTGCCGAG	60.11	20	CAGGATTCTTCCCATACCGA	59.887	20	277	45	321	ATTGACCAAGTTTTGCCGAG	60.11	20	TCAGGATTCTTCCCATACCG	59.887	20	278	45	322	GACCAAGTTTTGCCGAGTGT	60.156	20	CAGGATTCTTCCCATACCGA	59.887	20	274	48	321
c56709_g1	1	p1	(G)12	12	47	58	TGAAAGTGATTGCAAACCTCA	59.307	21	CGGCAGAGTGACATTGCTTA	60.011	20	212	11	222	TGAAAGTGATTGCAAACCTCA	59.307	21	ATGACGGCAGAGTGACATTG	59.707	20	216	11	226	GTGAAAGTGATTGCAAACCTCA	60.154	22	CGGCAGAGTGACATTGCTTA	60.011	20	213	10	222
c43648_g1	1	p2	(GT)6	12	279	290	CCATTCCACTTGCAGAAGGT	60.111	20	CCTAGCACTGTCCAGAAAATGA	59.378	22	275	101	375	TTCAGCATGTTTTGTGTGCTT	59.381	21	TTTTGTCAACCAAGGGTTTTG	59.862	21	204	221	424	TTCAGCATGTTTTGTGTGCTT	59.381	21	TTGTCAACCAAGGGTTTTGTC	59.861	21	202	221	422
c77520_g1	1	p1	(T)10	10	87	96	TGCTTGCCTTGCTCCTAAGT	60.154	20	GGCAAAAGGCAGAACTCTTG	59.993	20	217	44	260	GTGCTTGCCTTGCTCCTAAG	60.154	20	GGCAAAAGGCAGAACTCTTG	59.993	20	218	43	260	AGTGCTTGCCTTGCTCCTAA	60.154	20	GGCAAAAGGCAGAACTCTTG	59.993	20	219	42	260
c71873_g1	1	p1	(T)14	14	904	917	TTGTCAACTACAAACCAAAGCAA	59.714	23	ACCCCATTCTTGTCACGGTA	60.232	20	168	808	975	TGTCAACTACAAACCAAAGCAA	58.397	22	ACCCCATTCTTGTCACGGTA	60.232	20	167	809	975	TTGTCAACTACAAACCAAAGCA	58.397	22	ACCCCATTCTTGTCACGGTA	60.232	20	168	808	975
c81295_g1	2	p2	(AC)7	14	690	703	CCAACTCCTCCATTTCTTGC	59.67	20	TGTAATGTACCCCGCGAAAT	60.209	20	187	590	776	CCAACTCCTCCATTTCTTGC	59.67	20	ATTGTAATGTACCCCGCGAA	60.209	20	189	590	778	TCTTCGTGTCCACAAACACC	59.571	20	TGTAATGTACCCCGCGAAAT	60.209	20	271	506	776
c78593_g1	1	p1	(A)10	10	437	446	CCTGCTAAAAGCACCCTCAG	60.008	20	TGCAGACAAGGTTTTGTTGAG	58.96	21	115	406	520	CCTGCTAAAAGCACCCTCAG	60.008	20	CTGCAGACAAGGTTTTGTTGA	58.96	21	116	406	521	CCTGCTAAAAGCACCCTCAG	60.008	20	TGCAGACAAGGTTTTGTTGA	57.867	20	115	406	520
c86559_g1	1	p1	(A)10	10	4198	4207	TCAATGTTTCCCCAAGGTTC	59.767	20	GCGGTGGTACAGGAGGTAAA	59.993	20	225	4068	4292	TCAATGTTTCCCCAAGGTTC	59.767	20	CAATTGACAACGGCTAGCAA	59.872	20	268	4068	4335	TAAAATCGATGGTGCTGCCT	60.606	20	GCGGTGGTACAGGAGGTAAA	59.993	20	203	4090	4292
c30170_g1	1	p2	(TG)7	14	496	509	CTGCAGCTTACTTGCTGTGC	59.958	20	CAGGGTTTCTTCCTTAAACCTG	59.171	22	157	419	575	TGCTGTGCATGCCAATTTAT	60.103	20	CAGGGTTTCTTCCTTAAACCTG	59.171	22	145	431	575	CCTGCAGCTTACTTGCTGTG	59.805	20	CAGGGTTTCTTCCTTAAACCTG	59.171	22	158	418	575
c21282_g2	1	p1	(A)11	11	52	62	TTTGTGCAAAATAAATTGTTAAATCC	59.625	26	TCCTCTTTAACCTTTGGCATGT	60.001	22	186	18	203	TTGTGCAAAATAAATTGTTAAATCC	58.534	25	TCCTCTTTAACCTTTGGCATGT	60.001	22	185	19	203	TTTGTGCAAAATAAATTGTTAAATCC	59.625	26	TTTTCCTCTTTAACCTTTGGCA	60.102	22	189	18	206
c76090_g1	1	p1	(T)11	11	133	143	ACATCCATGTATGATGGCGA	59.763	20	GCCGTCATGTATGTCGGAAA	61.844	20	160	20	179	ACATCCATGTATGATGGCGA	59.763	20	CCGTCATGTATGTCGGAAATG	61.153	21	159	20	178	ACATCCATGTATGATGGCGA	59.763	20	CGTCATGTATGTCGGAAATGTT	59.752	22	158	20	177
c16877_g1	1	p2	(AC)6	12	154	165	CCGTGTTACTAAGTTGGCCTG	59.679	21	TGGGTGTGAGATGGGTTTTT	60.21	20	194	122	315	CCGTGTTACTAAGTTGGCCTG	59.679	21	TTGGGTGTGAGATGGGTTTT	60.21	20	195	122	316	CCGTGTTACTAAGTTGGCCTG	59.679	21	TTTGGGTGTGAGATGGGTTT	60.21	20	196	122	317
c46906_g1	1	p1	(T)10	10	1081	1090	TCCAACCGGCCTGAATACTA	60.46	20	CCCCAAGCAGTTTTATCCCT	60.312	20	144	1042	1185	TCCAACCGGCCTGAATACTA	60.46	20	AGCTCTTCCCCAAGCAGTTT	60.382	20	151	1042	1192	TCCAACCGGCCTGAATACTA	60.46	20	GTACAGCTCTTCCCCAAGCA	60.397	20	155	1042	1196
c44066_g1	1	p1	(T)11	11	252	262	GCCTCAAGTCTGCCAGAAAC	59.997	20	TCAATTTAAGAAAATCAGTGCAAAA	59.266	25	245	66	310	GCCTCAAGTCTGCCAGAAAC	59.997	20	TTCAATTTAAGAAAATCAGTGCAAA	59.266	25	246	66	311	GCCTCAAGTCTGCCAGAAAC	59.997	20	TTTCAATTTAAGAAAATCAGTGCAA	59.266	25	247	66	312
c86341_g1	1	p1	(A)11	11	460	470	CAACAAATGGGAAAACTTGAGA	59.108	22	CAAAAGCTTCCATGGTTGTGT	60.023	21	222	360	581	CAACAAATGGGAAAACTTGAGA	59.108	22	CACAAAAGCTTCCATGGTTGT	60.023	21	224	360	583	CAACAAATGGGAAAACTTGAGAG	60.022	23	CAAAAGCTTCCATGGTTGTGT	60.023	21	222	360	581
c86341_g1	2	p1	(A)11	11	1001	1011	CAGAAATTTATCCATTTTGACTGC	59.092	24	AAAAATTTCATTCGCTGCCA	60.568	20	261	972	1232	CCAGAAATTTATCCATTTTGACTG	58.964	24	AAAAATTTCATTCGCTGCCA	60.568	20	262	971	1232	GAAATTTATCCATTTTGACTGCAT	58.511	24	ATTTCATTCGCTGCCAAAGT	59.713	20	255	974	1228
c60939_g1	1	p1	(T)11	11	87	97	GGATCTTGATTCTCAAGTTTTATGTT	58.299	26	AATACCCAAGGGAAACCCTG	60.046	20	204	0	203	GGATCTTGATTCTCAAGTTTTATGTT	58.299	26	AGCCAATACCCAAGGGAAAC	60.187	20	208	0	207	GGATCTTGATTCTCAAGTTTTATGTT	58.299	26	TGGCATGCTGGTTTGAGATA	60.22	20	244	0	243
c86948_g2	1	p2	(AT)6	12	252	263	CTACAAGCATCCCCTGAAGC	59.836	20	CGGCCCTTGTTATTGTGAGT	59.993	20	215	198	412	CTACAAGCATCCCCTGAAGC	59.836	20	ACTCGGCCCTTGTTATTGTG	59.993	20	218	198	415	GCTACAAGCATCCCCTGAAG	59.836	20	CGGCCCTTGTTATTGTGAGT	59.993	20	216	197	412
c79078_g1	1	p1	(T)10	10	813	822	CAGGTTGGTTCCCAAAATGT	59.688	20	ACACATGCATTTGACTGGGA	59.967	20	238	735	972	CAGGTTGGTTCCCAAAATGT	59.688	20	CACATGCATTTGACTGGGAG	60.112	20	237	735	971	CAGGTTGGTTCCCAAAATGT	59.688	20	AACACATGCATTTGACTGGG	59.42	20	239	735	973
c46913_g1	1	p1	(A)13	13	274	286	TTCATCCTGCCAAAGAAATG	58.695	20	TTTTTGTCCCGTTCTATTTGTG	59.03	22	261	60	320	TTCATCCTGCCAAAGAAATGT	59.56	21	TTTTTGTCCCGTTCTATTTGTG	59.03	22	261	60	320	TTCATCCTGCCAAAGAAATG	58.695	20	TTTTTGTCCCGTTCTATTTGTGT	59.801	23	261	60	320
c63863_g1	1	p3	(GAT)5	15	221	235	CCATCTTGCAAGTAACAACAGG	59.671	22	ATGCCTCAATAGGACATCGG	59.917	20	239	137	375	CCATCTTGCAAGTAACAACAGG	59.671	22	AAATGTCCGCATTTTGATCC	59.768	20	185	137	321	CCATCTTGCAAGTAACAACAGG	59.671	22	CAACGCTCGCATTGTTGTAT	59.759	20	164	137	300
c75135_g3	2	p3	(GTG)5	15	1423	1437	TGGCACTCAATGGTACGTGT	60.032	20	GAAGCACTGGGAGTGTGGTT	60.159	20	247	1379	1625	GTGGCACTCAATGGTACGTG	60.032	20	GAAGCACTGGGAGTGTGGTT	60.159	20	248	1378	1625	TGGCACTCAATGGTACGTGT	60.032	20	CCTGCCAGATCTCAACCTTC	59.803	20	215	1379	1593
c81846_g6	1	p1	(T)10	10	1213	1222	AAAACATACCGTTGGTGAATG	57.411	21	TTTTGTCAGAAATATGTTGTACTTGTG	58.711	27	257	1128	1384	AAAACATACCGTTGGTGAATGT	58.289	22	TTTTGTCAGAAATATGTTGTACTTGTG	58.711	27	257	1128	1384	AAAACATACCGTTGGTGAATG	57.411	21	TTTGTCAGAAATATGTTGTACTTGTG	57.489	26	256	1128	1383
c86351_g4	1	p1	(T)11	11	395	405	AAAGAATCTCACATTTGCCCA	59.56	21	GGGTCCGACACTGTAACCAC	60.284	20	278	307	584	AAAGAATCTCACATTTGCCCA	59.56	21	TATGGATCATTTGCAGCAGG	59.646	20	162	307	468	AAAGAATCTCACATTTGCCCA	59.56	21	CTGGGTCCGACACTGTAACC	60.422	20	280	307	586
c100640_g1	1	p1	(T)11	11	119	129	CCTTGATGCCCTCACCTAAG	59.688	20	TGTTTTATTTTTGGTCGATTTCC	59.285	23	144	15	158	CCTTGATGCCCTCACCTAAG	59.688	20	GTGTTTTATTTTTGGTCGATTTCC	59.997	24	145	15	159	CCTTGATGCCCTCACCTAAG	59.688	20	TGTTTTATTTTTGGTCGATTTCCT	60.107	24	144	15	158
c73012_g1	1	p2	(CA)9	18	242	259	TGGTGGAAAAGAAAACAAAAA	57.333	21	AGCATGGTCTGGGAAATACG	59.955	20	243	110	352	GTGGTGGAAAAGAAAACAAAAA	58.188	22	AGCATGGTCTGGGAAATACG	59.955	20	244	109	352	AGTGGTGGAAAAGAAAACAAAAA	59.107	23	AGCATGGTCTGGGAAATACG	59.955	20	245	108	352
c70672_g1	1	p1	(T)10	10	510	519	CCAAAGGGCACTGAAATGAT	59.933	20	CTCTGAGTGCTCGCTGTCAC	59.922	20	260	413	672	CCAAAGGGCACTGAAATGAT	59.933	20	AGTGCTCGCTGTCACGATTA	59.621	20	255	413	667	CCAAAGGGCACTGAAATGAT	59.933	20	TGTCACGATTATGCCACGTC	60.549	20	246	413	658
c87989_g2	1	p1	(T)10	10	6154	6163	TGTCATCCGACAGCAAGAAG	59.984	20	TCATGAACAGAAACCCACGA	60.088	20	240	5969	6208	CTTGTCATCCGACAGCAAGA	59.984	20	TCATGAACAGAAACCCACGA	60.088	20	242	5967	6208	TGTCATCCGACAGCAAGAAG	59.984	20	CAGAAACCCACGAAAAGCAT	60.11	20	233	5969	6201
c40632_g1	1	p1	(T)10	10	478	487	CCCATCCAACTTACTGAGCG	60.647	20	GAAGTGGACAATCTGCAGCC	60.812	20	213	317	529	CGCTCCCATCCAACTTACTG	60.647	20	GAAGTGGACAATCTGCAGCC	60.812	20	217	313	529	CCCATCCAACTTACTGAGCG	60.647	20	GGATGAGATTGTCGCCCTT	60.026	19	264	317	580
c73917_g1	1	p2	(AT)6	12	621	632	CCTGATGCATCCACTTGTGT	59.551	20	TTGCAAGTGACAAACACCGT	60.199	20	175	578	752	CCTGATGCATCCACTTGTGT	59.551	20	ATTGCAAGTGACAAACACCG	59.615	20	176	578	753	ACCTGATGCATCCACTTGTGT	60.447	21	TTGCAAGTGACAAACACCGT	60.199	20	176	577	752
c100738_g1	1	p1	(T)10	10	395	404	AACATCCACAACAACCATTCC	59.565	21	CAGAATGGAAAAGGAGGATGAA	60.423	22	275	296	570	CATCCACAACAACCATTCCTTA	59.724	22	CAGAATGGAAAAGGAGGATGA	59.111	21	273	298	570	CATCCACAACAACCATTCCTT	59.703	21	GAATGGAAAAGGAGGATGAAA	58.097	21	271	298	568
c72667_g1	1	p2	(CA)6	12	661	672	ACGAAGGGAAATAACCCCTG	60.18	20	AAGGCAGCAGAACCAAACAT	59.74	20	184	526	709	ACGAAGGGAAATAACCCCTG	60.18	20	ACAAGGCAGCAGAACCAAAC	60.299	20	186	526	711	ACGAAGGGAAATAACCCCTG	60.18	20	TGAAAAACAAGGCAGCAGAA	59.585	20	192	526	717
c66585_g1	2	c	(T)10ctcaaaaggacaattttttcattttaa(T)10	47	327	373	GACACGATTCTTCCCCACTT	58.992	20	TTTCCAGGTGCAGTAGGCTT	59.875	20	226	228	453	AGACACGATTCTTCCCCACTT	59.987	21	TTTCCAGGTGCAGTAGGCTT	59.875	20	227	227	453	GCCTCAGATACACTGTGCGT	58.912	20	TTTCCAGGTGCAGTAGGCTT	59.875	20	271	183	453
c80879_g2	1	c	(TA)6(TG)6	24	462	485	AGGGACCAGTGCATAGTTGC	60.142	20	AAAACACGCCAATGTTCTCC	59.978	20	113	405	517	AGGGACCAGTGCATAGTTGC	60.142	20	TTTCGAAACAGCAAAATCCC	60.053	20	202	405	606	AGGGACCAGTGCATAGTTGC	60.142	20	TTGTCTCTGTTGCGTTTTGG	59.881	20	242	405	646
c79164_g1	2	p2	(AT)6	12	139	150	AAAATTTTGCCACTGCGTCT	59.752	20	GCAATAAATTTTGCTTGGGG	59.433	20	183	88	270	AAAATTTTGCCACTGCGTCT	59.752	20	GCAATAAATTTTGCTTGGGGT	60.194	21	183	88	270	TTAAAATTTTGCCACTGCGTC	60.123	21	GCAATAAATTTTGCTTGGGG	59.433	20	185	86	270
c67384_g1	2	p2	(AT)8	16	662	677	CGCAAAATTCGGAAAAAGAA	60.178	20	CATGTACTTGCAAAATCACGAAA	60.048	23	246	522	767	ACGCAAAATTCGGAAAAAGA	59.699	20	CATGTACTTGCAAAATCACGAAA	60.048	23	247	521	767	GACGCAAAATTCGGAAAAAG	59.699	20	CATGTACTTGCAAAATCACGAAA	60.048	23	248	520	767
c61926_g2	1	p1	(A)10	10	220	229	AAACCACCTAGGTCACCAGC	59.065	20	CCTTGGAATGTTGCATCAGA	59.648	20	243	111	353	AAAACCACCTAGGTCACCAGC	60.409	21	CCTTGGAATGTTGCATCAGA	59.648	20	244	110	353	CCACCTAGGTCACCAGCTAAA	59.248	21	CCTTGGAATGTTGCATCAGA	59.648	20	240	114	353
c21681_g1	1	p2	(GA)6	12	26	37	GGGGAGAAAGGAGTGTGGA	60.032	19	TTTTTATTCTGTTGCCGCTG	58.958	20	150	4	153	GGGGGAGAAAGGAGTGTGG	61.833	19	TTTTTATTCTGTTGCCGCTG	58.958	20	151	3	153	GGGGAGAAAGGAGTGTGGA	60.032	19	TATTCTGTTGCCGCTGCC	60.926	18	146	4	149
c84441_g3	1	p2	(TA)6	12	1967	1978	CCTTGTGGAACAACACCCTT	59.861	20	TTGTGGTTAAAAACAGATTCTTCTTC	59.207	26	267	1768	2034	CCTTGTGGAACAACACCCTT	59.861	20	TGGTTAAAAACAGATTCTTCTTCTG	58.154	25	264	1768	2031	AACCTTGTGGAACAACACCC	59.721	20	TTGTGGTTAAAAACAGATTCTTCTTC	59.207	26	269	1766	2034
c123199_g1	1	p1	(T)10	10	248	257	CCACTCCACATGTGAATGAAA	59.405	21	TTCAGATTTGTGGCCCTTTT	59.546	20	226	96	321	CCATGAAGTGTTGATCCTGTG	58.995	21	TCAGATTTGTGGCCCTTTTC	60.051	20	171	150	320	CCATGAAGTGTTGATCCTGTG	58.995	21	AGATTTGTGGCCCTTTTCCT	59.94	20	169	150	318
c75970_g1	1	p3	(TGA)6	18	342	359	TTTCACTTACATCATTGACACACTT	57.806	25	CAGTACAACAAAATCAAACAACTCG	60.012	25	229	314	542	GTTTCACTTACATCATTGACACACTT	58.616	26	CAGTACAACAAAATCAAACAACTCG	60.012	25	230	313	542	TTTCACTTACATCATTGACACACTT	57.806	25	ACAACAAAATCAAACAACTCGAT	57.727	23	225	314	538
c84499_g1	1	p1	(T)10	10	834	843	TCCAAAAGGGTGTAAAGTGAAAA	59.9	23	TCACATGGACCCGAATATCA	59.732	20	260	763	1022	TCCAAAAGGGTGTAAAGTGAAAA	59.9	23	AAGTTTCACATGGACCCGAA	60.353	20	265	763	1027	TCCAAAAGGGTGTAAAGTGAAAA	59.9	23	AAAGTTTCACATGGACCCGA	60.353	20	266	763	1028
c31008_g1	1	p3	(CAT)5	15	221	235	CAACACGAAGATCGATGACG	60.263	20	GTTCTGTGGTTGGCGTCTTT	60.156	20	113	157	269	CAACACGAAGATCGATGACG	60.263	20	TTTCCGGTTTTGAGTTCGAG	60.22	20	133	157	289	CAACACGAAGATCGATGACG	60.263	20	CAAGGGTCAGTGGAAGGAGA	60.229	20	187	157	343
c82053_g2	1	p1	(A)14	14	340	353	CCGAGCTAAAAAGGTGAGGA	59.448	20	CCCACCCTTTTTCCAAGATT	60.159	20	273	250	522	CCGAGCTAAAAAGGTGAGGA	59.448	20	CTATGTGAGCAACTCGGGCT	60.419	20	186	250	435	CCGAGCTAAAAAGGTGAGGA	59.448	20	ATGGCCACCAGTCTAATGCT	59.579	20	209	250	458
c64472_g2	1	p1	(A)14	14	353	366	GGTCAACCATTTGAAGTCCG	60.353	20	TGGGCATTACAATTTTTCGTT	59.354	21	233	174	406	GGTCAACCATTTGAAGTCCG	60.353	20	TGGGCATTACAATTTTTCGT	58.018	20	233	174	406	GGTCAACCATTTGAAGTCCG	60.353	20	ATGGGCATTACAATTTTTCGTT	59.629	22	234	174	407
c79399_g1	1	p1	(A)12	12	322	333	CATAGCGGTGTGCAATGTTC	60.142	20	AATGGGGTCAATTTTGTTGC	59.668	20	268	245	512	CATAGCGGTGTGCAATGTTC	60.142	20	TTAACCTGTGCGACGGAAAT	60.502	20	138	245	382	CATAGCGGTGTGCAATGTTC	60.142	20	ATTTTAACCTGTGCGACGGA	60.502	20	141	245	385
c6161_g1	1	p1	(T)10	10	62	71	AAATTTGGTGACATTTGGGC	59.668	20	GTCCTCTCCTCTTGGGGTTT	59.534	20	136	17	152	TTTGGTGACATTTGGGCTTT	60.344	20	GTCCTCTCCTCTTGGGGTTT	59.534	20	133	20	152	AAATTTGGTGACATTTGGGC	59.668	20	TTCTGGTCCTCTCCTCTTGG	59.375	20	141	17	157
c6161_g1	2	p2	(CA)6	12	326	337	AAACCCCAAGAGGAGAGGAC	59.534	20	TGTGAGGGTATGAGTGCCTG	59.701	20	228	133	360	AAACCCCAAGAGGAGAGGAC	59.534	20	TGTGTGAGGGTATGAGTGCC	59.551	20	230	133	362	AAACCCCAAGAGGAGAGGAC	59.534	20	TGTGCATGCATGTGTGATTT	59.549	20	273	133	405
c4905_g1	1	c	(T)10acattcatcacaaattttaaaaaatgtgaaaggttttatatatttttatgaaaaaattgcacctaaaaagaaaattccatcag(ATA)5	108	82	189	GAAGGCATACAGTGACCTCCA	60.126	21	TTTACCATGTGACCCTCCGT	60.232	20	223	56	278	GAAGGCATACAGTGACCTCCA	60.126	21	GTTTACCATGTGACCCTCCG	60.232	20	224	56	279	GAAGGCATACAGTGACCTCCA	60.126	21	TTACCATGTGACCCTCCGTC	60.78	20	222	56	277
c75765_g2	2	p2	(AT)7	14	718	731	AAAACGGTTCGGTTTGACTG	60.008	20	ACAACTTGCTTCATGGCACA	60.31	20	273	505	777	GCTGCAGCTGCTCTCTGTTA	59.646	20	ACAACTTGCTTCATGGCACA	60.31	20	156	622	777	AAAACGGTTCGGTTTGACTG	60.008	20	AACTTGCTTCATGGCACAAA	59.322	20	271	505	775
c75765_g2	3	p2	(TG)6	12	1120	1131	AGGGACCATGTTTGTGTGTG	59.283	20	ATCATCTCGCATGCTCCTCT	59.941	20	223	1095	1317	AGGGACCATGTTTGTGTGTG	59.283	20	AAATCATCTCGCATGCTCCT	59.803	20	225	1095	1319	GGGACCATGTTTGTGTGTGT	59.129	20	ATCATCTCGCATGCTCCTCT	59.941	20	222	1096	1317
c75765_g2	4	p1	(A)10	10	1663	1672	GTCAAACAGTCTCGCAACGA	60.032	20	TGTCTGCATGAAACCCATTG	60.517	20	249	1460	1708	GTCAAACAGTCTCGCAACGA	60.032	20	TTGCAACGCCTACAACAACT	59.391	20	280	1460	1739	GTCAAACAGTCTCGCAACGA	60.032	20	CACTGTCTGCATGAAACCCA	60.722	20	252	1460	1711
c75765_g2	5	p1	(T)20	20	2182	2201	TGATGGTTTTTATGTGTTTCAGG	58.909	23	AAGGATGCCCAATTTCAATG	59.762	20	254	2103	2356	TGATGGTTTTTATGTGTTTCAGG	58.909	23	GGATGCCCAATTTCAATGTT	59.628	20	252	2103	2354	GTGATGGTTTTTATGTGTTTCAGG	59.687	24	AAGGATGCCCAATTTCAATG	59.762	20	255	2102	2356
c113769_g1	1	p1	(A)11	11	353	363	GGCAATTTCAACCATGCTGT	60.905	20	TATAACGCCGATTTTGGACA	59.029	20	101	288	388	GGCAATTTCAACCATGCTG	60.065	19	TATAACGCCGATTTTGGACA	59.029	20	101	288	388	GGTTGCAAATTGTTTTGATGC	60.358	21	TAACGCCGATTTTGGACAAC	60.866	20	256	131	386
c78360_g1	1	p1	(A)10	10	200	209	TTGCCAAAGGAAATGTCTGA	59.247	20	CAGAAACGTTTATCTTGGGGG	60.698	21	158	152	309	TTGCCAAAGGAAATGTCTGA	59.247	20	GAAACGTTTATCTTGGGGGTT	59.233	21	156	152	307	TTGCCAAAGGAAATGTCTGA	59.247	20	AGAAACGTTTATCTTGGGGG	58.046	20	157	152	308
c67630_g1	1	p1	(A)11	11	243	253	TCATGCATAGTTTGCAGTTCA	57.933	21	CATGGTAGCACCCATTTCCT	59.813	20	237	170	406	TGCATAGTTTGCAGTTCAAAGA	58.632	22	CATGGTAGCACCCATTTCCT	59.813	20	234	173	406	GGAAAACTGTGTAGGGGGAA	58.884	20	TGCAGAGTTGGTTCTTCAAAA	58.54	21	276	16	291
c81273_g3	1	p4	(GTTT)5	20	1377	1396	GGGAACTCAGTGCCTTGTCT	59.305	20	TTAGCAGCAATGTGTACGGC	59.902	20	215	1335	1549	AGGGAACTCAGTGCCTTGTC	59.305	20	TTAGCAGCAATGTGTACGGC	59.902	20	216	1334	1549	GGGAACTCAGTGCCTTGTCT	59.305	20	ACAACCCCAAAAACCAAACA	60.103	20	102	1335	1436
c79066_g1	1	p2	(CA)6	12	4413	4424	CGCTCAGGTACACATGGTTG	60.175	20	GGCGGTTTAGACAGATTCCA	60.074	20	278	4173	4450	CGCTCAGGTACACATGGTTG	60.175	20	TGGCGGTTTAGACAGATTCC	60.074	20	279	4173	4451	CGTTGATTCGTTAGTTGCCA	59.729	20	GGCGGTTTAGACAGATTCCA	60.074	20	253	4198	4450
c81429_g2	1	p2	(CA)6	12	395	406	AAAATCACCACCCACCACAT	59.95	20	GGTGGTCAGTAACAAACCCAA	59.743	21	226	212	437	CAGCACCATCTCCTTTGCTT	60.397	20	GCATCCCATAGATCAGCTCAA	60.192	21	272	234	505	CAGCACCATCTCCTTTGCTT	60.397	20	TGCATCCCATAGATCAGCTC	58.775	20	273	234	506
c81429_g2	2	p1	(A)10	10	1236	1245	TGCTTCTTTGGAAAATACCGA	59.707	21	TTGGCCACAGAAATGCAATA	60.073	20	109	1202	1310	TGCTTCTTTGGAAAATACCGA	59.707	21	TTCATGTGTTTGTGCTGGCT	60.31	20	195	1202	1396	TGCTTCTTTGGAAAATACCGA	59.707	21	TGGCCACAGAAATGCAATAG	59.688	20	108	1202	1309
c81429_g2	3	p3	(TCA)5	15	2255	2269	TCAGCAGCTTTGCATGTACC	60.019	20	AGAGGAGGAAGCTCAAAGGC	60.096	20	234	2176	2409	TTTGGGAGAATGGCTTTTTG	60.046	20	AGAGGAGGAAGCTCAAAGGC	60.096	20	202	2208	2409	TGGGAGAATGGCTTTTTGAC	60.051	20	AGAGGAGGAAGCTCAAAGGC	60.096	20	200	2210	2409
c107502_g1	1	p1	(T)10	10	123	132	GGCCCCATGTAGGTCAAAT	59.62	19	AAGCCTAAGATAAAGCAGTTCTGA	58.039	24	180	17	196	GGATATGGACAACTTCCTCTGG	59.827	22	AAGCCTAAGATAAAGCAGTTCTGA	58.039	24	146	51	196	GCCCCATGTAGGTCAAATG	58.785	19	AAGCCTAAGATAAAGCAGTTCTGA	58.039	24	179	18	196
c40727_g1	2	p1	(A)12	12	418	429	GCCATGTCCTTCCATCTGTT	59.934	20	TGTGCATTCAGTATGTGCCA	59.701	20	160	303	462	GACGAAGATTGCCATGTCCT	60.081	20	TGTGCATTCAGTATGTGCCA	59.701	20	170	293	462	TTTCATGACGAAGATTGCCA	60.197	20	TGTGCATTCAGTATGTGCCA	59.701	20	176	287	462
c85803_g1	1	p1	(A)10	10	927	936	AGAGAAGAGACATCCGGCAA	59.95	20	AAGCATGTCATCCAAACATGA	58.99	21	117	869	985	TGAAATGTACAGGGCATCCA	59.924	20	AAGCATGTCATCCAAACATGA	58.99	21	143	843	985	CAGTCTTACTCCGGACCAGC	59.867	20	AAGCATGTCATCCAAACATGA	58.99	21	186	800	985
c65361_g1	1	p1	(T)10	10	1341	1350	CGCATTTATTGAAGCAGCAG	59.608	20	TTTTTCACAATCGCAACATTT	58.2	21	177	1284	1460	ACGCATTTATTGAAGCAGCA	59.472	20	TTTTTCACAATCGCAACATTT	58.2	21	178	1283	1460	CGCATTTATTGAAGCAGCAG	59.608	20	TCAACATCTTCTAAACAGGGGAA	59.987	23	151	1284	1434
c75339_g1	1	p3	(GAC)5	15	242	256	CCCCCTCCATTAGTGAACCT	60.183	20	CACGCGAATGCACATATTTC	60.103	20	243	95	337	CCCCCTCCATTAGTGAACCT	60.183	20	TGAAAACTACACGCGAATGC	59.879	20	252	95	346	TATTGTCTGTCGGGGTTTCC	59.79	20	CACGCGAATGCACATATTTC	60.103	20	189	149	337
c69516_g1	2	p1	(T)10	10	565	574	TCCTTGGGACCAGAGAAAGA	59.773	20	ATGGAAGCCAACAGAGATGG	60.073	20	260	493	752	TCCTTGGGACCAGAGAAAGA	59.773	20	TGTTCATGGAAGCCAACAGA	60.24	20	265	493	757	TCCTTGGGACCAGAGAAAGA	59.773	20	TTCATGGAAGCCAACAGAGA	59.369	20	263	493	755
c87972_g3	1	p3	(GAT)6	18	413	430	TCATCACCTGTTCTGGCAGT	59.261	20	TTTTATGGGGGCAGTTTCAG	59.931	20	260	362	621	GGTGTGTCACCAACCTGGTA	59.283	20	AATTCCCCTCCCCATATGTC	59.843	20	267	303	569	TCATCACCTGTTCTGGCAGT	59.261	20	AATTCCCCTCCCCATATGTC	59.843	20	208	362	569
c80032_g1	1	p1	(C)14	14	130	143	CCAACTACGATGCGAATCAC	59.152	20	GGTGCGACCTGTGGATAGAT	59.957	20	171	58	228	ACCAACTACGATGCGAATCAC	60.015	21	GGTGCGACCTGTGGATAGAT	59.957	20	172	57	228	CCAACTACGATGCGAATCAC	59.152	20	CTTGTGATGTTTGAGGTGCG	60.301	20	185	58	242
c80032_g1	2	p1	(G)11	11	356	366	CGCACCTCAAACATCACAAG	60.301	20	GGGATTTACCTAGCCATCCC	59.627	20	256	223	478	CGCACCTCAAACATCACAAG	60.301	20	TCCTTTCCCAAAATCTCCAA	59.476	20	224	223	446	CGCACCTCAAACATCACAAG	60.301	20	TTCCTTTCCCAAAATCTCCA	59.476	20	225	223	447
c68333_g1	1	p1	(A)11	11	380	390	CCAAATCATAGCTGGCCATT	59.923	20	TTTTGTGCAGCCATACTTGC	59.879	20	204	339	542	CTGCAGTGGAGTTGTTTGGA	59.873	20	TTTTGTGCAGCCATACTTGC	59.879	20	273	270	542	TCTGCAGTGGAGTTGTTTGG	59.873	20	TTTTGTGCAGCCATACTTGC	59.879	20	274	269	542
c68333_g1	2	p1	(A)13	13	570	582	ATCCAAGCCAGGCAAGTATG	60.096	20	GATGGGCTTGGACACAGATT	59.934	20	167	512	678	ATCCAAGCCAGGCAAGTATG	60.096	20	TTTGCTCTTGGGTAGGATGG	60.066	20	182	512	693	GCAAGTATGGCTGCACAAAA	59.879	20	GATGGGCTTGGACACAGATT	59.934	20	156	523	678
c68957_g1	1	c	(A)10tcagaaaccttggcaatatttacaaatgaatttttcatacatattatacaaaattctacattctacaaatttattccatgacatgtatttgtacgtg(T)13	120	140	259	TGGGTGAGAACAAATATAAGGTCA	59.773	24	GGTTGCAAGACTGCAGATGA	59.992	20	252	105	356	TTCAATGACCTGATACGCTGTT	59.637	22	CGCAAAGTGAACAGTCTTTGTT	59.466	22	245	61	305	TGGGTGAGAACAAATATAAGGTCA	59.773	24	TTAAAGGCAGGGTTGCAAGA	60.742	20	262	105	366
c104991_g1	1	p1	(A)12	12	198	209	TTTGTGATCAATAAGTAAATTGCGA	59.922	25	CGACTGAATTTCAATGGCCT	60.074	20	200	160	359	TTTGTGATCAATAAGTAAATTGCGA	59.922	25	CTTGAGCCGTCTTTCAATCC	59.813	20	182	160	341	TTTGTGATCAATAAGTAAATTGCGA	59.922	25	CCTTGAGCCGTCTTTCAATC	59.813	20	183	160	342
c18793_g1	1	p1	(T)10	10	100	109	GCCTCCCAAACCAAAACAAT	61.08	20	GACATCTGGCAATTTCACCC	60.326	20	262	72	333	GCCTCCCAAACCAAAACAAT	61.08	20	CATGGAGACAACGATGAGGA	59.631	20	153	72	224	GCCTCCCAAACCAAAACAAT	61.08	20	TGACATCTGGCAATTTCACC	59.502	20	263	72	334
c79330_g8	1	p1	(A)10	10	562	571	ATAGACAGACTGGGGTGGCA	60.533	20	TCGACCAATAAAGCAAAGCC	60.209	20	167	523	689	ATAGACAGACTGGGGTGGCA	60.533	20	CAATGCAAATTGTGGTCCAT	59.251	20	141	523	663	TAGACAGACTGGGGTGGCA	60.253	19	TCGACCAATAAAGCAAAGCC	60.209	20	166	524	689
c110622_g1	1	p1	(T)11	11	170	180	TGTGTGTGCGAGTGTGAAAA	59.912	20	TTAGCCTTAAATACACCACCATC	57.318	23	175	34	208	TGTGTGTGCGAGTGTGAAAA	59.912	20	TTAGCCTTAAATACACCACCATCT	58.245	24	175	34	208	GTGTGTGTGCGAGTGTGAAA	59.321	20	TTAGCCTTAAATACACCACCATC	57.318	23	176	33	208
c48286_g1	1	p1	(C)13	13	273	285	TGCAGTGTAAAGCTCAGAGACAA	60.239	23	GCATTGACAAACCATGATGTC	58.841	21	214	162	375	TGCAGTGTAAAGCTCAGAGACAA	60.239	23	GCATTGACAAACCATGATGTCTA	59.881	23	214	162	375	TGCAGTGTAAAGCTCAGAGACA	58.877	22	AAGTTCATGCATTGACAAACC	57.588	21	222	162	383
c48286_g1	2	p3	(TCA)5	15	1583	1597	TGTGGGCTTGGATTTTAACC	59.801	20	AATGCCAGCTCTTTCACCAC	60.263	20	162	1531	1692	TGTGGGCTTGGATTTTAACC	59.801	20	TAGCAATGCCAGCTCTTTCA	59.712	20	166	1531	1696	GCACATGCTCCACATGTCTT	59.714	20	AATGCCAGCTCTTTCACCAC	60.263	20	214	1479	1692
c83679_g1	1	p1	(A)10	10	1833	1842	GAATCTGCACAGTTCTGCCA	59.992	20	TGCTGCCTGTAACCCTCTCT	60.012	20	261	1762	2022	GAATCTGCACAGTTCTGCCA	59.992	20	ATACCGCTTCATCTGCATCC	60.066	20	202	1762	1963	TGGAAGAAGAGGGCAAAGAA	59.926	20	TGCTGCCTGTAACCCTCTCT	60.012	20	278	1745	2022
c84836_g2	2	p2	(TA)6	12	259	270	GGTCTGCAGCTCATTTCACA	59.992	20	TCATGGGTTATGTCCCCTTC	59.605	20	278	57	334	TGGTCTGCAGCTCATTTCAC	59.992	20	TCATGGGTTATGTCCCCTTC	59.605	20	279	56	334	GGTCTGCAGCTCATTTCACA	59.992	20	CATGGGTTATGTCCCCTTCA	60.572	20	277	57	333
c82551_g1	2	p1	(A)10	10	225	234	TCGAATGTCCTGCAACATTT	59.127	20	TAACATTGTTCTCCCCAGGC	59.933	20	254	95	348	CGAATGTCCTGCAACATTTTT	59.989	21	TAACATTGTTCTCCCCAGGC	59.933	20	253	96	348	TCGAATGTCCTGCAACATTT	59.127	20	GGGTAACATTGTTCTCCCCA	59.647	20	257	95	351
c82551_g1	3	p1	(A)10	10	3892	3901	TTTTCACGATAGTCATGCGG	59.688	20	TACGCCAAGCAAACATTGAG	59.872	20	136	3795	3930	TTTTCACGATAGTCATGCGG	59.688	20	AGGGGGTTGGGGATATGTAA	60.258	20	197	3795	3991	TTTTCACGATAGTCATGCGG	59.688	20	AAGGGGGTTGGGGATATGTA	60.258	20	198	3795	3992
c68125_g1	1	p1	(A)10	10	438	447	TTCAATTGGAACCTGTGCAA	60.088	20	TTGGGCAGATTCCTTCATGT	60.461	20	250	401	650	CAATTGGAACCTGTGCAAAA	59.561	20	TTGGGCAGATTCCTTCATGT	60.461	20	248	403	650	TTGGAACCTGTGCAAAAGAA	59.293	20	TTGGGCAGATTCCTTCATGT	60.461	20	245	406	650
c68125_g1	2	p1	(A)11	11	676	686	CATGAAGGAATCTGCCCAAT	59.894	20	CATTGACTGCTACACAATGTTCAA	60.096	24	279	632	910	CATGAAGGAATCTGCCCAAT	59.894	20	CATTGACTGCTACACAATGTTCA	58.764	23	279	632	910	ACATGAAGGAATCTGCCCAA	60.461	20	CATTGACTGCTACACAATGTTCAA	60.096	24	280	631	910
c68125_g1	3	p1	(T)11	11	1123	1133	ACCCTTTGTTTCATTGGACG	59.83	20	CAAACCCTGAATAAATCTTGTCAAT	59.69	25	127	1055	1181	AGGAAGGGAGGCAACCTAAG	59.707	20	CAAACCCTGAATAAATCTTGTCAAT	59.69	25	187	995	1181	GATCTCTCAGGAAGGGAGGC	60.3	20	CAAACCCTGAATAAATCTTGTCAAT	59.69	25	195	987	1181
c81512_g2	1	p1	(T)10	10	67	76	CATCACAGGTTTTCATAGGTGG	59.355	22	CCCAGACCTTTTAAATGCCA	59.931	20	236	23	258	CATCACAGGTTTTCATAGGTGG	59.355	22	ACAACACATTTCCCCCAGAC	59.679	20	249	23	271	CATCACAGGTTTTCATAGGTGG	59.355	22	ACATTTCCCCCAGACCTTTT	59.668	20	244	23	266
c76547_g2	1	p1	(T)12	12	2641	2652	TAGGAAATGGTGATGGGTGG	60.572	20	TTCGTTTATGTCGTGCATGG	60.523	20	257	2510	2766	CAAAGTGTCTGCTGTCCACAA	59.93	21	CCAGGCAGGAAAGGTTATGA	60.066	20	212	2615	2826	CAAAGTGTCTGCTGTCCACAA	59.93	21	TCCAGGCAGGAAAGGTTATG	60.066	20	213	2615	2827
c80132_g1	1	p1	(A)15	15	1050	1064	TTGCAGTGTTCATACATTGAAGG	60.046	23	CCTTCAGCGCCTGTTTTAAG	60.011	20	248	988	1235	TTGCAGTGTTCATACATTGAAGG	60.046	23	CCTTGAAATCTCCCACCAAA	59.903	20	203	988	1190	TTGCAGTGTTCATACATTGAAGG	60.046	23	CTTCAGCGCCTGTTTTAAGC	60.152	20	247	988	1234
c76110_g1	1	p1	(A)10	10	883	892	TGCTTCAACAAAAATGGCTG	59.849	20	CGTAAGTGCCATGATGCAAG	60.28	20	188	839	1026	TGCTTCAACAAAAATGGCTG	59.849	20	AGTGCCATGATGCAAGAATG	59.679	20	184	839	1022	TGCTTCAACAAAAATGGCTG	59.849	20	GTGCCATGATGCAAGAATGT	59.533	20	183	839	1021
c78015_g1	1	p3	(AAT)5	15	1859	1873	GCAACACTGGGGTCGTTAAG	60.55	20	TTGCGCTCAATGCTACAGAC	60.165	20	268	1732	1999	GCAACACTGGGGTCGTTAAG	60.55	20	TGCGCTCAATGCTACAGACT	59.77	20	267	1732	1998	GCAGAGAATCGTGCAACACT	59.041	20	TTGCGCTCAATGCTACAGAC	60.165	20	280	1720	1999
c74748_g1	1	p1	(T)10	10	124	133	TCCTTTTTGGAGTAATTGCCA	59.573	21	TTGCAAATGGTTTGAAGCAG	59.849	20	143	72	214	CCATTTGAATTGAAAATTGGC	59.291	21	TTGCAAATGGTTTGAAGCAG	59.849	20	125	90	214	ATCCTTTTTGGAGTAATTGCCA	59.844	22	TTGCAAATGGTTTGAAGCAG	59.849	20	144	71	214
c94513_g1	1	p1	(A)11	11	485	495	CACCACACAAAGAAACACGG	60.041	20	CTCTTCAGTGTGCGATGGAA	59.984	20	249	273	521	CACCACACAAAGAAACACGG	60.041	20	TTCTCTTCAGTGTGCGATGG	59.984	20	251	273	523	ACAACATATGATGCCAGCCA	59.955	20	CTCTTCAGTGTGCGATGGAA	59.984	20	197	325	521
c79587_g1	1	p1	(A)10	10	339	348	AGACAAATCAGAAAAATGCCA	57.351	21	GATGGTCCGAATTGGAGAAA	59.871	20	276	245	520	AGACAAATCAGAAAAATGCCA	57.351	21	GGTCCGAATTGGAGAAAATG	59.363	20	273	245	517	AGACAAATCAGAAAAATGCCA	57.351	21	TGGTCCGAATTGGAGAAAAT	59.363	20	274	245	518
c54148_g1	1	p1	(T)10	10	273	282	CGGGGCTGTAGATCAAAGTT	59.195	20	CCAATTCCCATCAGCAGTTT	59.933	20	246	111	356	CGGGGCTGTAGATCAAAGTT	59.195	20	GTTTCACAAATCAAAGGCCC	59.41	20	206	111	316	GCGGGGCTGTAGATCAAAGT	61.533	20	CCAATTCCCATCAGCAGTTT	59.933	20	247	110	356
c82353_g3	2	p1	(A)10	10	330	339	TGGGATTTTCACTCCCTTTG	59.903	20	TTTATAATTGACGCCAGGGG	59.789	20	110	287	396	TGGGATTTTCACTCCCTTTG	59.903	20	TATAATTGACGCCAGGGGAC	59.784	20	108	287	394	CTTCCCCTTGGGTAATTGGT	60.046	20	CAAACATAAGGGGGCTGAAG	59.564	20	108	264	371
c87211_g1	1	p1	(T)10	10	293	302	GGGTAAAATTTTGTTCCCCA	58.645	20	TGGAAACCAGTGCCTCTAAT	57.268	20	272	219	490	GGGTAAAATTTTGTTCCCCA	58.645	20	TGTGTCCTTACATTGACAGCAA	59.245	22	204	219	422	TGTGAACTTATGCGGGAATCT	59.583	21	TGGAAACCAGTGCCTCTAAT	57.268	20	234	257	490
c83483_g2	1	p1	(T)11	11	351	361	TGGCAGAGACAATCTTTTTGAA	59.861	22	TGTAGCCATTGTCTTGCTGC	60.019	20	175	309	483	TTGGCAGAGACAATCTTTTTGA	59.861	22	TGTAGCCATTGTCTTGCTGC	60.019	20	176	308	483	TGAGTGTTGGCAGAGACAATCT	59.914	22	CTGGATGACTGCAACTGGAA	59.831	20	157	302	458
c83361_g1	1	p2	(AT)6	12	598	609	GCACAATAGCAATAACAGGTTTG	58.756	23	CATGCCTTTTGGAGAACCAT	59.933	20	218	487	704	AGCACAATAGCAATAACAGGTTTG	59.637	24	CATGCCTTTTGGAGAACCAT	59.933	20	219	486	704	GCACAATAGCAATAACAGGTTTGT	59.519	24	CATGCCTTTTGGAGAACCAT	59.933	20	218	487	704
c117942_g1	1	p1	(A)10	10	265	274	GAAAGGCTCAGACATTCCTCC	60.205	21	TCCCTCTGGGATCTCTTGTT	58.664	20	154	213	366	GGCTCAGACATTCCTCCTTTT	59.705	21	TCCCTCTGGGATCTCTTGTT	58.664	20	150	217	366	TGAAAGGCTCAGACATTCCTC	59.42	21	TCCCTCTGGGATCTCTTGTT	58.664	20	155	212	366
c9087_g1	1	p1	(T)11	11	266	276	TCAACAAATCAAACTCAAGGAAA	58.774	23	TGAATGCTCTGGTCCTTCATT	59.685	21	240	240	479	TCAACAAATCAAACTCAAGGAAA	58.774	23	TGCAGCCTTCAACACGTTTAT	60.683	21	127	240	366	TCAACAAATCAAACTCAAGGAAA	58.774	23	TGAATGCTCTGGTCCTTCAT	58.23	20	240	240	479
c47863_g1	1	p1	(T)11	11	236	246	AGCGGCTTAGTCACTCCTGA	60.156	20	TTTTTCAACGATCCTGACCC	59.91	20	275	124	398	GAGCGGCTTAGTCACTCCTG	60.156	20	TTTTTCAACGATCCTGACCC	59.91	20	276	123	398	TGAGCGGCTTAGTCACTCCT	60.156	20	TTTTTCAACGATCCTGACCC	59.91	20	277	122	398
c69229_g1	1	p2	(TG)6	12	102	113	TGAATCAAAACCCTCTCTCTTTG	59.749	23	TGAGCTCCCGTAAATTTGGT	59.569	20	279	46	324	TGAATCAAAACCCTCTCTCTTTG	59.749	23	GTGAGCTCCCGTAAATTTGG	59.569	20	280	46	325	TGAATCAAAACCCTCTCTCTTTG	59.749	23	GTGAGCTCCCGTAAATTTGGT	60.366	21	280	46	325
c86956_g2	1	p1	(T)11	11	64	74	TCAGAAGCACTTTGTTGTTGTTT	58.985	23	TGCACAATGACACAATGCAG	60.322	20	100	5	104	ATCAGAAGCACTTTGTTGTTGTTT	59.283	24	TGCACAATGACACAATGCAG	60.322	20	101	4	104	GATCAGAAGCACTTTGTTGTTGTTT	60.917	25	TGCACAATGACACAATGCAG	60.322	20	102	3	104
c83349_g5	1	p1	(T)10	10	326	335	CGTTTTTGTCAACAATGGCT	58.675	20	CAATTTGTTAACTTAAGGTGGCATT	59.752	25	203	262	464	ACGTTTTTGTCAACAATGGCT	59.531	21	CAATTTGTTAACTTAAGGTGGCATT	59.752	25	204	261	464	CGTTTTTGTCAACAATGGCT	58.675	20	TTTGTTAACTTAAGGTGGCATTT	57.09	23	200	262	461
c82536_g1	1	p1	(T)10	10	1440	1449	GGTTCAGAATGTCGGTTCGT	59.973	20	TCTGTGTCAATTGTTTTTCATGC	60.032	23	194	1301	1494	CCCAATCTGTGCCTTGTTTT	59.971	20	TCTGTGTCAATTGTTTTTCATGC	60.032	23	232	1263	1494	CTTCCCAATCTGTGCCTTGT	60.111	20	TCTGTGTCAATTGTTTTTCATGC	60.032	23	235	1260	1494
c81215_g1	1	p1	(T)10	10	2234	2243	AACAAACACCCTAAAAGTGTCAGA	59.151	24	GGCAATCCAATAAATGAAGCA	59.921	21	206	2204	2409	AACAAACACCCTAAAAGTGTCAGA	59.151	24	TGGCAATCCAATAAATGAAGC	59.921	21	207	2204	2410	AAAACAAACACCCTAAAAGTGTCA	59.055	24	GGCAATCCAATAAATGAAGCA	59.921	21	208	2202	2409
c87488_g2	2	p1	(T)10	10	3249	3258	ATGTTTGTGGAACATTCCCG	60.615	20	TAGCCAAAAAGGCCTATGCT	58.989	20	279	3151	3429	ATGTTTGTGGAACATTCCCG	60.615	20	GCTGGAAAAATGTCAACCAAA	59.967	21	227	3151	3377	TTCTGCCATGTTCACAAAACA	60.142	21	TGGAAAATAGCCAAAAAGGC	59.189	20	249	3188	3436
c83669_g3	1	p1	(A)11	11	480	490	TGCAGGTTTTACAAACCATCTG	60.032	22	CAGCGGCCATGAAGTAAAAT	60.096	20	271	384	654	GCAGGTTTTACAAACCATCTGA	59.134	22	CAGCGGCCATGAAGTAAAAT	60.096	20	270	385	654	TGCAGGTTTTACAAACCATCTG	60.032	22	CTTCAGCGGCCATGAAGTA	59.956	19	274	384	657
c83669_g3	2	p1	(A)11	11	2805	2815	TTTTAAAATGTAAATTCTGCTTTGGA	59.529	26	GTGTTCAATCCCAGCTCACA	59.682	20	255	2706	2960	AAAATGTAAATTCTGCTTTGGATT	57.5	24	GTGTTCAATCCCAGCTCACA	59.682	20	251	2710	2960	TTTAAAATGTAAATTCTGCTTTGGA	58.436	25	GTGTTCAATCCCAGCTCACA	59.682	20	254	2707	2960
c83669_g3	3	p3	(GGA)5	15	4201	4215	CCTTCATAAGAACCCGGTGA	59.926	20	GTCCTCAGGCCAAGTCTCAG	59.986	20	211	4044	4254	TCCTTCATAAGAACCCGGTG	59.926	20	GTCCTCAGGCCAAGTCTCAG	59.986	20	212	4043	4254	CCTTCATAAGAACCCGGTGA	59.926	20	ATGACCACATCCGTGTCAGA	59.962	20	235	4044	4278
c71276_g1	1	p1	(T)11	11	2839	2849	TGGTAAGTTGAAAGATTTCTGTGC	59.708	24	TGGACGGAATAGAAGGGTGA	60.452	20	116	2784	2899	TGGTAAGTTGAAAGATTTCTGTGC	59.708	24	GGACGGAATAGAAGGGTGAA	58.981	20	115	2784	2898	TGGTAAGTTGAAAGATTTCTGTGC	59.708	24	ATGGACGGAATAGAAGGGTG	58.861	20	117	2784	2900
c83221_g4	1	p1	(A)13	13	77	89	GCGACATAACACAGTTGTCCA	59.63	21	AATTTGGCCGAATAATGCTG	59.928	20	144	2	145	GCGACATAACACAGTTGTCCA	59.63	21	GGGCGATGTATTGTGATGTG	59.805	20	226	2	227	GCGACATAACACAGTTGTCCA	59.63	21	TTTTTGACGGGCGATGTATT	60.323	20	234	2	235
c41015_g3	1	p1	(A)10	10	90	99	GGCAAAAGTACGGCCTATCA	60.096	20	CACCATCCGTCGTTTACACA	60.427	20	138	67	204	TGGCAAAAGTACGGCCTATC	60.096	20	CACCATCCGTCGTTTACACA	60.427	20	139	66	204	GGCAAAAGTACGGCCTATCA	60.096	20	CCATCCGTCGTTTACACAAA	59.439	20	136	67	202
c78263_g2	1	p1	(A)10	10	1558	1567	AAAAAGCAGAGCGGTTCAGA	60.132	20	TTCATTCCATTGCTGAGCTG	59.948	20	268	1324	1591	AAAAGCAGAGCGGTTCAGAC	59.621	20	TTCATTCCATTGCTGAGCTG	59.948	20	267	1325	1591	AAAAAGCAGAGCGGTTCAGA	60.132	20	TCATTCCATTGCTGAGCTGT	59.399	20	267	1324	1590
c63252_g1	2	p1	(A)10	10	1099	1108	TGGCAGGTTTGTCACCTTTT	60.529	20	TATGGAATTCGTCCGGTGAT	60.155	20	244	1035	1278	TGGCAGGTTTGTCACCTTTT	60.529	20	ATATGGAATTCGTCCGGTGA	60.155	20	245	1035	1279	ATGGCAGGTTTGTCACCTTT	59.454	20	TATGGAATTCGTCCGGTGAT	60.155	20	245	1034	1278
c63252_g1	3	p1	(A)14	14	1511	1524	GCTCACCAACTTTGAATGTCC	59.588	21	TGAGTGTCTCTTCAACCAACAAA	59.805	23	182	1393	1574	GCTCACCAACTTTGAATGTCC	59.588	21	TTGAGTGTCTCTTCAACCAACAA	59.805	23	183	1393	1575	GCTCACCAACTTTGAATGTCC	59.588	21	TTTGAGTGTCTCTTCAACCAACA	59.805	23	184	1393	1576
c63252_g1	4	p1	(A)11	11	1782	1792	GGTTACTCTTTTCTTGGGTGAAA	58.726	23	GGTCAGCGTACTGGCTTGAT	60.285	20	142	1740	1881	AGGTTACTCTTTTCTTGGGTGAAA	59.598	24	GGTCAGCGTACTGGCTTGAT	60.285	20	143	1739	1881	GGTTACTCTTTTCTTGGGTGAA	57.409	22	GGTCAGCGTACTGGCTTGAT	60.285	20	142	1740	1881
c63252_g1	5	p1	(A)11	11	2069	2079	TCATGAAACCTAGCGATTTGAA	59.72	22	ATCCTTGCAGATTTGCTGCT	59.985	20	120	2044	2163	ATCATGAAACCTAGCGATTTGAA	59.983	23	ATCCTTGCAGATTTGCTGCT	59.985	20	121	2043	2163	CATGAAACCTAGCGATTTGAA	57.913	21	ATCCTTGCAGATTTGCTGCT	59.985	20	119	2045	2163
c63252_g1	6	p1	(A)11	11	2460	2470	TTTGGGGCACAGCATATACA	59.953	20	CGTCTCTGACAAAGGAAAAAGC	60.405	22	185	2312	2496	TTGGGGCACAGCATATACAC	59.425	20	CGTCTCTGACAAAGGAAAAAGC	60.405	22	184	2313	2496	TGGGGCACAGCATATACACA	60.958	20	CGTCTCTGACAAAGGAAAAAGC	60.405	22	183	2314	2496
c63252_g1	7	p2	(AT)6	12	2767	2778	GACCACTGATGTTTTTCTCACAA	59.135	23	TGAGAATAGACGGTTGCATGA	59.287	21	266	2596	2861	TGTTCGTTTAAATCGTCAAAATG	59.076	23	TGAGAATAGACGGTTGCATGA	59.287	21	183	2679	2861	CAAATGTTCGTTTAAATCGTCAA	59.076	23	TGAGAATAGACGGTTGCATGA	59.287	21	187	2675	2861
c80076_g2	1	p1	(A)11	11	1022	1032	AAGCGGTTGCATTTCAAACT	59.752	20	GAAACTGGTGATGGCTGGTT	59.973	20	227	923	1149	TTACAAGCGGTTGCATTTCA	60.251	20	GAAACTGGTGATGGCTGGTT	59.973	20	231	919	1149	CTGAAAGCATGTAGGGGAGG	59.688	20	GAAACTGGTGATGGCTGGTT	59.973	20	209	941	1149
c47795_g1	1	p1	(T)10	10	43	52	TTTTCAAATCATCACCATCATTG	59.69	23	TCGAAATACATAAATGGATGAACC	59.156	24	212	10	221	TTCACTTTTTCAAATCATCACCA	59.483	23	TCGAAATACATAAATGGATGAACC	59.156	24	218	4	221	TTTTCAAATCATCACCATCATTG	59.69	23	CACTTGTATGCTTTTCAATTCCTT	58.801	24	158	10	167
c72109_g1	1	p1	(A)10	10	462	471	CATTTGCATGCATAGGGTTG	59.953	20	CCTTCATTGCCCAAAACAAG	60.472	20	266	431	696	TGCATGCATAGGGTTGCTAA	60.237	20	CCTTCATTGCCCAAAACAAG	60.472	20	262	435	696	CATTTGCATGCATAGGGTTG	59.953	20	CCTTCATTGCCCAAAACAA	59.503	19	266	431	696
c80464_g3	1	p1	(T)10	10	687	696	AATCCCTTCAGTGAAATGCG	60.074	20	ACAACACCAAATCACATCACA	57.253	21	200	524	723	AAGCTGTGGGTTCAGGGTTA	59.592	20	CAACACCAAATCACATCACATT	58.256	22	278	445	722	TAAAGCTGTGGGTTCAGGGT	59.592	20	CAACACCAAATCACATCACATT	58.256	22	280	443	722
c86336_g5	1	p2	(CA)6	12	490	501	GTGGGCTAAAGTCATGCACA	59.722	20	ACAGCCTACAGTCGTGGCTT	59.937	20	205	467	671	TGGAATTTTTGCAGCAGTTG	59.849	20	ATGGACCCCCTGACAGTACA	60.238	20	215	379	593	GTGGGCTAAAGTCATGCACA	59.722	20	ATGGACCCCCTGACAGTACA	60.238	20	127	467	593
c86336_g5	2	p1	(A)10	10	1215	1224	TGTCTGCTCATGTAGGTCGC	60.016	20	TAACTCCCACCAAACTCCGA	60.486	20	192	1119	1310	TGTCTGCTCATGTAGGTCGC	60.016	20	ATGGGAGATTGGTGTATGGG	59.483	20	215	1119	1333	TGTCTGCTCATGTAGGTCGC	60.016	20	GGGAGATTGGTGTATGGGAG	59.213	20	213	1119	1331
c87490_g1	2	p1	(A)11	11	677	687	ATGCCCCCGTTTTTCATAGT	60.562	20	TCTGCCCTTGATTTTCATCC	60.014	20	233	546	778	ATGCCCCCGTTTTTCATAGT	60.562	20	CCCTTGATTTTCATCCATCG	60.266	20	229	546	774	ATGCCCCCGTTTTTCATAGT	60.562	20	TGCCCTTGATTTTCATCCAT	60.274	20	231	546	776
c78276_g1	1	p1	(T)10	10	289	298	GGTGGGTTGGGGACTTACTT	60.088	20	ACCATTGCCACATCAATCCT	60.203	20	166	246	411	GTTGTTGTAGGTGGGTTGGG	60.126	20	ACCATTGCCACATCAATCCT	60.203	20	175	237	411	AGGTGGGTTGGGGACTTACT	59.717	20	ACCATTGCCACATCAATCCT	60.203	20	167	245	411
c78276_g1	2	p1	(T)11	11	881	891	CTTCCCAGCATTCCATGTTT	59.933	20	GGCAACACTGACACCAGAGA	59.872	20	234	854	1087	ATTACCTTCCATCGGTGCAG	59.955	20	AGCAGGAGTCTTTTGGCAAG	59.615	20	104	833	936	CCCAGCATTCCATGTTTTTC	60.309	20	GGCAACACTGACACCAGAGA	59.872	20	231	857	1087
c82339_g1	1	p1	(A)10	10	554	563	AGACAACAGGCACATTGCAG	59.905	20	TGAAAGTGAGTGTGGTTTTCTTG	59.314	23	256	334	589	TTGCAAATCAATGGAAAAATTC	58.96	22	TCCCATTGGTGTTTTTCTTCA	60.329	21	265	410	674	AAAACTTTGCAAATCAATGGAAA	59.878	23	TCCCATTGGTGTTTTTCTTCA	60.329	21	271	404	674
c82339_g1	2	p1	(A)11	11	1556	1566	GGTCTGAGCCTGAATTGCTC	59.957	20	CAACCTTAAGTCAATAATGAAAGTCAA	59.145	27	263	1340	1602	GGTCTGAGCCTGAATTGCTC	59.957	20	TGACAACCTTAAGTCAATAATGAAA	57.09	25	266	1340	1605	GGTCTGAGCCTGAATTGCTC	59.957	20	CAACCTTAAGTCAATAATGAAAGTCA	58	26	263	1340	1602
c33445_g1	1	p1	(A)10	10	36	45	CAAAAACAAAAACAAAAACAACCA	60.182	24	CCGCTCTGTACCTGTTGTCA	59.897	20	158	2	159	AACAAAAACAAAAACAACCAAAAA	58.976	24	CCGCTCTGTACCTGTTGTCA	59.897	20	154	6	159	AAACAAAAACAAAAACAACCAAAA	58.976	24	CCGCTCTGTACCTGTTGTCA	59.897	20	155	5	159
c112168_g1	1	p1	(A)12	12	600	611	TCCAAGCATGGACCTAGCAT	60.624	20	TCTCACCTCAAATCCCCATT	59.336	20	280	438	717	TGGCTTGCTTAAGCCTATTGA	59.992	21	TTTGCACAAGAAACTTGCCA	60.415	20	187	557	743	TGGCTTGCTTAAGCCTATTGA	59.992	21	ACTCTCACCTCAAATCCCCA	59.505	20	163	557	719
c80776_g1	1	p1	(A)10	10	695	704	TGCATCTGGTGTATTGTGATG	57.982	21	TTAGAGCTGCGCTGTTGTGT	59.812	20	244	634	877	TGCATCTGGTGTATTGTGATGT	58.929	22	TTAGAGCTGCGCTGTTGTGT	59.812	20	244	634	877	CACCATAGAATGCATCTGGTGTA	59.897	23	TTAGAGCTGCGCTGTTGTGT	59.812	20	254	624	877
c61005_g2	1	p2	(AT)7	14	106	119	AAAATTTGAACAATTCAATCGC	58.176	22	CCGGCCAGTATCACTAAAGC	59.73	20	277	24	300	AAAATTTGAACAATTCAATCGC	58.176	22	CCCGGCCAGTATCACTAAAG	59.587	20	278	24	301	TTGAACAATTCAATCGCTTAAAAA	60.009	24	CCGGCCAGTATCACTAAAGC	59.73	20	272	29	300
c56098_g1	1	p1	(A)11	11	33	43	TTTTCAAAACCAGTAAGGAATAGTAAA	58.088	27	CCTAAGCCATCTGGAAACCA	60.066	20	278	1	278	TTTTCAAAACCAGTAAGGAATAGTAAA	58.088	27	GATGAGCCAGGCATGGTACT	60.104	20	240	1	240	TTTTCAAAACCAGTAAGGAATAGTAAA	58.088	27	ACATAGCACCTGGGATGAGC	60.104	20	253	1	253
c50648_g1	2	p1	(A)11	11	364	374	TGCAGATACCGTTAATTCATCA	58.187	22	ATTTGCCCAACCTTCTCCTC	60.443	20	165	323	487	TGCAGATACCGTTAATTCATCA	58.187	22	CACATTTGCCCAACCTTCTC	60.495	20	168	323	490	TGCAGATACCGTTAATTCATCA	58.187	22	ACACATTTGCCCAACCTTCT	59.454	20	169	323	491
c84196_g2	1	p1	(T)10	10	751	760	CAATGAGCATGTTCTTGGCT	58.877	20	TTTCTTGAGAAGTCCGACCC	59.259	20	127	662	788	CAATGAGCATGTTCTTGGCT	58.877	20	TCTTGAGAAGTCCGACCCTT	58.866	20	125	662	786	CAATGAGCATGTTCTTGGCT	58.877	20	TTCTTGAGAAGTCCGACCCT	58.866	20	126	662	787
c84196_g2	2	p1	(A)12	12	1352	1363	AAAAATGCTTAAAATAAATGGCA	57.16	23	TGATTTATTCCAATCAAAAAGGAA	58.937	24	247	1224	1470	AAAAATGCTTAAAATAAATGGCA	57.16	23	TTGATTTATTCCAATCAAAAAGGA	58.937	24	248	1224	1471	AAAAATGCTTAAAATAAATGGCA	57.16	23	TGATTTATTCCAATCAAAAAGGAAA	60.065	25	247	1224	1470
c86422_g6	1	p1	(T)15	15	1411	1425	TTGGCTACCATGGAAAAAGG	59.931	20	CAGCCTCAGAACCCACAAAT	60.111	20	246	1246	1491	TTGGCTACCATGGAAAAAGG	59.931	20	TCAGAACAGCCTCAGAACCC	60.386	20	252	1246	1497	TGGCTACCATGGAAAAAGGA	60.439	20	CAGCCTCAGAACCCACAAAT	60.111	20	245	1247	1491
c86422_g6	2	p1	(T)11	11	2035	2045	GGGCACCCTTGAATCTCTTT	60.443	20	TGAGCACAGGACTACCAGAGC	60.605	21	253	1826	2078	GGGCACCCTTGAATCTCTTT	60.443	20	GAGCACAGGACTACCAGAGCTT	60.081	22	252	1826	2077	GGGCACCCTTGAATCTCTTT	60.443	20	GAGCACAGGACTACCAGAGC	57.607	20	252	1826	2077
c85565_g7	1	p1	(T)10	10	224	233	TGACATTTGAAGATGATCTGGG	59.933	22	CAAAGTTCAGCAATCCAGCA	59.988	20	184	130	313	TGACATTTGAAGATGATCTGGG	59.933	22	TGCAAAGTTCAGCAATCCAG	59.988	20	186	130	315	TGACATTTGAAGATGATCTGGG	59.933	22	TCAGCAATCCAGCAGATGAC	59.95	20	178	130	307
c60402_g1	1	p2	(CA)6	12	64	75	ACGCACACACATACCTGCAC	60.672	20	GTGGATGTGCGTGTTGAAAT	59.425	20	106	40	145	CAAAAACATTCACGCACACA	59.173	20	ATGAACGTGTGTGGATGTGC	60.46	20	127	29	155	CACACAAAAACATTCACGCA	59.173	20	GTGGATGTGCGTGTTGAAAT	59.425	20	121	25	145
c19454_g1	1	p2	(AT)6	12	330	341	GAATGAACACTCAGGAAACAAAAA	59.561	24	TGGCAATAGCCATACAAGCA	60.237	20	194	285	478	GAATGAACACTCAGGAAACAAAA	58.276	23	TGGCAATAGCCATACAAGCA	60.237	20	194	285	478	AGAATGAACACTCAGGAAACAAAA	59.218	24	TGGCAATAGCCATACAAGCA	60.237	20	195	284	478
c77539_g2	1	p1	(A)10	10	707	716	TCTGTTCGGAAATGTGTATCAAA	59.505	23	TGGAGTTTTAAAGACAATGGCA	59.625	22	192	590	781	TTCTGTTCGGAAATGTGTATCAA	59.505	23	TGGAGTTTTAAAGACAATGGCA	59.625	22	193	589	781	TTTCTGTTCGGAAATGTGTATCA	59.505	23	TGGAGTTTTAAAGACAATGGCA	59.625	22	194	588	781
c60631_g1	1	p1	(C)14	14	220	233	CCAATGAAACGATGCAGACA	60.665	20	ATTTTCGCGGAAAACAAATG	59.943	20	191	140	330	CCAATGAAACGATGCAGACA	60.665	20	ATCGTGTCTTATTTTCGCGG	60.096	20	201	140	340	TGCAATGTTTGAAATCGCAG	60.786	20	ATTTTCGCGGAAAACAAATG	59.943	20	166	165	330
c84269_g2	1	p1	(A)11	11	216	226	CACAAATTTATCACAGACTGATGAAC	59.039	26	TGTTGGTGTTGGTAGTGGGA	59.848	20	175	169	343	ACACAAATTTATCACAGACTGATGAAC	59.776	27	TGTTGGTGTTGGTAGTGGGA	59.848	20	176	168	343	CCCTGAAGTTCTTACATTTTTCA	57.509	23	GGACAACAAACTTGTTCCCATT	60.13	22	256	52	307
c84420_g1	1	p1	(A)12	12	1513	1524	CAATTATAGCAGCAGGGCGT	60.251	20	GCCATGTATTCAACATGCCA	60.352	20	253	1384	1636	CAATTATAGCAGCAGGGCGT	60.251	20	AGCCTCTATGGGCGATTACC	60.439	20	223	1384	1606	CAATTATAGCAGCAGGGCGT	60.251	20	TTTAAAAAGGAAGCGGAGGG	60.53	20	184	1384	1567
c82356_g2	1	p2	(CA)9	18	329	346	ATAATGGCTGGTAACGCTGG	59.982	20	GCACTAAGTTGTCCAACACACAA	60.124	23	266	198	463	ATAATGGCTGGTAACGCTGG	59.982	20	GCATCAAAAGCACTAAGTTGTCC	60.183	23	275	198	472	ATAATGGCTGGTAACGCTGG	59.982	20	AGCACTAAGTTGTCCAACACACA	59.756	23	267	198	464
c82356_g2	2	p1	(T)10	10	601	610	GATACACTGCTGGCACCAAA	59.722	20	AAAGTGTTTTTCAAAAGGCG	57.112	20	100	572	671	GATACACTGCTGGCACCAAAT	60.015	21	AAAGTGTTTTTCAAAAGGCG	57.112	20	100	572	671	GATACACTGCTGGCACCAAA	59.722	20	AAAGTGTTTTTCAAAAGGCGTAA	59.279	23	100	572	671
c73541_g1	1	p1	(T)11	11	932	942	TCACCTGATTGGCAGTTGAA	60.24	20	TGGCCCCTAGACCTCTTGTA	59.688	20	136	851	986	TCACCTGATTGGCAGTTGAA	60.24	20	GTGGCCCCTAGACCTCTTGT	60.511	20	137	851	987	TGAGTTAGAGGCCTAGGGGC	60.723	20	GTCATGTGCAAATGCCACTC	60.128	20	196	823	1018
c22057_g1	1	p1	(T)11	11	90	100	AAGTTTCTAGCACTTGCCCG	59.517	20	CCCTTCCCTCCACCTAAAAA	60.284	20	126	4	129	AAGTTTCTAGCACTTGCCCG	59.517	20	CCAAATTACATCCCCTTCCC	60.37	20	138	4	141	GTTTCTAGCACTTGCCCGTT	59.383	20	CCCTTCCCTCCACCTAAAAA	60.284	20	124	6	129
c46435_g1	1	p1	(T)12	12	153	164	CCAGCTACTGCCCCATACTT	59.218	20	ACACACACACTCTCCCCCTC	60.006	20	112	82	193	CCAGCTACTGCCCCATACTT	59.218	20	ATCTGGCCATAGTGTCAGCC	60.104	20	136	82	217	CCAGCTACTGCCCCATACTT	59.218	20	AAACACACACACTCTCCCCC	59.859	20	114	82	195
c74702_g1	1	p1	(T)10	10	1696	1705	GCCATTTCTCAAGCATCCAT	60.043	20	TTTGCTTTTACCATAATTGGCA	59.513	22	226	1590	1815	ATGCCATTTCTCAAGCATCC	60.043	20	TTTGCTTTTACCATAATTGGCA	59.513	22	228	1588	1815	GCCATTTCTCAAGCATCCAT	60.043	20	TTGCTTTTACCATAATTGGCA	58.238	21	225	1590	1814
c83157_g1	1	p1	(T)13	13	3601	3613	CAGACACACGATTAACAACGG	59.108	21	TGCATCTGCAATTCAAACTTC	58.909	21	222	3559	3780	CAGACACACGATTAACAACGG	59.108	21	TGCATCTGCAATTCAAACTTCT	59.889	22	222	3559	3780	ACAGACACACGATTAACAACGG	59.958	22	TGCATCTGCAATTCAAACTTC	58.909	21	223	3558	3780
c69140_g1	1	p1	(T)10	10	308	317	AACAGTTTTTAGGGGCTGGC	60.483	20	ATGTTCAATGCAAAGACCCC	59.797	20	109	275	383	TTTGAAATAGAGCAAGCCCC	59.297	20	ATGTTCAATGCAAAGACCCC	59.797	20	167	217	383	TGAAATAGAGCAAGCCCCAA	60.712	20	ATGTTCAATGCAAAGACCCC	59.797	20	165	219	383
c121771_g1	1	p1	(A)10	10	71	80	GATTCATTTGACCTTTGAAACAGA	59.523	24	GAGTGAGCCCATCTATGCAG	58.416	20	167	0	166	GATTCATTTGACCTTTGAAACAGA	59.523	24	CATGAGTGAGCCCATCTATGC	60.64	21	170	0	169	TTCATTTGACCTTTGAAACAGA	57.398	22	GAGTGAGCCCATCTATGCAG	58.416	20	165	2	166
c86072_g4	1	p2	(TA)6	12	232	243	GGATGTTTCATTCCTGAAAATTG	59.708	23	ACAAACAAAAGGTGGGCAAG	60.008	20	223	167	389	GGATGTTTCATTCCTGAAAATTG	59.708	23	AACAAACAAAAGGTGGGCAA	60.378	20	224	167	390	GGATGTTTCATTCCTGAAAATTG	59.708	23	AAACAAACAAAAGGTGGGCA	60.378	20	225	167	391
c86398_g1	1	p1	(T)10	10	934	943	CAGCAAAATCATTGCATCTCA	59.824	21	TTCAGTCCCAGAAGGAACAAA	59.697	21	238	882	1119	CAGCAAAATCATTGCATCTCA	59.824	21	TTTCAGTCCCAGAAGGAACAA	59.697	21	239	882	1120	GCAAAATCATTGCATCTCACA	59.685	21	TTCAGTCCCAGAAGGAACAAA	59.697	21	236	884	1119
c87182_g1	1	p1	(A)10	10	1719	1728	TTCATGTTTGTATTATTTTAAAAGCCA	59.359	27	CAATGTGCATTGTGTGAGCA	60.322	20	276	1644	1919	TCATGTTTGTATTATTTTAAAAGCCA	58.283	26	CAATGTGCATTGTGTGAGCA	60.322	20	275	1645	1919	TTCATGTTTGTATTATTTTAAAAGCCA	59.359	27	ATGTGCATTGTGTGAGCACC	60.614	20	274	1644	1917
c87182_g1	2	p1	(T)15	15	2804	2818	CCCTTTACCCCTATGCCCTA	60.157	20	TTTGCCCCAGGAAATAACTG	59.931	20	188	2779	2966	CCCTTTACCCCTATGCCCTA	60.157	20	AAAATTTCCCACCTTTTGCC	60.164	20	202	2779	2980	AAATGTCGCTCCCTTTACCC	60.32	20	TTTGCCCCAGGAAATAACTG	59.931	20	198	2769	2966
c87182_g1	3	p1	(T)12	12	3407	3418	TGACTTGAGCTCACTGCTTCA	59.913	21	TGCTGAGAAATGATTAAGGGG	59.168	21	240	3335	3574	TGACTTGAGCTCACTGCTTCA	59.913	21	CTGCTGAGAAATGATTAAGGGG	60.089	22	241	3335	3575	TGACTTGAGCTCACTGCTTCA	59.913	21	GCTGAGAAATGATTAAGGGGAA	59.572	22	239	3335	3573
c82810_g2	2	p1	(T)10	10	165	174	CCCCAAAAACCATAACTGGA	59.657	20	CAAAACAAAAGCAAACCTTTTACA	59.641	24	241	65	305	AACCCCAAAAACCATAACTGG	59.967	21	CAAAACAAAAGCAAACCTTTTACA	59.641	24	243	63	305	CCCCAAAAACCATAACTGGA	59.657	20	ACAAAACAAAAGCAAACCTTTTACA	60.32	25	242	65	306
c73828_g1	1	p1	(A)13	13	440	452	TGGCATTTGACCATGTTCTG	60.517	20	TTCATCTTGCATTGTCTTGTAAAAA	60.051	25	246	261	506	TGGCATTTGACCATGTTCTG	60.517	20	CAATATTTCATCTTGCATTGTCTTG	59.917	25	252	261	512	TGGCATTTGACCATGTTCTG	60.517	20	TCATCTTGCATTGTCTTGTAAAAA	58.851	24	245	261	505
c73828_g1	2	p3	(GGA)5	15	1439	1453	TGCTACTTTTACGGGGAGGA	59.702	20	CTGGAGCCAGAGCCAGTAAC	60.012	20	210	1415	1624	CCCTGCTACCTTTGGTGTTG	60.541	20	TGTGATGCTGATGTGAAGCA	59.986	20	231	1248	1478	GTTGACAGTTTCAGTGGCCC	60.555	20	TGTGATGCTGATGTGAAGCA	59.986	20	248	1231	1478
c86149_g1	1	p1	(A)10	10	277	286	GAGCAATGGATGATTCCGAT	59.861	20	GCTTCCAGGTGATCAAGCTC	59.957	20	104	244	347	ATCGGAGCAATGGATGATTC	59.861	20	GCTTCCAGGTGATCAAGCTC	59.957	20	108	240	347	AACGTCAACTTTGGTAGGCG	60.168	20	GCTTCCAGGTGATCAAGCTC	59.957	20	232	116	347
c68681_g1	2	p2	(AC)10	20	150	169	ATCACACAAACCCAACCCAA	61.055	20	GGCAAACATGCCTTGAAAGT	60.118	20	253	102	354	CTCATCACACAAACCCAACC	58.827	20	GGCAAACATGCCTTGAAAGT	60.118	20	256	99	354	CAACAACCCCACTCCCTTT	59.805	19	GGCAAACATGCCTTGAAAGT	60.118	20	227	128	354
c68681_g1	3	p1	(T)10	10	957	966	TGTTGCCATGGTTACGAAAA	59.969	20	TCGTCAAATCTAGCACTGAAAAA	59.065	23	146	884	1029	TGTTGCCATGGTTACGAAAA	59.969	20	TTCGTCAAATCTAGCACTGAAAA	59.065	23	147	884	1030	TGTTGCCATGGTTACGAAAA	59.969	20	TCAAATGCTAGAAATTCGTCAAA	58.927	23	161	884	1044
c76847_g1	1	c	(T)16gcatgagtcattattgtcttaagttcatcattgtgttgtttaacaatcttctttttagtcaaatttcattactatttaattttccttgatttc(T)10	119	757	875	TGTTTTGGACTTGTTTAAGTCTTTGA	60.43	26	CAGTGATTTCCTGGCTACAAA	57.893	21	279	684	962	TGTTTTGGACTTGTTTAAGTCTTTGA	60.43	26	ACAGTGATTTCCTGGCTACAAA	58.767	22	280	684	963	TTTTGGACTTGTTTAAGTCTTTGA	57.282	24	AACAGTGATTTCCTGGCTACAAA	60.048	23	279	686	964
c86320_g1	1	p1	(G)11	11	273	283	AAAATGCCCCTATCCCACAT	60.399	20	TGGCAAAAATTGAGAACAGC	58.895	20	198	115	312	AAAATGCCCCTATCCCACAT	60.399	20	GTGGCAAAAATTGAGAACAGC	59.744	21	199	115	313	AATGCCCCTATCCCACATAA	59.115	20	TGGCAAAAATTGAGAACAGC	58.895	20	196	117	312
c115144_g1	1	p1	(T)12	12	167	178	GCAACCAATTGAAAACACACA	59.478	21	ACTGGTGCAACGATATGCAA	60.142	20	164	90	253	CCAATTGAAAACACACAACCA	59.327	21	ACTGGTGCAACGATATGCAA	60.142	20	160	94	253	TGCTTGGATATCATGCACCT	59.105	20	CTGCTTCCAATGCAATTTGT	58.773	20	277	5	281
c77893_g1	1	p1	(T)10	10	189	198	AGACCACATAAACCGCATGA	59.002	20	AATGACGCCATACGACAACA	59.995	20	258	121	378	AGACCACATAAACCGCATGA	59.002	20	CAATGACGCCATACGACAAC	59.995	20	259	121	379	AGACCACATAAACCGCATGA	59.002	20	TTGGGTCAAAGGTCACTTCC	59.943	20	185	121	305
c82243_g2	1	p2	(TA)7	14	341	354	GCATGAGGACAAAACCGACT	60.119	20	TGTGCCACAAACATATCCGT	59.847	20	261	237	497	TTGTGCATGAGGACAAAACC	59.547	20	TGTGCCACAAACATATCCGT	59.847	20	265	233	497	GCATGAGGACAAAACCGACT	60.119	20	CCACAAACATATCCGTCCAA	59.247	20	257	237	493
c82243_g2	2	p1	(T)10	10	1847	1856	CAAGAGCTAAGAACTACAATGCC	57.448	23	TCAAAGTGCAATTATGGCAGA	59.315	21	181	1808	1988	CAAGAGCTAAGAACTACAATGCCT	58.386	24	TCAAAGTGCAATTATGGCAGA	59.315	21	181	1808	1988	CACAAGAGCTAAGAACTACAATGCC	60.677	25	TCAAAGTGCAATTATGGCAGA	59.315	21	183	1806	1988
c82243_g2	3	p3	(TCA)6	18	3049	3066	GGATCCCAATCTGGATTCCT	60.096	20	ATTGGCAGCTTCTGCACTTT	60.022	20	202	2981	3182	CAATGAAAAATCCATTGCCC	60.132	20	ATTGGCAGCTTCTGCACTTT	60.022	20	274	2909	3182	GGATCCCAATCTGGATTCCT	60.096	20	ATCAGAACATCGTCAGCACG	59.862	20	141	2981	3121
c75705_g1	1	p1	(A)10	10	512	521	CCCATATAAAGCGTCATAAAATGC	60.857	24	CGCATTACAGCCACAGTCAT	59.746	20	263	479	741	CCCATATAAAGCGTCATAAAATGC	60.857	24	CTCGCATTACAGCCACAGTC	59.47	20	265	479	743	CCATATAAAGCGTCATAAAATGC	57.843	23	CGCATTACAGCCACAGTCAT	59.746	20	262	480	741
c84437_g2	1	p1	(A)13	13	929	941	CCCCTTTTAGAAATCCCCAG	59.766	20	TGTGTGTTAGCTGTGTGCCA	59.938	20	164	884	1047	ACCCCTTTTAGAAATCCCCA	59.639	20	TGTGTGTTAGCTGTGTGCCA	59.938	20	165	883	1047	ATGGATTGGATCCTTTGGGT	60.388	20	TGTGTGTTAGCTGTGTGCCA	59.938	20	239	809	1047
c81995_g1	2	p1	(T)10	10	1175	1184	GAGTCGATGACGAGTGCTTG	59.577	20	TGGATGCTACACGGCAGTAG	59.888	20	277	982	1258	GCTTGTCATTTCCACTTCCC	59.532	20	TGGATGCTACACGGCAGTAG	59.888	20	262	997	1258	GAGTCGATGACGAGTGCTTG	59.577	20	GTGGATGCTACACGGCAGTA	59.746	20	278	982	1259
c80138_g1	1	p1	(T)10	10	2249	2258	TTGTCACGTGAAAGCGAGAC	60.032	20	CCGAGTACCACTGTCGAAGG	60.701	20	251	2087	2337	TTGTCACGTGAAAGCGAGAC	60.032	20	TTCCGAGTACCACTGTCGAA	59.288	20	253	2087	2339	TTTTCACGTTCGGGTACCAT	60.227	20	CCGAGTACCACTGTCGAAGG	60.701	20	220	2118	2337
c73427_g1	2	p1	(A)14	14	160	173	TTGCCAGACAGTATACACAGCA	59.415	22	TGGATTGCCCTAAATTGAATC	58.888	21	255	18	272	TTGCCAGACAGTATACACAGCA	59.415	22	AAGTGGATTGCCCTAAATTGAA	59.844	22	258	18	275	TTGCCAGACAGTATACACAGCA	59.415	22	GTGGATTGCCCTAAATTGAATC	59.685	22	256	18	273
c72448_g1	1	p1	(T)10	10	1204	1213	AGATCTCTGGCATTGGAGTGA	59.818	21	TTTCTATTGTTTTACCATAGCGTCTT	58.849	26	280	1047	1326	GATCTCTGGCATTGGAGTGAA	60.211	21	TTTCTATTGTTTTACCATAGCGTCTT	58.849	26	279	1048	1326	GATCTCTGGCATTGGAGTGA	58.749	20	TTTCTATTGTTTTACCATAGCGTCTT	58.849	26	279	1048	1326
c51261_g1	1	p1	(T)10	10	42	51	GTGGCCATCCATAGGAGTTG	60.34	20	TCCAGCATTTGGTTGTCAAT	58.976	20	149	14	162	GTGGCCATCCATAGGAGTTG	60.34	20	TATTTGCTCTCATGGCCTGG	61.129	20	171	14	184	GTGGCCATCCATAGGAGTTG	60.34	20	GTCCAGCATTTGGTTGTCAAT	59.851	21	150	14	163
c45932_g1	1	p1	(A)10	10	180	189	TGGGCAAATACGTTTGGAAT	60.188	20	GGGAATGGGTCCTTTAGCAT	60.152	20	129	152	280	TGGGCAAATACGTTTGGAAT	60.188	20	TGTTGGGAATGGGTCCTTTA	60.162	20	133	152	284	TCAGGTTGGGCAAATACGTT	60.365	20	GGGAATGGGTCCTTTAGCAT	60.152	20	135	146	280
c17341_g1	1	p1	(A)10	10	61	70	TTTGGAGAAAAGTCTGAAAGTTAAAA	59.02	26	CCCATGAAATCCAGTGGAAC	60.173	20	170	17	186	TTTTGGAGAAAAGTCTGAAAGTTAAA	59.02	26	CCCATGAAATCCAGTGGAAC	60.173	20	171	16	186	TTTTGGAGAAAAGTCTGAAAGTTAAAA	60.078	27	CCCATGAAATCCAGTGGAAC	60.173	20	171	16	186
c61202_g1	1	p4	(AATA)5	20	411	430	GGATCAGGGGTTTGAATCCT	60.133	20	CAAACGGTCATCTGAAAGCA	59.84	20	278	236	513	CCCACAGATACCTTGGGAAA	59.784	20	CAAACGGTCATCTGAAAGCA	59.84	20	194	320	513	AGGGGTTTGAATCCTGCAAT	60.693	20	CAAACGGTCATCTGAAAGCA	59.84	20	273	241	513
c116042_g1	1	p3	(CTC)5	15	107	121	TCGGATGTACTACAAGCCCC	59.955	20	TGAATCCGTCCAACACGTAA	59.964	20	146	79	224	GAACTGCTGGACATGGGAGT	60.12	20	TGAATCCGTCCAACACGTAA	59.964	20	208	17	224	GGATGTACTACAAGCCCCCA	59.813	20	TGAATCCGTCCAACACGTAA	59.964	20	144	81	224
c82700_g6	1	p1	(A)18	18	486	503	CCTGCTCACAACTTTCCCAT	60.111	20	CCAATACAACACTGCCTGTGA	59.624	21	241	418	658	CCTGCTCACAACTTTCCCAT	60.111	20	CACTGCCTGTGACTTGTTCA	58.401	20	232	418	649	CCTGCTCACAACTTTCCCAT	60.111	20	ACACTGCCTGTGACTTGTTCA	59.373	21	233	418	650
c76784_g1	1	p1	(T)11	11	1319	1329	TTTGTGTGAATAAAAACCCCA	57.914	21	TTTATAACAAAAATTTATTCCAGCG	57.982	25	183	1175	1357	CTTTGTGTGAATAAAAACCCCA	58.896	22	TTTATAACAAAAATTTATTCCAGCG	57.982	25	184	1174	1357	TTTGTGTGAATAAAAACCCCA	57.914	21	TCAAAGGTCACATCATTTATAACAAAA	60.054	27	198	1175	1372
c82774_g1	1	p1	(A)10	10	660	669	TTGGATCAAAGAAGCATCCA	59.2	20	TTGACATTATATCCGTCCATGC	59.688	22	262	530	791	TTGGATCAAAGAAGCATCCA	59.2	20	TGACATTATATCCGTCCATGC	58.322	21	261	530	790	TGGATCAAAGAAGCATCCATT	59.519	21	TTGACATTATATCCGTCCATGC	59.688	22	261	531	791
c81815_g2	1	p1	(A)11	11	519	529	TTCTCTAACACGCCACCTAAAA	58.942	22	AGTTGTGGCCACCTATTTCG	59.993	20	243	494	736	TTTCTCTAACACGCCACCTAAA	58.942	22	AGTTGTGGCCACCTATTTCG	59.993	20	244	493	736	TTTCTCTAACACGCCACCTAAAA	60.166	23	AGTTGTGGCCACCTATTTCG	59.993	20	244	493	736
c34204_g1	1	p1	(T)10	10	92	101	TTGTTCCTGAATTTCTTCACAA	57.398	22	CACTCATCCACAGGCAGAGA	59.98	20	189	52	240	TTGTTCCTGAATTTCTTCACAA	57.398	22	CATCAGCACTCATCCACAGG	60.27	20	195	52	246	TTGTTCCTGAATTTCTTCACAAT	57.788	23	CACTCATCCACAGGCAGAGA	59.98	20	189	52	240
c83077_g1	1	p1	(A)10	10	342	351	CAGAGCCCTAGCACCCTTAC	58.958	20	TTGAGGGGTGGGTTCAATTA	60.162	20	244	136	379	ACAGAGCCCTAGCACCCTTA	58.958	20	TTGAGGGGTGGGTTCAATTA	60.162	20	245	135	379	TACAGAGCCCTAGCACCCTT	58.958	20	TTGAGGGGTGGGTTCAATTA	60.162	20	246	134	379
c83399_g1	1	p2	(AT)6	12	449	460	ATCAAGGTGAGCAGTGACCC	60.12	20	CAAGTCAATCCTCCATTTGC	58.145	20	215	345	559	AGGTGAGCAGTGACCCAAGT	59.756	20	CAAGTCAATCCTCCATTTGCT	59.184	21	211	349	559	ATCAAGGTGAGCAGTGACCC	60.12	20	ACAAGTCAATCCTCCATTTGC	59.045	21	216	345	560
c83399_g1	2	p1	(T)11	11	695	705	AGCAAATGGAGGATTGACTTG	59.184	21	GCATGGCAAAAAGGTTTGAT	59.945	20	249	539	787	AGCAAATGGAGGATTGACTTG	59.184	21	GGCAAAAAGGTTTGATTCCA	59.916	20	245	539	783	AGCAAATGGAGGATTGACTTG	59.184	21	TGGCAAAAAGGTTTGATTCC	59.916	20	246	539	784
c30691_g1	1	p1	(G)12	12	374	385	AGGGGAAACGCTAGTTCGTT	60.13	20	GGTTCTTGGGTTCATAATGGC	60.557	21	206	299	504	AAGGGGAAACGCTAGTTCGT	60.13	20	GGTTCTTGGGTTCATAATGGC	60.557	21	207	298	504	TAGTACATCGTGGTTGGCGA	60.134	20	GGTTCTTGGGTTCATAATGGC	60.557	21	246	259	504
c76875_g1	2	p2	(AC)6	12	229	240	TCATTGTAGCACATGGTCAAAA	59.087	22	TTTTTACAGCAGCAATGGAA	57.053	20	228	161	388	GCACATGGTCAAAATTACACTGA	59.919	23	TTTTTACAGCAGCAATGGAA	57.053	20	220	169	388	GTCATTGTAGCACATGGTCAAAA	59.919	23	TTTTTACAGCAGCAATGGAA	57.053	20	229	160	388
c76875_g1	3	p1	(A)10	10	385	394	ACACACAAACACCTGGCAAT	58.909	20	AGCCCTACAGCATGTGGAAC	60.142	20	278	234	511	ACACACACAAACACCTGGCA	61.114	20	AGCCCTACAGCATGTGGAAC	60.142	20	280	232	511	CACACACAAACACCTGGCA	60.192	19	AGCCCTACAGCATGTGGAAC	60.142	20	279	233	511
c78951_g2	2	p1	(T)10	10	140	149	AGCATGTGGTACGCATTGTC	59.602	20	CAAGGAGATGAAGGGGTTGA	60.042	20	190	24	213	AGCATGTGGTACGCATTGTC	59.602	20	TGAGTGGCATGTAGGATGGA	60.072	20	269	24	292	AGCATGTGGTACGCATTGTC	59.602	20	GGCATGTAGGATGGACCAGT	59.81	20	264	24	287
c54649_g1	1	p1	(T)10	10	133	142	GGTCTGTCACAGGATTTCTGC	59.718	21	TCGGTTTAGTAGGAGCGCAT	59.867	20	208	30	237	GGTCTGTCACAGGATTTCTGC	59.718	21	TCCCCATTTGTCACAATGAA	59.75	20	280	30	309	GGTCTGTCACAGGATTTCTGC	59.718	21	CCATTGAATGCGTCAAAGAA	59.664	20	181	30	210
c60915_g2	1	p2	(AT)7	14	66	79	AACCAGTTAACCGACCAAAAGA	59.907	22	TTGTTGCAAAGTATGGCAGC	59.879	20	193	33	225	CCAGTTAACCGACCAAAAGA	57.73	20	TTGTTGCAAAGTATGGCAGC	59.879	20	191	35	225	CCAGTTAACCGACCAAAAGAC	58.614	21	TTGTTGCAAAGTATGGCAGC	59.879	20	191	35	225
c85714_g1	1	p1	(T)10	10	742	751	TTTCAGCCATGTTTAAGGGAA	59.573	21	CAAGTCGTTTTGTGTTAATCTCATC	59.153	25	259	569	827	TTTTCAGCCATGTTTAAGGGA	59.573	21	CAAGTCGTTTTGTGTTAATCTCATC	59.153	25	260	568	827	TTTCAGCCATGTTTAAGGGAA	59.573	21	CAAGTCGTTTTGTGTTAATCTCATCT	59.996	26	259	569	827
c116716_g1	1	p2	(AG)6	12	210	221	TGGCTGTCCATACTGCTCTG	60.008	20	CCCTTACTCTTCTTATGCCAGC	59.415	22	126	121	246	AGTGTATCTCCCTGGGCCTT	59.957	20	CCCTTACTCTTCTTATGCCAGC	59.415	22	218	29	246	AAGTGTATCTCCCTGGGCCT	59.957	20	CCCTTACTCTTCTTATGCCAGC	59.415	22	219	28	246
c57231_g1	2	p1	(A)10	10	155	164	AGGAAACGCCGTTCTAGGAT	60.096	20	AACAGAACATGAACACCACGA	59.049	21	193	129	321	AGGAAACGCCGTTCTAGGAT	60.096	20	GAACAGAACATGAACACCACG	59.049	21	194	129	322	AGGAAACGCCGTTCTAGGAT	60.096	20	GGAGAACAGAACATGAACACCA	60.012	22	197	129	325
c67565_g2	1	p2	(GT)8	16	649	664	GCAATGTCGATGAATGATGC	60.049	20	TCCTCACACACACTCTCCCA	60.293	20	229	462	690	GACCAAGGGGGTTTTATGGT	59.919	20	TCCTCACACACACTCTCCCA	60.293	20	279	412	690	TGTGCAATGTCGATGAATGA	59.63	20	TCCTCACACACACTCTCCCA	60.293	20	232	459	690
c74258_g1	2	p1	(A)11	11	679	689	TTTGCTGCCAAGTGACAGAT	59.445	20	TCACTTGCACCAGGATACCA	60.112	20	227	610	836	TTTGCTGCCAAGTGACAGAT	59.445	20	TTTCACTTGCACCAGGATACC	59.985	21	229	610	838	TTTTGCTGCCAAGTGACAGAT	60.822	21	TCACTTGCACCAGGATACCA	60.112	20	228	609	836
c72759_g1	2	p2	(CT)10	20	143	162	TTTAGGCGTGATCGATATTCA	58.266	21	AAAATTTGCCGCAGTCAATC	60.081	20	228	43	270	AGGCGTGATCGATATTCATT	57.117	20	AAAATTTGCCGCAGTCAATC	60.081	20	225	46	270	TTTAGGCGTGATCGATATTCA	58.266	21	GCGTCCTTGACCTTAACCAG	59.734	20	167	43	209
c77403_g1	1	p1	(T)10	10	1897	1906	GCTTGGATTTTTCTTACCTTGC	59.293	22	CCACAGGTTTTTGAATTTAAGC	57.875	22	159	1824	1982	GCTTGGATTTTTCTTACCTTGC	59.293	22	ACCACAGGTTTTTGAATTTAAGC	58.665	23	160	1824	1983	GCTTGGATTTTTCTTACCTTGC	59.293	22	TGTTTTTACCACAGGTTTTTGAA	58.622	23	167	1824	1990
c79312_g1	1	p1	(A)10	10	122	131	GGTCGGCTTTTGATAGACCA	60.074	20	TTTGTCTGTGACCTCTGTGTGA	59.358	22	116	72	187	TGGTCGGCTTTTGATAGACC	60.074	20	TTTGTCTGTGACCTCTGTGTGA	59.358	22	117	71	187	CTTTGTGGTCGGCTTTTGAT	60.11	20	TTTGTCTGTGACCTCTGTGTGA	59.358	22	122	66	187
c22626_g1	1	p2	(GA)9	18	320	337	GCGTGAACTCTGAATCGTCA	59.992	20	CAGCTGTACTGTGGAAACGTG	59.42	21	194	220	413	CGTCACATGATGGGTAGGTG	59.831	20	CAGCTGTACTGTGGAAACGTG	59.42	21	179	235	413	CACTGGAGCGTGAACTCTGA	60.178	20	CAGCTGTACTGTGGAAACGTG	59.42	21	201	213	413
c83719_g1	1	p1	(A)11	11	159	169	GTTTTGGTTTTATTCTGGGCT	57.314	21	CCAAGCTCTCCATACCCTTG	59.688	20	190	119	308	AGTTTTGGTTTTATTCTGGGC	57.314	21	CCAAGCTCTCCATACCCTTG	59.688	20	191	118	308	AGTTTTGGTTTTATTCTGGGCT	58.271	22	CCAAGCTCTCCATACCCTTG	59.688	20	191	118	308
c75411_g1	1	p1	(A)14	14	327	340	TGTCGTGTTGCGTGGATTAT	59.995	20	AAAGCAATTGTTGGGCTTTG	60.11	20	211	273	483	ATGTCGTGTTGCGTGGATTA	59.995	20	AAAGCAATTGTTGGGCTTTG	60.11	20	212	272	483	TGTCGTGTTGCGTGGATTAT	59.995	20	GTTGGGCTTTGCTTGTGTTT	60.154	20	202	273	474
c73057_g1	1	p1	(T)12	12	324	335	TTGGTCGGAAATCAATGTCA	59.9	20	GTTGACCGATTCAGTGGGTT	59.827	20	195	183	377	TTGGTCGGAAATCAATGTCA	59.9	20	TCCATTCAATCTAGCCCTGC	60.177	20	176	183	358	GGCACAAGGTGAAAATTGGT	59.836	20	GTTGACCGATTCAGTGGGTT	59.827	20	210	168	377
c79832_g1	1	p1	(A)11	11	297	307	CATTACCAACTGGAATGGCA	59.395	20	ACACGAATTTAAACGCTCGG	60.131	20	199	250	448	TGGAATGGCAGTGCAATGTA	61.081	20	ACACGAATTTAAACGCTCGG	60.131	20	189	260	448	CATTACCAACTGGAATGGCA	59.395	20	CACACGAATTTAAACGCTCG	59.368	20	200	250	449
c79832_g1	2	p1	(T)10	10	1460	1469	TTTGGCTGATTTCCAAAACC	59.916	20	GACGCTATAGAGCGGCATTC	59.973	20	170	1423	1592	GGAATTCATTCTTGCTCGGA	60.155	20	GACGCTATAGAGCGGCATTC	59.973	20	230	1363	1592	ATGACAACTCTGTTGGCCCT	59.579	20	GACGCTATAGAGCGGCATTC	59.973	20	253	1340	1592
c79832_g1	3	p1	(A)10	10	1911	1920	AAAAATGTCCCCTTGTTCCC	60.032	20	CAGCACAGTCCTTCGTTTGA	60.025	20	206	1828	2033	AAAAATGTCCCCTTGTTCCC	60.032	20	TCAGCACAGTCCTTCGTTTG	60.025	20	207	1828	2034	AAAAATGTCCCCTTGTTCCC	60.032	20	TCCGTGCACTAAGTCAGCAC	60.056	20	220	1828	2047
c82159_g1	1	p1	(A)10	10	711	720	AATTTTTGCCTCGCACAATC	60.081	20	TCTGTCCCGAGAAAGAAGGA	59.92	20	211	560	770	TGCCTCGCACAATCAATAAA	60.215	20	TCTGTCCCGAGAAAGAAGGA	59.92	20	205	566	770	TTGCCTCGCACAATCAATAA	60.215	20	TCTGTCCCGAGAAAGAAGGA	59.92	20	206	565	770
c15510_g2	1	p1	(T)10	10	141	150	CATTGATGCAGCAAGCTTTT	59.066	20	GAGATGTTTGTTTTTCTCAGGGA	59.623	23	135	87	221	TGCAGCAAGCTTTTTAAGGA	58.841	20	GAGATGTTTGTTTTTCTCAGGGA	59.623	23	129	93	221	CATTGATGCAGCAAGCTTTT	59.066	20	GATGTTTGTTTTTCTCAGGGAG	57.841	22	133	87	219
c79233_g3	1	p1	(T)10	10	96	105	AAACATTACTCACAAATCCTGGTAGA	59.42	26	GTGTGCGTTTAGGCTGTTCA	59.911	20	201	12	212	AAACATTACTCACAAATCCTGGTAGA	59.42	26	TGTGTGCGTTTAGGCTGTTC	59.911	20	202	12	213	CTCACAAATCCTGGTAGATAAACA	57.41	24	TGTGTGCGTTTAGGCTGTTC	59.911	20	194	20	213
c78603_g3	1	p2	(TC)7	14	848	861	CAAATCGATCCATACCTATTCACA	60.095	24	TTTTCCAAAAAGGCTGTACCA	59.612	21	208	747	954	CAAATCGATCCATACCTATTCACA	60.095	24	TTTCCAAAAAGGCTGTACCA	58.267	20	207	747	953	TCAAATCGATCCATACCTATTCA	58.461	23	TTTTCCAAAAAGGCTGTACCA	59.612	21	209	746	954
c81490_g1	1	p1	(T)12	12	477	488	AATGCAAACTTAGCAATGCAG	58.136	21	CACAATGCAACATTTACGCA	59.186	20	230	444	673	AATGCAAACTTAGCAATGCAG	58.136	21	ACACAATGCAACATTTACGCA	60.051	21	231	444	674	GCAAACTTAGCAATGCAGTTTTT	59.854	23	CACAATGCAACATTTACGCA	59.186	20	227	447	673
c82356_g1	1	p1	(T)13	13	648	660	CCAAGAGGTGAACCATTCAAA	59.956	21	AATCACTGAATGAAAGCGCC	60.221	20	188	541	728	CCAAGAGGTGAACCATTCAA	58.541	20	AATCACTGAATGAAAGCGCC	60.221	20	188	541	728	GCATTGTTATTCCACTGGCTG	60.517	21	AATCACTGAATGAAAGCGCC	60.221	20	106	623	728
c121958_g1	1	p1	(A)12	12	74	85	CGTTCTCCGATTCCTTGAAA	60.184	20	AGTTCCCTTTACGGCAGGAT	59.962	20	254	8	261	CGTTCTCCGATTCCTTGAAA	60.184	20	GTTCCCTTTACGGCAGGATT	60.32	20	253	8	260	CGTTCTCCGATTCCTTGAAA	60.184	20	AAAGTTCCCTTTACGGCAGG	60.474	20	256	8	263
c60228_g1	1	p2	(GT)8	16	35	50	TGCAGGTAATACGTTTTTGTCTATG	59.539	25	TGGAGGATGTAAAGACGCAA	59.272	20	155	1	155	TGCAGGTAATACGTTTTTGTCTATG	59.539	25	TTGGAGGATGTAAAGACGCA	59.272	20	156	1	156	ATGCAGGTAATACGTTTTTGTCT	57.018	23	TTGGAGGATGTAAAGACGCA	59.272	20	157	0	156
c66802_g1	2	p1	(A)10	10	522	531	AATCCGTAAAGTGGTGCCAA	60.365	20	TGGTGGTGGTTGGGTTTTAT	59.948	20	259	299	557	TCCGTAAAGTGGTGCCAATA	59.037	20	TGGTGGTGGTTGGGTTTTAT	59.948	20	257	301	557	TCCGTAAAGTGGTGCCAATAC	59.875	21	TGGTGGTGGTTGGGTTTTAT	59.948	20	257	301	557
c86232_g1	1	p2	(AC)6	12	822	833	CTCTTCCAACAATGCCCCTA	60.066	20	CCATTTTTGTGTGTGTGCCT	59.465	20	154	748	901	CCCACCTTCTCTTCCAACAA	60.081	20	CCATTTTTGTGTGTGTGCCT	59.465	20	162	740	901	CCAACAATGCCCCTATATGC	60.175	20	CCATTTTTGTGTGTGTGCCT	59.465	20	149	753	901
c67294_g1	1	p1	(A)10	10	164	173	CGACGACAATAGGAACATCG	59.148	20	CGTCAATGTATAAATCGCACCT	59.036	22	155	75	229	CGACGACAATAGGAACATCGT	60.008	21	CGTCAATGTATAAATCGCACCT	59.036	22	155	75	229	CGACGACAATAGGAACATCG	59.148	20	CGTCAATGTATAAATCGCACCTT	60.264	23	155	75	229
c85643_g1	1	p1	(A)10	10	3553	3562	CATGCATGCCACTTTTTATCC	60.337	21	TCATTTGCACTAAGCCCACA	60.257	20	244	3453	3696	CATGCATGCCACTTTTTATCC	60.337	21	CATTTGCACTAAGCCCACAA	59.729	20	243	3453	3695	CATGCATGCCACTTTTTATCC	60.337	21	CATCATTTGCACTAAGCCCA	59.688	20	246	3453	3698
c82016_g2	1	p1	(A)11	11	360	370	AGACAACCTTGGTATTGCCG	59.993	20	TTTTCCTTTTGAGTTTTTACTGGAA	59.615	25	113	298	410	AGACAACCTTGGTATTGCCG	59.993	20	TTTTTCCTTTTGAGTTTTTACTGGA	59.615	25	114	298	411	AGACAACCTTGGTATTGCCG	59.993	20	TTTCCTTTTGAGTTTTTACTGGAA	58.471	24	112	298	409
c83738_g1	1	p2	(TA)6	12	1364	1375	TGATGGGTGGTGATTGTGAT	59.611	20	TGAAAAATAATTCAATAACTTGAGCA	58.447	26	270	1136	1405	ATGATGGGTGGTGATTGTGA	59.611	20	TGAAAAATAATTCAATAACTTGAGCA	58.447	26	271	1135	1405	TCATGATGGGTGGTGATTGT	59.611	20	TGAAAAATAATTCAATAACTTGAGCA	58.447	26	273	1133	1405
c83738_g1	2	p1	(A)10	10	1684	1693	TCCTTTCTTTTACCAACCATTTG	59.42	23	ATTGGATCATACAGCCGAGG	59.917	20	236	1596	1831	TCCTTTCTTTTACCAACCATTTG	59.42	23	TGTTCTCTGAACCACTCCCC	60.088	20	134	1596	1729	TCCTTTCTTTTACCAACCATTTG	59.42	23	TTCTATCGACCGAGGTTTGC	60.214	20	211	1596	1806
c81500_g2	1	p1	(A)10	10	167	176	TGTCAAGTAAACACACTCCCATTT	59.84	24	GGCTTATTGGATTTCTTTTAAAGTG	58.78	25	114	117	230	TGTCAAGTAAACACACTCCCATT	58.548	23	GGCTTATTGGATTTCTTTTAAAGTG	58.78	25	114	117	230	AATGTCAAGTAAACACACTCCCA	58.548	23	GGCTTATTGGATTTCTTTTAAAGTG	58.78	25	116	115	230
c77259_g2	1	p1	(A)10	10	728	737	CGAGGATAAGGCACTTCTGA	58.048	20	TTGCATTTTTCCATTTCAACC	59.803	21	242	628	869	ACGAGGATAAGGCACTTCTGA	58.947	21	TTGCATTTTTCCATTTCAACC	59.803	21	243	627	869	AACGAGGATAAGGCACTTCTGA	60.262	22	TTGCATTTTTCCATTTCAACC	59.803	21	244	626	869
c77357_g1	1	p2	(GT)6	12	203	214	GGTTAACTGAAGCATGAGCG	58.529	20	TGTTTGGTCTGATGCAAAGG	59.691	20	243	16	258	TGAAGCATGAGCGTTACAAAA	59.5	21	TGTTTGGTCTGATGCAAAGG	59.691	20	236	23	258	GGTTAACTGAAGCATGAGCGT	59.397	21	TGTTTGGTCTGATGCAAAGG	59.691	20	243	16	258
c77357_g1	2	p1	(T)11	11	700	710	GGCAATTGTAAGCCCAAAAA	59.943	20	TGTGTCTGGAAGGTGGCATA	60.112	20	256	573	828	GGCAATTGTAAGCCCAAAAA	59.943	20	TTATTCGCCTCATCCGAGAC	60.177	20	163	573	735	GGCAATTGTAAGCCCAAAAA	59.943	20	CTGGAAGGTGGCATAGAAGG	59.688	20	251	573	823
c77357_g1	3	p2	(AT)9	18	1541	1558	ACAACAGGCTTCCATTGTGA	59.139	20	GGCCTTCAGAAAAATGAGAGC	60.334	21	278	1438	1715	CAACAGGCTTCCATTGTGAAT	59.985	21	GGCCTTCAGAAAAATGAGAGC	60.334	21	277	1439	1715	ACAACAGGCTTCCATTGTGA	59.139	20	TGGCCTTCAGAAAAATGAGAG	59.438	21	279	1438	1716
c76704_g1	1	p1	(A)10	10	606	615	GATCTCAACACTGCCAATATGC	59.603	22	TGAGTGTGAGTGGAAATGGAG	58.71	21	280	372	651	GATCTCAACACTGCCAATATGC	59.603	22	TGAGTGTGAGTGGAAATGGA	57.543	20	280	372	651	TCTCAACACTGCCAATATGC	57.277	20	TGAGTGTGAGTGGAAATGGAG	58.71	21	278	374	651
c76704_g1	2	p1	(T)11	11	1523	1533	GCAAACAAACAACCTATCTCTGG	60.048	23	GACAACCCACCTTTATGCACT	58.972	21	274	1336	1609	GCAAACAAACAACCTATCTCTGG	60.048	23	AGACAACCCACCTTTATGCAC	58.972	21	275	1336	1610	GCAAACAAACAACCTATCTCTGG	60.048	23	AGACAACCCACCTTTATGCACT	59.928	22	275	1336	1610
c87904_g1	1	p1	(A)11	11	5131	5141	AGCAAAGGTGCAGAAGAAAA	57.757	20	AGAACAACATGAAGTGGCCC	59.973	20	280	5064	5343	AGCAAAGGTGCAGAAGAAAAT	58.137	21	AGAACAACATGAAGTGGCCC	59.973	20	280	5064	5343	GCAAAGGTGCAGAAGAAAAT	57.092	20	AGAACAACATGAAGTGGCCC	59.973	20	279	5065	5343
c123138_g1	1	p1	(T)10	10	191	200	TTATGAAGTTGGACACAGGGG	59.838	21	CTTGAACCCAAAGCCATAAA	57.755	20	166	65	230	TTATGAAGTTGGACACAGGGG	59.838	21	ACTTGAACCCAAAGCCATAAA	58.616	21	167	65	231	TTTGGGTCCAGACTGAATTG	58.541	20	CTTGAACCCAAAGCCATAAA	57.755	20	142	89	230
c77976_g4	1	c	(T)11cttgttatttattccaacacggaccctgctattttttatttactttaaaattaaaaacaattacccaa(T)10	89	289	377	GCTAAGCAGAACAAGAGCGG	60.292	20	TCGATGCGATAATTGAAGAAGA	59.816	22	219	200	418	TGCTAAGCAGAACAAGAGCG	59.512	20	TCGATGCGATAATTGAAGAAGA	59.816	22	220	199	418	GCTAAGCAGAACAAGAGCGG	60.292	20	CGATGCGATAATTGAAGAAGA	58.004	21	218	200	417
c74415_g1	1	p1	(A)10	10	266	275	TCCTGCAACAAATCAACCAA	60.088	20	GAGTGCAATCAGCGGTACAA	59.871	20	255	152	406	TCCTGCAACAAATCAACCAA	60.088	20	TGCAATCAGCGGTACAAAAC	59.735	20	252	152	403	TCCTGCAACAAATCAACCAA	60.088	20	GTGCAATCAGCGGTACAAAA	59.735	20	253	152	404
c66527_g1	2	p1	(A)11	11	351	361	ACGGTTTCCTCGTGTTCATC	59.973	20	TTGTTGCTCACCAGCACTTC	60.032	20	271	169	439	CGGTTTCCTCGTGTTCATCT	60.111	20	TTGTTGCTCACCAGCACTTC	60.032	20	270	170	439	ACGGTTTCCTCGTGTTCATC	59.973	20	TCACCAGCACTTCACTGACC	59.872	20	264	169	432
c75083_g1	1	p1	(T)15	15	2107	2121	TGGATGATTGGCAAGAAAAA	59.087	20	ATGGCATCCCTGTTATGGAA	60.155	20	167	2035	2201	GGATGATTGGCAAGAAAAACA	59.93	21	ATGGCATCCCTGTTATGGAA	60.155	20	166	2036	2201	TGGATGATTGGCAAGAAAAAC	59.93	21	ATGGCATCCCTGTTATGGAA	60.155	20	167	2035	2201
c119522_g1	1	p1	(A)10	10	69	78	ACAGTGCTCGCAAACACCTA	59.515	20	TGAACTTGACATGGATTGGC	59.502	20	210	34	243	GAATCACAGTGCTCGCAAAC	59.45	20	TGAACTTGACATGGATTGGC	59.502	20	215	29	243	TGAATCACAGTGCTCGCAA	60.13	19	TGAACTTGACATGGATTGGC	59.502	20	216	28	243
c74366_g1	1	p1	(A)10	10	78	87	CACCATTCAACTCTATTAAGTTTGTT	57.174	26	AGCCCGGATAAAGAAAGGAA	60.034	20	233	34	266	CACCATTCAACTCTATTAAGTTTGTT	57.174	26	GAATATGCAGCCCGGATAAA	59.892	20	241	34	274	ACACCATTCAACTCTATTAAGTTTGTT	57.922	27	AGCCCGGATAAAGAAAGGAA	60.034	20	234	33	266
c74366_g1	2	p1	(A)10	10	771	780	TTTTGTTCTTAACCACCAACACA	59.451	23	AAAGGATTTTGTTGAAAATGGG	59.247	22	269	713	981	TTTTGTTCTTAACCACCAACACA	59.451	23	AAAGGATTTTGTTGAAAATGGGT	59.982	23	269	713	981	TTTTGTTCTTAACCACCAACACA	59.451	23	AAGGATTTTGTTGAAAATGGG	57.963	21	268	713	980
c69411_g2	1	p1	(A)11	11	84	94	CGCAATTTGAAAAGTGCAAAG	60.764	21	TAAGCTTGGTGCCACATGAA	60.257	20	264	54	317	CGCAATTTGAAAAGTGCAAAG	60.764	21	GTAAGCTTGGTGCCACATGA	59.722	20	265	54	318	CGCAATTTGAAAAGTGCAAAG	60.764	21	AGCTTGGTGCCACATGAAAT	60.526	20	262	54	315
c83141_g1	2	p3	(TTA)6	18	404	421	ATATTGCCCAGCTCATCTGC	60.207	20	TGAACAGAGTTATGGGTCATGG	59.853	22	127	327	453	ATATTGCCCAGCTCATCTGC	60.207	20	AAGGTTGATGTTGACTGCAAGA	59.78	22	151	327	477	TCTGCTTGGCTTGGAAAATC	60.331	20	TGAACAGAGTTATGGGTCATGG	59.853	22	112	342	453
c88567_g1	1	p1	(A)10	10	105	114	TGACAATGATTGCACAGTCAAA	60.157	22	GCAGACCTGGGACACACATA	59.551	20	118	79	196	TGACAATGATTGCACAGTCAAA	60.157	22	AGCAGACCTGGGACACACAT	60.596	20	119	79	197	TGACAATGATTGCACAGTCAAA	60.157	22	TTAAGCAGACCTGGGACACA	59.288	20	122	79	200
c68443_g1	1	p1	(T)10	10	217	226	GGGCTGGTGTAATTTTGTTCT	58.111	21	GCAAAATTTTACATGCATCGG	60.329	21	256	180	435	AGGGCTGGTGTAATTTTGTTC	58.111	21	GCAAAATTTTACATGCATCGG	60.329	21	257	179	435	AGGGCTGGTGTAATTTTGTTCT	59.069	22	GCAAAATTTTACATGCATCGG	60.329	21	257	179	435
c80666_g1	1	c	(CT)7(C)10	24	1257	1280	GATGGAAGTGTTGTGGGCTT	59.973	20	TCACAAAACAGCTTGATGACA	57.882	21	235	1208	1442	GATGGAAGTGTTGTGGGCTT	59.973	20	GTCACAAAACAGCTTGATGACA	58.828	22	236	1208	1443	AGTGTTGTGGGCTTGACTCC	60.159	20	TCACAAAACAGCTTGATGACA	57.882	21	229	1214	1442
c80666_g1	2	p1	(T)10	10	1589	1598	TTATGAAGCCATTCATGGACC	59.776	21	TACCCCTTTTTGATTTGGCA	60.294	20	201	1539	1739	TTATGAAGCCATTCATGGACC	59.776	21	CATGGGCACTTTTCAATTCC	60.309	20	178	1539	1716	TTATGAAGCCATTCATGGACC	59.776	21	CCTTTTTGATTTGGCACCAC	60.344	20	197	1539	1735
c73810_g1	1	p2	(GT)7	14	416	429	TCTGTTGTGCTTTTGGTGCT	59.49	20	CAATGACAGATTTTTCGGGA	58.546	20	270	363	632	GCCAGTCTGTTGTGCTTTTG	59.49	20	CAATGACAGATTTTTCGGGA	58.546	20	275	358	632	TGTTGTGCTTTTGGTGCTTT	59.366	20	CAATGACAGATTTTTCGGGA	58.546	20	268	365	632
c80797_g2	1	p1	(A)10	10	192	201	TGGTAAATTCCGGCAAAAAT	59.3	20	TGATTGTGCAATAATATGCTGACA	60.395	24	169	60	228	ATGGTAAATTCCGGCAAAAA	59.3	20	TGATTGTGCAATAATATGCTGACA	60.395	24	170	59	228	AATGGTAAATTCCGGCAAAA	59.3	20	TGATTGTGCAATAATATGCTGACA	60.395	24	171	58	228
c72657_g1	1	p3	(AAT)5	15	97	111	GTTTGGTTCGCAGGGATTTA	59.938	20	TTGCTACTCAGCCAATGAAGA	58.663	21	223	4	226	TTTGGTTCGCAGGGATTTAG	60.067	20	TTGCTACTCAGCCAATGAAGA	58.663	21	222	5	226	GTTTGGTTCGCAGGGATTTA	59.938	20	GCTACTCAGCCAATGAAGACAA	59.522	22	221	4	224
c81268_g1	1	p1	(A)10	10	3014	3023	GGCAAGCTGCAGATATCCTT	59.439	20	GAGCCAAACAATCAAGGTCAA	60.103	21	275	2869	3143	GGCAAGCTGCAGATATCCTT	59.439	20	AGAGCCAAACAATCAAGGTCA	59.726	21	276	2869	3144	GGCAAGCTGCAGATATCCTT	59.439	20	CAGAGCCAAACAATCAAGGTC	59.726	21	277	2869	3145
c83348_g1	2	p1	(T)10	10	1038	1047	GTCACCTTCTGTGTTGGGGT	59.859	20	TCCATCATGCGACTTTACGA	60.22	20	221	968	1188	TTACTGTCCGATTCCTCGCT	59.836	20	TCCATCATGCGACTTTACGA	60.22	20	241	948	1188	CTTACTGTCCGATTCCTCGC	59.836	20	TCCATCATGCGACTTTACGA	60.22	20	242	947	1188
c32252_g1	1	p1	(T)10	10	164	173	AAAACCCCCAATTTGTGTTG	59.564	20	CCAGTGAATTTTGGGCATTC	60.309	20	245	7	251	TTTGTGTTGGAATGGTGCAG	60.552	20	CCAGTGAATTTTGGGCATTC	60.309	20	234	18	251	GCGAATGGTTTAAATTGGTCA	59.824	21	CCAGTGAATTTTGGGCATTC	60.309	20	186	66	251
c78012_g2	2	p1	(T)10	10	1853	1862	GAAGGGCAACAGGTTGGTAA	59.971	20	TGTGGAACCCTTGTTTGTCA	59.976	20	142	1818	1959	GAAGGGCAACAGGTTGGTAA	59.971	20	AATTGCTTGTGGAACCCTTG	59.971	20	149	1818	1966	GAAGGGCAACAGGTTGGTAA	59.971	20	CAATTGCTTGTGGAACCCTT	59.971	20	150	1818	1967
c87394_g1	1	p1	(A)10	10	1714	1723	CACGTGTTAAATCCCAGGAG	58.077	20	CACATTTGCATGAGCATTAAGA	58.844	22	264	1582	1845	ACACGTGTTAAATCCCAGGAG	58.969	21	CACATTTGCATGAGCATTAAGA	58.844	22	265	1581	1845	CACGTGTTAAATCCCAGGAG	58.077	20	CACATTTGCATGAGCATTAAGAC	59.666	23	264	1582	1845
c13698_g1	1	p1	(A)10	10	134	143	TTGGAGCGTAAACAATGGCT	60.637	20	CATCAATTTCCTGTAAGAAAAGCA	59.68	24	236	108	343	TTGGAGCGTAAACAATGGCT	60.637	20	GCATCAATTTCCTGTAAGAAAAGC	60.468	24	237	108	344	TTTGGAGCGTAAACAATGGC	60.999	20	CATCAATTTCCTGTAAGAAAAGCA	59.68	24	237	107	343
c87529_g5	1	p1	(A)10	10	73	82	CCTCACTCTTTCCCTCTCTCC	59.425	21	ATGTGCATCACTAGCCAACG	59.746	20	277	36	312	CCCTCACTCTTTCCCTCTCTC	59.425	21	ATGTGCATCACTAGCCAACG	59.746	20	278	35	312	CCTCACTCTTTCCCTCTCTCC	59.425	21	TGCATCACTAGCCAACGTGT	60.333	20	274	36	309
c87529_g5	2	p2	(AC)7	14	281	294	GCATACATTGAAAACTTCCATCA	59.002	23	AAGCTGCAAATTGATCCTGC	60.361	20	216	248	463	AGCATACATTGAAAACTTCCATCA	59.904	24	AAGCTGCAAATTGATCCTGC	60.361	20	217	247	463	GCATACATTGAAAACTTCCATCAC	59.784	24	AAGCTGCAAATTGATCCTGC	60.361	20	216	248	463
c87529_g5	3	p1	(T)11	11	525	535	GCAGGATCAATTTGCAGCTTA	60.358	21	AAAATGTGAAAATGCAGGGC	59.945	20	223	444	666	GCAGGATCAATTTGCAGCTTA	60.358	21	AAATGTGAAAATGCAGGGCT	59.574	20	222	444	665	CTGCAGGATCAATTTGCAGC	61.862	20	AAAATGTGAAAATGCAGGGC	59.945	20	225	442	666
c64721_g1	1	p2	(AT)8	16	98	113	TTGAACACGCCTCAGTTACG	59.904	20	AACATCCCATCCCAACAAAA	60.029	20	228	9	236	TTGAACACGCCTCAGTTACG	59.904	20	AAACATCCCATCCCAACAAA	60.029	20	229	9	237	TTGAACACGCCTCAGTTACG	59.904	20	AAAACATCCGAAACATCCCA	60.17	20	239	9	247
c83215_g1	1	p2	(TA)8	16	2846	2861	AATGAGCATTTCCATTGGATG	59.776	21	GGACTGTCGTTTGTATCTGCG	60.704	21	264	2694	2957	AATGAGCATTTCCATTGGATG	59.776	21	GACTGTCGTTTGTATCTGCGA	58.94	21	263	2694	2956	ATGAGCATTTCCATTGGATG	58.369	20	GGACTGTCGTTTGTATCTGCG	60.704	21	263	2695	2957
c68966_g1	1	p2	(CA)8	16	126	141	TAAGGCTCCGGTGAGCTAAA	59.975	20	TGAGGTCTTGTTGCCATTGA	60.24	20	165	75	239	TCCAGAGTTTTAGGAGGCGA	59.948	20	TGAGGTCTTGTTGCCATTGA	60.24	20	222	18	239	AAGGCTCCGGTGAGCTAAAT	60.228	20	TGAGGTCTTGTTGCCATTGA	60.24	20	164	76	239
c14363_g1	1	p1	(A)11	11	185	195	TCAATACCCATACATCGCCA	59.769	20	GAGCGTGAGAGATGAAAATGG	59.828	21	279	32	310	AAAAGCATCCACTTGCAAAGA	59.875	21	AGGGAATGAGAGCGTGAGAG	59.555	20	258	62	319	AAAAGCATCCACTTGCAAAGA	59.875	21	AGAGGGAATGAGAGCGTGAG	59.555	20	260	62	321
c83924_g2	2	c	(AAC)5aaaaattagattgataatcatctaacttacagacatcaagttaaaattttga(T)10	77	2364	2440	ATGTCTCTTCCACCAGCACC	60.12	20	CAGCAGACAAATTGATGCCA	60.812	20	212	2283	2494	TTGAATTTCTCTGGGTTGGC	60.051	20	CAGACAAATTGATGCCAGGTT	59.985	21	158	2334	2491	ATGTCTCTTCCACCAGCACC	60.12	20	CAGACAAATTGATGCCAGGTT	59.985	21	209	2283	2491
c84709_g1	1	p1	(A)10	10	1997	2006	CGAGTTGAACGGACGCTAA	59.996	19	ATGCAGGCTCGAAAAAGAAA	59.96	20	261	1933	2193	TTACAAAGACGCCACAGACG	59.904	20	CCTGTTAACCCTTGTGTTCCA	59.877	21	192	1880	2071	TTTGACCAGCTAAGTGGCCT	59.875	20	CCTGTTAACCCTTGTGTTCCA	59.877	21	273	1799	2071
c84709_g1	2	p1	(T)12	12	3626	3637	TGAACCAGTAATCCCCTTGC	59.933	20	ATGCAACATCCCAGACATTG	59.374	20	271	3490	3760	TGAACCAGTAATCCCCTTGC	59.933	20	CGATATGCAACATCCCAGAC	58.953	20	275	3490	3764	TGAACCAGTAATCCCCTTGC	59.933	20	ACGATATGCAACATCCCAGA	58.953	20	276	3490	3765
c78518_g1	1	p2	(AT)6	12	1184	1195	GCACGCACACACATTTTCTT	59.77	20	AGCAAGTGAACCTCATTCCAG	59.343	21	181	1087	1267	GCACGCACACACATTTTCTT	59.77	20	GCAAGTGAACCTCATTCCAG	58.287	20	180	1087	1266	GCACGCACACACATTTTCTT	59.77	20	AGCAAGTGAACCTCATTCCA	58.287	20	181	1087	1267
c85415_g1	1	p1	(A)10	10	148	157	AGGGTGATTTGAAAAACCGA	59.406	20	TGGTCACTTCATTCAGGCAG	59.831	20	191	5	195	AGGGTGATTTGAAAAACCGA	59.406	20	TTGGTCACTTCATTCAGGCA	60.24	20	192	5	196	GGGTGATTTGAAAAACCGAC	59.269	20	TGGTCACTTCATTCAGGCAG	59.831	20	190	6	195
c55506_g1	1	p1	(A)10	10	162	171	TTTTCATTGAACTCCCAGGC	60.051	20	AATCTGTCCCCCTTATTCCG	60.145	20	123	131	253	TTTTCATTGAACTCCCAGGC	60.051	20	TCCGATGCAAACAACGTAGA	60.257	20	107	131	237	TTTTCATTGAACTCCCAGGC	60.051	20	CCGATGCAAACAACGTAGAA	59.729	20	106	131	236
c75859_g1	1	p1	(T)10	10	185	194	GCAATTTGTTTTTCTTTCTGTGG	60.03	23	CCTATGCTCAATGCGGAAAT	60.06	20	242	159	400	GCAATTTGTTTTTCTTTCTGTGG	60.03	23	TGCTCAATGCGGAAATTGTA	60.215	20	238	159	396	GCAATTTGTTTTTCTTTCTGTGG	60.03	23	TATGCTCAATGCGGAAATTG	59.662	20	240	159	398
c71341_g1	1	p3	(CAG)5	15	751	765	CACGTGCCTACTGAGCGTTA	60.073	20	ACCCCTGAACCCTCTGATTC	60.314	20	272	689	960	CACGTGCCTACTGAGCGTTA	60.073	20	CGAGGGACCCCTCAATACTT	60.319	20	202	689	890	CACGTGCCTACTGAGCGTTA	60.073	20	TCGATAGTGGAGCAGGGATT	59.653	20	176	689	864
c71341_g1	2	p1	(A)10	10	2196	2205	GTCCCTTGCTTTGGGTACAA	59.971	20	CATCGGATGAATTTTGGCTT	59.901	20	270	2132	2401	AAAGAGTGGCCGGCTAAAAT	60.095	20	TTTTTCCGGAACACATCACA	59.941	20	275	2170	2444	GTCCCTTGCTTTGGGTACAA	59.971	20	GTCCATCGGATGAATTTTGG	60.133	20	273	2132	2404
c71341_g1	3	p1	(A)10	10	3228	3237	TGATGAATCCGAGGAAAAGG	60.006	20	TCACTCATCACCACTTCACCA	60.146	21	197	3152	3348	TGTGTGATGAATCCGAGGAA	60.048	20	TCACTCATCACCACTTCACCA	60.146	21	201	3148	3348	AGTCCTGACAGGTGGCAGTT	59.756	20	TCACTCATCACCACTTCACCA	60.146	21	241	3108	3348
c51394_g1	1	p2	(AT)8	16	122	137	CTGGCCAATGATACCTGGAA	60.853	20	TGATTTGAACACTGATTTTTGGTC	60.257	24	207	57	263	TTCTGGCCAATGATACCTGG	60.853	20	TGATTTGAACACTGATTTTTGGTC	60.257	24	209	55	263	CTGGCCAATGATACCTGGAA	60.853	20	TGATTTGAACACTGATTTTTGG	57.664	22	207	57	263
c86488_g1	1	p3	(GAA)5	15	2153	2167	GCGTATGCCTGACTCAGATG	59.425	20	GCCATCAATTCTTTCGATCC	59.468	20	257	2085	2341	GCAGAAGCTTGCAATGTGTG	60.606	20	GCCATCAATTCTTTCGATCC	59.468	20	218	2124	2341	CAGCAGAAGCTTGCAATGTG	60.742	20	GCCATCAATTCTTTCGATCC	59.468	20	220	2122	2341
c81933_g1	1	p1	(A)10	10	60	69	TCGAGAATGTGAACACGAGC	59.992	20	CTGGGACATAAAAACGCCAT	59.823	20	214	30	243	TGTGAACACGAGCTGGAAAG	60.025	20	CTGGGACATAAAAACGCCAT	59.823	20	207	37	243	TCGAGAATGTGAACACGAGC	59.992	20	ATGATTTCTTTCGTGCTGGC	60.221	20	148	30	177
c71641_g1	2	p1	(T)10	10	375	384	TTTCCAATTCTGTGATGCCA	60.049	20	TGATTAAACGCAAACACCCC	60.732	20	183	301	483	TAGTCAGCACCATCAAGGCA	60.413	20	TGATTAAACGCAAACACCCC	60.732	20	257	227	483	TTTCCAATTCTGTGATGCCA	60.049	20	ATTAAACGCAAACACCCCC	59.677	19	181	301	481
c85973_g1	2	p1	(T)10	10	739	748	TTGCACACAGCACTCATCAA	60.029	20	TTTGGAGCGTATTGAGTGTTTTT	60.05	23	268	707	974	TTGCACACAGCACTCATCAA	60.029	20	TTGGAGCGTATTGAGTGTTTTT	58.811	22	267	707	973	TTGCACACAGCACTCATCAA	60.029	20	TGCCTGTAAGAATCTGCATTT	57.528	21	160	707	866
c85973_g1	3	c	(AC)8atac(AT)6	32	1166	1197	AACCCATCACAAGGTAAAAGGA	59.741	22	CCAAGCTGGGTAAAACCAAA	59.968	20	196	1091	1286	GAACCCATCACAAGGTAAAAGG	59.741	22	CCAAGCTGGGTAAAACCAAA	59.968	20	197	1090	1286	CCCATCACAAGGTAAAAGGAG	58.564	21	CCAAGCTGGGTAAAACCAAA	59.968	20	194	1093	1286
c64370_g1	1	p1	(T)13	13	75	87	CAAGGATTGCCAATTAAAGGA	59.065	21	TTCAGCAGCATCTGTTACGC	60.165	20	237	5	241	TCAAGGATTGCCAATTAAAGG	59.065	21	TTCAGCAGCATCTGTTACGC	60.165	20	238	4	241	CAAGGATTGCCAATTAAAGGA	59.065	21	AGCAGCATCTGTTACGCAAA	59.638	20	234	5	238
c84080_g1	1	p1	(A)10	10	162	171	TCAATGGTACAGCAACGAAAA	59.216	21	TCCCTAAACATAGTCGGTTTCAA	59.886	23	251	47	297	TCAATGGTACAGCAACGAAAA	59.216	21	TTCCCTAAACATAGTCGGTTTCA	59.886	23	252	47	298	TCAATGGTACAGCAACGAAAA	59.216	21	TCCCTAAACATAGTCGGTTTCA	58.628	22	251	47	297
c65569_g1	1	c	(TA)6atgatttgtaattac(A)10	37	357	393	TTGATGCATTTGTTTGTGCAT	59.991	21	AGCATTTTCCTGGGGTTTTT	59.814	20	257	328	584	TTGATGCATTTGTTTGTGCAT	59.991	21	GGGTAGGTGAGGCAAAGGTT	60.361	20	127	328	454	TGATGCATTTGTTTGTGCAT	58.548	20	AGCATTTTCCTGGGGTTTTT	59.814	20	256	329	584
c80283_g3	1	p2	(AT)7	14	2047	2060	TGTAGGAGGTGATACGGGGT	59.284	20	TTCCCCCTTCAGTAATGTCG	59.926	20	109	2006	2114	TGTAGGAGGTGATACGGGGT	59.284	20	CTTTCCCAAAACATCCGAAA	59.91	20	243	2006	2248	TGTAGGAGGTGATACGGGGT	59.284	20	ATTCCATTTTCCCCCTTCAG	60.124	20	117	2006	2122
c58092_g1	1	p1	(A)10	10	223	232	TTGCCTCTGGGTACTTTAGCA	59.89	21	TTTCAAACGCACAGGTCAAG	59.881	20	223	35	257	TTGCCTCTGGGTACTTTAGCA	59.89	21	GTTTCAAACGCACAGGTCAA	59.74	20	224	35	258	TGCCTCTGGGTACTTTAGCA	58.528	20	TTTCAAACGCACAGGTCAAG	59.881	20	222	36	257
c70463_g1	1	p1	(T)11	11	552	562	AGGGCCTCTGATTGAATGAA	59.629	20	AGTTGTGTGTCTCCCCTTGG	60.002	20	275	333	607	AGGGCCTCTGATTGAATGAA	59.629	20	GTTGTGTGTCTCCCCTTGGT	59.859	20	274	333	606	AGGGCCTCTGATTGAATGAA	59.629	20	TGTGTCTCCCCTTGGTCTTT	59.549	20	270	333	602
c49732_g1	2	p2	(TG)6	12	640	651	CGGCGATCACAGTTTCAATA	59.688	20	GAAACAATTATTGGGCCCCT	60.02	20	241	521	761	TAGACACGGTTGAAACGCAC	59.764	20	ACACCCCCTGATAGAGGGAC	60.194	20	250	459	708	CGGCGATCACAGTTTCAATA	59.688	20	ACACCCCCTGATAGAGGGAC	60.194	20	188	521	708
c69725_g1	1	p1	(A)13	13	103	115	GCTGCCTTTGGTTATATGCC	59.574	20	ACTGACTGGCCAACGACTTC	60.307	20	127	62	188	GGCTGCCTTTGGTTATATGC	59.574	20	ACTGACTGGCCAACGACTTC	60.307	20	128	61	188	GCTGCCTTTGGTTATATGCC	59.574	20	GCCAACGACTTCCTGTTTTT	59.218	20	119	62	180
c69725_g1	2	c	(TTG)5ttattgaataacactgatgtattttctgcaaaggttgcattttg(A)10gacttcaatgtagacttgatttgattttatgacatatttaattgttctttttttttattttt(A)11	142	273	414	CACCCTTTGTTCATGTTGTCA	59.45	21	TGGAGAAAGGAAATGGTTTCA	59.532	21	280	247	526	CACCCTTTGTTCATGTTGTCAC	60.312	22	TGGAGAAAGGAAATGGTTTCA	59.532	21	280	247	526	CACCCTTTGTTCATGTTGTCA	59.45	21	TGGAGAAAGGAAATGGTTTCAG	60.455	22	280	247	526
c6680_g1	1	p2	(AT)6	12	139	150	TTCCGTGGTTTATCCAGACA	58.973	20	TTGTTCTATTTTGGCATGTTTTG	59.076	23	108	94	201	TTCCGTGGTTTATCCAGACA	58.973	20	TGTTCTATTTTGGCATGTTTTGTT	59.822	24	107	94	200	TTCCGTGGTTTATCCAGACA	58.973	20	TTGTTCTATTTTGGCATGTTTTGT	59.822	24	108	94	201
c50369_g1	1	p1	(A)10	10	145	154	TTGTTTGGGAAGTGACACCA	59.976	20	TATGGCAAAATCCCAGCAAT	60.289	20	128	66	193	TTGGGAAGTGACACCATCAA	59.935	20	TATGGCAAAATCCCAGCAAT	60.289	20	124	70	193	TTTGGGAAGTGACACCATCA	59.935	20	TATGGCAAAATCCCAGCAAT	60.289	20	125	69	193
c84930_g1	1	p1	(A)11	11	98	108	AACCCCTGATTACATGTATGTGC	60.021	23	AAGGCATCAACAACATTTTAGGA	59.891	23	158	25	182	CCCCTGATTACATGTATGTGCTT	60.143	23	AAGGCATCAACAACATTTTAGGA	59.891	23	156	27	182	CCCCTGATTACATGTATGTGC	57.834	21	AAGGCATCAACAACATTTTAGGA	59.891	23	156	27	182
c84930_g1	2	p1	(A)10	10	347	356	TGCAATAACAATCAAATTTTGTG	57.722	23	ACCGAAATTCAAATCAGCGA	60.585	20	222	269	490	GTGCAATAACAATCAAATTTTGTG	58.531	24	ACCGAAATTCAAATCAGCGA	60.585	20	223	268	490	AGTGCAATAACAATCAAATTTTGTG	59.404	25	ACCGAAATTCAAATCAGCGA	60.585	20	224	267	490
c69878_g1	1	p2	(CA)8	16	215	230	TGCCACACTAAGAACCATTCA	59.184	21	TCAAACAAGCCCACCATTTT	60.344	20	163	92	254	TTTTCACACAATTGCCACACT	59.087	21	TCAAACAAGCCCACCATTTT	60.344	20	175	80	254	TTTTCACACAATTGCCACAC	57.997	20	TCAAACAAGCCCACCATTTT	60.344	20	175	80	254
c116255_g1	1	p2	(GT)7	14	221	234	TGTGTGGAAGTCTATTAGAGTGGAA	59.249	25	ACCATATCGTGCATGGCATA	59.799	20	159	106	264	TTGTGTGGAAGTCTATTAGAGTGGA	59.249	25	ACCATATCGTGCATGGCATA	59.799	20	160	105	264	TTGTGTCATTGTTTGTTTCATTT	57.153	23	ACCATATCGTGCATGGCATA	59.799	20	117	148	264
c70898_g1	1	p1	(T)10	10	147	156	ATCGGCAAACCCCATTATTT	60.389	20	TCAAACGAGGAATGAGAGAAA	57.533	21	280	4	283	GGCAAACCCCATTATTTGCT	61.039	20	TCAAACGAGGAATGAGAGAAA	57.533	21	277	7	283	GCAAACCCCATTATTTGCTT	58.946	20	TCAAACGAGGAATGAGAGAAA	57.533	21	276	8	283
c84983_g1	1	p1	(A)10	10	2480	2489	TCGAAATGTCAAAGGGGTTC	59.91	20	TCACAAATGCTGACAATGGAA	60.104	21	209	2399	2607	TTTTCGAAATGTCAAAGGGG	59.91	20	TCACAAATGCTGACAATGGAA	60.104	21	212	2396	2607	TCGAAATGTCAAAGGGGTTC	59.91	20	TCACAAATGCTGACAATGGA	58.62	20	209	2399	2607
c84983_g1	2	p1	(A)12	12	3077	3088	AATGTGAATGGAGAGCTGGC	60.226	20	AAACAAACAAACGGGTGCAT	60.27	20	233	3032	3264	AATGTGAATGGAGAGCTGGC	60.226	20	TGCATGAACCAACCATCATC	60.339	20	218	3032	3249	TGAATGGAGAGCTGGCCTAC	60.362	20	AAACAAACAAACGGGTGCAT	60.27	20	229	3036	3264
c87019_g6	1	p3	(GAT)5	15	634	648	TGTGATGATGAAACGGAGGA	60.048	20	CTCCCATAGTTGGGACTGGA	59.92	20	258	567	824	GGTTCATGAGATTGATGGGG	60.135	20	CTCCCATAGTTGGGACTGGA	59.92	20	280	545	824	TGATGGGGATTGTGATGATG	60.137	20	CTCCCATAGTTGGGACTGGA	59.92	20	268	557	824
c60072_g1	1	p1	(A)10	10	712	721	TTTCTACATCATCGGCCTCC	60.036	20	ATGTGCATGCAAACACTGGT	60.04	20	231	592	822	TTTCTACATCATCGGCCTCC	60.036	20	TGTGCATGCAAACACTGGTA	59.746	20	230	592	821	TTTCTACATCATCGGCCTCC	60.036	20	AACCCACAGCAACTGGAGAT	59.579	20	164	592	755
c66157_g1	1	p1	(A)10	10	545	554	TGACAGATTGATTGATAAAGGAACA	59.891	25	GCCATTCAGAGCCAGGTAAG	59.836	20	237	467	703	TGACAGATTGATTGATAAAGGAACA	59.891	25	AGCCATTCAGAGCCAGGTAA	59.836	20	238	467	704	TGACAGATTGATTGATAAAGGAACA	59.891	25	CACATGCAACATCCCCATAG	59.799	20	214	467	680
c83196_g1	1	p2	(TA)6	12	4431	4442	AACTGAACAGGTTTGGGTAAAA	57.717	22	CCGGTACAGTTACATTGCACA	59.521	21	278	4405	4682	AACTGAACAGGTTTGGGTAAAAG	58.663	23	CCGGTACAGTTACATTGCACA	59.521	21	278	4405	4682	ACTGAACAGGTTTGGGTAAAAG	57.352	22	CCGGTACAGTTACATTGCACA	59.521	21	277	4406	4682
c83196_g1	2	p1	(T)10	10	4823	4832	GCAAAGGCTGCTTTTAGGTTT	59.912	21	CCACTAACAGATACGTTGCTCC	58.792	22	162	4722	4883	GCAAAGGCTGCTTTTAGGTTT	59.912	21	CCACTAACAGATACGTTGCTCCT	59.725	23	162	4722	4883	GCAAAGGCTGCTTTTAGGTTT	59.912	21	TCCACTAACAGATACGTTGCTCC	60.547	23	163	4722	4884
c78175_g1	1	p1	(A)15	15	556	570	GCCTTGATATCCAAGCTCAAA	59.31	21	CCCTGGAGATAACAAAAATACCC	59.962	23	143	489	631	AGGAAGTCAAATGTCACCCA	57.971	20	CCCTGGAGATAACAAAAATACCC	59.962	23	235	397	631	GCCTTGATATCCAAGCTCAA	57.915	20	CCCTGGAGATAACAAAAATACCC	59.962	23	143	489	631
c77687_g1	1	p1	(T)10	10	295	304	ATCGTGTGGTTCAAGTGTGC	59.603	20	TGAAAGTGTAAGGAAAGACATCCA	60.035	24	249	194	442	ACCACCCACCTTGGTATTGA	60.088	20	TGTAAGGAAAGACATCCAATTCA	58.616	23	280	157	436	ATCGTGTGGTTCAAGTGTGC	59.603	20	TGTAAGGAAAGACATCCAATTCA	58.616	23	243	194	436
c77687_g1	2	p1	(A)10	10	475	484	TGCATGTTTTTACATGAATTGGA	60.232	23	ATGTGGTCTTGCCACAAATG	59.42	20	244	400	643	TGCATGTTTTTACATGAATTGGA	60.232	23	CATGTGGTCTTGCCACAAAT	59.42	20	245	400	644	TGCATGTTTTTACATGAATTGG	58.47	22	ATGTGGTCTTGCCACAAATG	59.42	20	244	400	643
c84061_g1	1	p1	(T)11	11	189	199	TGAGCCAAAAATATGCAATGA	59.159	21	TGTTTGTTTGGTTTGCTTTCA	59.236	21	190	97	286	TGAGCCAAAAATATGCAATGA	59.159	21	AACTGTTCATTTGTGTGCCAA	59.087	21	152	97	248	TGAGCCAAAAATATGCAATGA	59.159	21	AAACTGTTCATTTGTGTGCCA	59.087	21	153	97	249
c40355_g1	1	p1	(T)11	11	212	222	GTCGTCCTTGTCCCACAACT	60.009	20	GGAACTTGGCAATTGGAACA	60.874	20	244	140	383	GTCGTCCTTGTCCCACAACT	60.009	20	TGGAACTTGGCAATTGGAAC	60.874	20	245	140	384	AGTCGTCCTTGTCCCACAAC	60.009	20	GGAACTTGGCAATTGGAACA	60.874	20	245	139	383
c69257_g1	1	p3	(TTG)5	15	635	649	CCGGAATTTTCGATTTTCAA	59.879	20	CAACACCAACTACAACGCCA	60.609	20	252	421	672	ACCGGAATTTTCGATTTTCA	59.388	20	CAACACCAACTACAACGCCA	60.609	20	253	420	672	CACCGGAATTTTCGATTTTC	59.388	20	CAACACCAACTACAACGCCA	60.609	20	254	419	672
c32492_g1	1	p1	(T)10	10	140	149	ACATCAAAGGCAAATGGCAG	61.032	20	GCTATCAGCAAATTCCCCAA	60.038	20	178	91	268	CAAAGGCAAATGGCAGCTA	59.961	19	GCTATCAGCAAATTCCCCAA	60.038	20	174	95	268	ACATCAAAGGCAAATGGCA	60.065	19	GCTATCAGCAAATTCCCCAA	60.038	20	178	91	268
c32492_g1	2	p1	(T)10	10	449	458	AATAACGTATCCCGCCCTTC	60.171	20	TCAGCAAGGTTATCGTTCATT	57.379	21	107	378	484	AAATAACGTATCCCGCCCTT	59.701	20	TCAGCAAGGTTATCGTTCATT	57.379	21	108	377	484	AATAACGTATCCCGCCCTTC	60.171	20	TTTTATCAGCAAGGTTATCGTTCA	60.025	24	112	378	489
c105678_g1	1	p1	(A)10	10	56	65	CAGGTGCTCTCTTTTATAATAATTTCA	58.539	27	CTGCGCACAGTGTTTAATGG	60.316	20	256	2	257	CAGGTGCTCTCTTTTATAATAATTTCA	58.539	27	TCCTCTGCGCACAGTGTTTA	60.596	20	260	2	261	TCAGGTGCTCTCTTTTATAATAATTTC	57.818	27	CTGCGCACAGTGTTTAATGG	60.316	20	257	1	257
c118895_g1	1	p1	(A)11	11	199	209	CGGTGTGAATGTGAAGGATG	59.96	20	CCTGAAGCAGAATACCAAGAAAA	59.78	23	241	7	247	CGGTGTGAATGTGAAGGATG	59.96	20	CCTGAAGCAGAATACCAAGAAA	58.515	22	241	7	247	GTCGGTGTGAATGTGAAGGA	59.525	20	CCTGAAGCAGAATACCAAGAAAA	59.78	23	243	5	247
c80239_g1	1	c*	(A)10(AC)7*	23	541	563	CGCATTGAAATTTGAAGGAAT	59.068	21	CAACTCAGGGTGAAACCCAT	59.82	20	268	442	709	CGCATTGAAATTTGAAGGAAT	59.068	21	TCAGGGTGAAACCCATTACC	59.647	20	264	442	705	CGCATTGAAATTTGAAGGAAT	59.068	21	TGTGCATGCGTGTTAGTGTG	60.385	20	146	442	587
c50136_g1	1	p2	(CA)6	12	197	208	TCCCGCTCTAATTACACCCA	60.46	20	TCATGTGAAATATGCACCAACA	59.856	22	104	160	263	GGAGTAAACCTCCACCGGTAA	60.228	21	TGCACCAACATTTTAGCATTG	59.617	21	245	7	251	TCCCGCTCTAATTACACCCA	60.46	20	CACACACACACACACACACTGA	60.211	22	191	160	350
c86418_g1	1	p2	(TC)8	16	91	106	CATGATGTGTTATGAAGGCG	57.572	20	TTTGAATGTCCACAGCCTCA	60.24	20	174	32	205	CATGATGTGTTATGAAGGCG	57.572	20	ACGGTTTCACGTTTGGATGT	60.277	20	231	32	262	ACATGATGTGTTATGAAGGCG	58.516	21	TTTGAATGTCCACAGCCTCA	60.24	20	175	31	205
c86418_g1	2	p2	(TG)6	12	1931	1942	GGTGCTTCCACAGGAAAAAG	59.711	20	AACATGAGATTCCACACGCA	60.12	20	121	1855	1975	GGTGCTTCCACAGGAAAAAG	59.711	20	CAACATGAGATTCCACACGC	60.12	20	122	1855	1976	ATGGTGCTTCCACAGGAAAA	60.495	20	AACATGAGATTCCACACGCA	60.12	20	123	1853	1975
c84858_g2	1	p1	(T)10	10	28	37	GGCAAATACACACCCCATTT	59.551	20	GAGGGGATGTGGTTAGGGAT	60.015	20	184	4	187	GGCAAATACACACCCCATTT	59.551	20	AAGAGGGGATGTGGTTAGGG	60.183	20	186	4	189	AGGCAAATACACACCCCATT	59.174	20	GAGGGGATGTGGTTAGGGAT	60.015	20	185	3	187
c86767_g1	1	p1	(T)11	11	1260	1270	TGTAATGAATTATGTTGAAATTGCG	60.138	25	GACCCAACTGGAACTGTTGAA	59.997	21	278	1088	1365	GTAATGAATTATGTTGAAATTGCG	57.752	24	CTCGACCCAACTGGAACTGT	60.151	20	280	1089	1368	TGCGCAATAGATTTAAATACTCTGAT	59.634	26	CTCGACCCAACTGGAACTGT	60.151	20	260	1109	1368
c86767_g1	2	p1	(T)10	10	2880	2889	CTGCACATGATGAAAAAGGG	59.123	20	TTTGTGAAAATGGGCTACTGG	59.982	21	275	2695	2969	CTGCACATGATGAAAAAGGGT	59.985	21	TTTGTGAAAATGGGCTACTGG	59.982	21	275	2695	2969	ACTGCACATGATGAAAAAGGG	59.985	21	TTTGTGAAAATGGGCTACTGG	59.982	21	276	2694	2969
c86418_g2	1	p2	(TG)7	14	303	316	ACCCTGGCATATGGTGATGT	60.081	20	TGCATGTGGCAGGCTAATAA	60.237	20	274	155	428	ACCCTGGCATATGGTGATGT	60.081	20	GTGCATGTGGCAGGCTAATA	59.718	20	275	155	429	CCCTGGCATATGGTGATGTA	59.226	20	TGCATGTGGCAGGCTAATAA	60.237	20	273	156	428
c70731_g1	1	p1	(T)12	12	126	137	TTTCTCAGGCGATTGTTTTG	58.892	20	TCTGCTCACCTCTATTTGTTGTG	59.434	23	191	15	205	CAGGCGATTGTTTTGTTTATTT	58.248	22	CCAATTGCCTGATTGTTCACT	59.985	21	280	20	299	CAGGCGATTGTTTTGTTTATTT	58.248	22	CCAATTGCCTGATTGTTCAC	58.976	20	280	20	299
c78303_g1	1	p1	(A)11	11	444	454	GCTCATTATCTGAAAGGAATTTTT	57.221	24	GCTCCTTAGGCTCCTGGATAA	59.828	21	278	371	648	AAGCTCATTATCTGAAAGGAATTTTT	59.214	26	GCTCCTTAGGCTCCTGGATAA	59.828	21	280	369	648	GCTCATTATCTGAAAGGAATTTTT	57.221	24	TGCTCCTTAGGCTCCTGGAT	61.249	20	279	371	649
c12955_g1	1	p1	(T)10	10	161	170	TTACACCCCTCCTAAGCCCT	59.955	20	ATTTCTCAGGCAACCCATTG	59.933	20	182	119	300	TTACACCCCTCCTAAGCCCT	59.955	20	TTGTCATCCGCTATTGTCCA	60.073	20	165	119	283	TTACACCCCTCCTAAGCCCT	59.955	20	TGTCATCCGCTATTGTCCAG	59.673	20	164	119	282
c83642_g2	1	p2	(CA)6	12	316	327	AAGCGTGTTTATCACGGGAG	60.132	20	ATGTGGGTGGTACGTGTGTG	60.203	20	161	283	443	AAGCGTGTTTATCACGGGAG	60.132	20	CATGTGGGTGGTACGTGTGT	60.203	20	162	283	444	AAGCGTGTTTATCACGGGAG	60.132	20	GTGACTGCATGTGGGTGGTA	60.45	20	169	283	451
c81958_g1	1	p2	(AC)6	12	486	497	TTGTCTACCCTTGCTCCCAC	60.111	20	TTCACACTTGGGAAGAAAATG	57.715	21	243	351	593	CGGAAATGTTTCAGGGGTTA	59.795	20	TTCACACTTGGGAAGAAAATG	57.715	21	162	432	593	TATGACTTGCGCATCCAAAA	60.215	20	TTCACACTTGGGAAGAAAATG	57.715	21	276	318	593
c69086_g1	1	p3	(CAA)6	18	448	465	CTCCACAAGCGAAACTCACA	60.025	20	TTCTTGGCACTCAAAAACCC	60.088	20	131	382	512	CCAACCACCGAAGAGATGTT	59.966	20	TTCTTGGCACTCAAAAACCC	60.088	20	276	237	512	ATGGAAACTGATGCCTCACC	59.934	20	TTCTTGGCACTCAAAAACCC	60.088	20	194	319	512
c83468_g1	1	p1	(C)10	10	63	72	GGCTTCATGGGAAGAAACAT	58.984	20	ACCAAAGCCGCATTCTATTG	60.096	20	204	10	213	GGCTTCATGGGAAGAAACAT	58.984	20	GTCTATGACCAAAGCCGCAT	60.103	20	211	10	220	GGCTTCATGGGAAGAAACAT	58.984	20	GTGGTTGTGTGACATTTGGC	59.862	20	150	10	159
c83468_g1	2	p2	(AC)8	16	236	251	CAATAGAATGCGGCTTTGGT	60.096	20	CTCGCTTAATTCAAGGCTCG	60.11	20	176	194	369	GCCAAATGTCACACAACCAC	59.862	20	CTCGCTTAATTCAAGGCTCG	60.11	20	230	140	369	CCGATTATTTCGTGAATGGG	60.146	20	CTCGCTTAATTCAAGGCTCG	60.11	20	263	107	369
c51405_g1	1	p2	(TA)6	12	386	397	CATGAAGCCAAAATGCCTCT	60.214	20	CCTCCTTATGGCCAATTTGT	58.903	20	245	255	499	AATCATGAAGCCAAAATGCC	59.907	20	ATGGCCAATTTGTAACCACA	58.747	20	241	252	492	CATGAAGCCAAAATGCCTCT	60.214	20	TTTCCTCCTTATGGCCAATTT	59.795	21	248	255	502
c85321_g3	1	p2	(AC)8	16	34	49	AAGAATATGCCCACACACCC	59.676	20	GTGCAAGCACTTGCCTAACA	60.058	20	158	9	166	ACCCAAGAATATGCCCACAC	59.676	20	GTGCAAGCACTTGCCTAACA	60.058	20	162	5	166	ACACCCAAGAATATGCCCAC	59.676	20	GTGCAAGCACTTGCCTAACA	60.058	20	164	3	166
c76621_g1	2	p2	(TG)7	14	762	775	GGGAAATTGACAAGGGGTTT	60.032	20	ATCAAGGAGGGGATTCCAAG	60.264	20	211	645	855	GGGAAATTGACAAGGGGTTT	60.032	20	CCAAGACAGGGTCAGGAAAG	59.691	20	196	645	840	GGGAAATTGACAAGGGGTTT	60.032	20	AGGAGGGGATTCCAAGACAG	60.447	20	207	645	851
c76621_g1	3	p1	(A)10	10	1822	1831	CACTGCATGCGACTGTAACT	57.5	20	TGACACACGTTGGTTCACTTT	59.097	21	280	1659	1938	TCACTGCATGCGACTGTAACT	59.53	21	GACACACGTTGGTTCACTTTTT	59.053	22	280	1658	1937	TCACTGCATGCGACTGTAAC	58.439	20	GACACACGTTGGTTCACTTTTT	59.053	22	280	1658	1937
c63782_g1	1	p1	(T)10	10	157	166	TGTTTTTAAGATGAATTTCCCCA	59.715	23	TGACCTTTTTGTGTCTTAGCCC	60.514	22	206	51	256	TGTTTTTAAGATGAATTTCCCCA	59.715	23	CCTTTTTGTGTCTTAGCCCTTC	59.304	22	203	51	253	TGTTTTTAAGATGAATTTCCCCA	59.715	23	GATTTATTGCCTCAATTGCTGA	59.216	22	241	51	291
c77381_g2	2	p1	(A)10	10	215	224	TCCCTGCATGGGTACTTCTC	60.073	20	TGGAACCTGAAGACACCACA	60.129	20	265	123	387	GCATGGGTACTTCTCTGCCT	59.313	20	TGGAACCTGAAGACACCACA	60.129	20	260	128	387	CCCTGCATGGGTACTTCTCT	59.162	20	TGGAACCTGAAGACACCACA	60.129	20	264	124	387
c10436_g1	1	p1	(A)10	10	315	324	CTTCCCACACGTCCAAGTTT	60.005	20	AATCAGACGCATCCCAAGAT	59.513	20	217	180	396	GACTTCCCACACGTCCAAGT	60.009	20	AATCAGACGCATCCCAAGAT	59.513	20	219	178	396	GCCAGTGTAGGTGCTGGATT	60.142	20	AATCAGACGCATCCCAAGAT	59.513	20	277	120	396
c83540_g1	1	p1	(A)10	10	2006	2015	TGCCTGAATATTAGGTGCTGC	60.245	21	TCAACTTCCATCTGAGAGCAAA	59.993	22	227	1954	2180	TGCCTGAATATTAGGTGCTGC	60.245	21	TTTCAACTTCCATCTGAGAGCA	59.993	22	229	1954	2182	TGCCTGAATATTAGGTGCTGC	60.245	21	GGGATTTCAACTTCCATCTGA	58.97	21	233	1954	2186
c83540_g1	2	p1	(T)11	11	2280	2290	TGCTCTCAGATGGAAGTTGAAA	59.993	22	CCCAATTTGCCACCACTAAC	60.227	20	238	2161	2398	TTGCTCTCAGATGGAAGTTGAA	59.993	22	CCCAATTTGCCACCACTAAC	60.227	20	239	2160	2398	TTTGCTCTCAGATGGAAGTTGA	59.993	22	CCCAATTTGCCACCACTAAC	60.227	20	240	2159	2398
c76918_g1	1	p1	(A)10	10	340	349	CACTGCACTTTTGCTTTTGC	59.656	20	GCAATCCTTTCACCCATTTC	59.368	20	194	184	377	CCACTGCACTTTTGCTTTTG	59.507	20	GCAATCCTTTCACCCATTTC	59.368	20	195	183	377	CACTGCACTTTTGCTTTTGC	59.656	20	AAGCAATCCTTTCACCCATTT	59.828	21	196	184	379
c76918_g1	2	p1	(A)11	11	576	586	AAGGAGTGTAAAAACAAAGGATTG	57.913	24	TTGCATGCCTCTCATCAAAT	59.23	20	168	514	681	AAGGAGTGTAAAAACAAAGGATTG	57.913	24	ATTTGCATGCCTCTCATCAA	59.23	20	170	514	683	GAAATGGGTGAAAGGATTGC	59.368	20	TGCTCAATTACATTTTCTATGGTTT	58.289	25	274	358	631
c69677_g1	1	p1	(T)10	10	83	92	TTGAGCGGTCAATACCTTCTC	59.326	21	CCAAAAATTGCTTTGGGTCT	59.064	20	135	39	173	TTGAGCGGTCAATACCTTCTC	59.326	21	ACCAAAAATTGCTTTGGGTC	58.928	20	136	39	174	TTGAGCGGTCAATACCTTCTC	59.326	21	ACCAAAAATTGCTTTGGGTCT	59.864	21	136	39	174
c69677_g1	2	p1	(A)12	12	217	228	CCCAAAGCAATTTTTGGTAAA	59.009	21	CTCTGCTTGCTGTTCAATCG	59.74	20	203	157	359	GACCCAAAGCAATTTTTGGTA	58.976	21	CTCTGCTTGCTGTTCAATCG	59.74	20	205	155	359	CCCAAAGCAATTTTTGGTAAA	59.009	21	CGACTCTGCTTGCTGTTCAA	60.324	20	206	157	362
c81691_g1	1	p1	(A)10	10	210	219	TTTGGTCCCAACAAGAACAA	58.995	20	ATCTTCTTGCCCTTGGTTCA	59.67	20	261	57	317	TTTTGGTCCCAACAAGAACA	58.995	20	TCTTCTTGCCCTTGGTTCAT	59.67	20	261	56	316	TTTTGGTCCCAACAAGAACA	58.995	20	ATCTTCTTGCCCTTGGTTCA	59.67	20	262	56	317
c120812_g1	1	c	(GGT)6ggggtttgaggttgcaaggtgaaagggatttgagcagcaacgtgtacattcacgttttgttgacgatggg(A)10	98	26	123	GTGGAGGGAGGGAAGATAGG	59.89	20	GAAGTGGTGTGGTGTTGTGC	60.055	20	220	0	219	GTGGAGGGAGGGAAGATAGG	59.89	20	TTTGAGCAGAAGTGGTGTGG	59.873	20	228	0	227	GTGGAGGGAGGGAAGATAGG	59.89	20	GCAGAAGTGGTGTGGTGTTG	60.203	20	223	0	222
c79684_g1	1	p3	(GAA)6	18	1204	1221	TGGAAGCTTTGAATTGTTTGG	60.096	21	TCCTCCTTTCTCCTCTCTTCTTC	59.608	23	208	1090	1297	TGGAAGCTTTGAATTGTTTGG	60.096	21	TCTTCCTCCTTTCTCCTCTCTTC	59.608	23	211	1090	1300	TGGAAGCTTTGAATTGTTTGG	60.096	21	TTCTTTCTTCCTCCTTTCTCCTC	59.496	23	216	1090	1305
c63061_g1	1	p1	(A)15	15	213	227	GATTATGAGCAAAAGGCGCT	59.461	20	TGTAGCAATCCTATTCATGATCTGT	59.095	25	243	23	265	TTGTGAGCAGGGGTGAAAGT	60.69	20	TGTAGCAATCCTATTCATGATCTGT	59.095	25	264	2	265	GTTGTGAGCAGGGGTGAAAG	60.69	20	TGTAGCAATCCTATTCATGATCTGT	59.095	25	265	1	265
c81726_g2	1	p2	(TA)6	12	640	651	TTTTTGATGAAGAACTGACCGA	59.724	22	TGTGTGAAGACAGATCATTCTTTTT	59.231	25	276	536	811	TTTTTGATGAAGAACTGACCGA	59.724	22	CTGTGTGAAGACAGATCATTCTTTTT	60.095	26	277	536	812	TTTTGATGAAGAACTGACCGA	58.338	21	TGTGTGAAGACAGATCATTCTTTTT	59.231	25	275	537	811
c81726_g2	2	p1	(T)11	11	1021	1031	TTGCTTAAAGAATTGTGTGCC	57.967	21	GCAGGGATGCTTTGCTAGAG	60.118	20	277	996	1272	TTGCTTAAAGAATTGTGTGCC	57.967	21	AGCAGGGATGCTTTGCTAGA	60.118	20	278	996	1273	TTGCTTAAAGAATTGTGTGCCT	58.945	22	GCAGGGATGCTTTGCTAGAG	60.118	20	277	996	1272
c81649_g1	1	p1	(A)10	10	322	331	TCACAACCTTCACCAAAGGA	59.109	20	AAGACAAGGGGCCAGAAAAT	59.94	20	272	217	488	CACAACCTTCACCAAAGGAAA	59.994	21	AAGACAAGGGGCCAGAAAAT	59.94	20	271	218	488	TCACAACCTTCACCAAAGGA	59.109	20	AGAGAAGGAAGACAAGGGGC	59.817	20	280	217	496
c79815_g1	2	p2	(AC)8	16	1305	1320	TCATGCATACATTAAAACCCACA	60.123	23	GCTCGATTTCATGCAGGATT	60.185	20	235	1256	1490	CATGCATACATTAAAACCCACA	58.355	22	GCTCGATTTCATGCAGGATT	60.185	20	234	1257	1490	TCATGCATACATTAAAACCCACA	60.123	23	TGCTAAAAATTGGCATGGAA	59.146	20	278	1256	1533
c66286_g1	1	p1	(T)10	10	58	67	GACATTTAGATTGATGCAAACTCTT	58.003	25	GCCTAAGGTCTCAAATGCACA	60.264	21	159	15	173	GGACATTTAGATTGATGCAAACTCTT	61.023	26	GCCTAAGGTCTCAAATGCACA	60.264	21	160	14	173	GACATTTAGATTGATGCAAACTCTT	58.003	25	ATGGCCTAAGGTCTCAAATGC	60.465	21	162	15	176
c5499_g1	1	p1	(T)10	10	384	393	AAATCCACCTTCTTGTCAGAGC	59.757	22	CAAATTACAAACAGAATTATGGTGACA	60.405	27	207	218	424	GGAAGAAGTTTCTTTTGGGTCA	59.61	22	CAAATTACAAACAGAATTATGGTGACA	60.405	27	154	271	424	TGGAAGAAGTTTCTTTTGGGTC	59.61	22	CAAATTACAAACAGAATTATGGTGACA	60.405	27	155	270	424
c76511_g2	1	p1	(T)10	10	221	230	TCACAGCCAGTGGACAAGTG	60.939	20	GCAAGAAACCTTTCATTTGCTT	59.778	22	280	18	297	TCACAGCCAGTGGACAAGTG	60.939	20	GCAAGAAACCTTTCATTTGCT	58.504	21	280	18	297	GCTTCATGCATGTAAAAAGGG	59.6	21	GCAAGAAACCTTTCATTTGCTT	59.778	22	184	114	297
c68136_g1	1	p1	(T)10	10	1230	1239	TGTCTTTGTGGCCATCTTGA	60.24	20	TTGTCCAAGCTATTGTAACCAAA	58.731	23	236	1148	1383	TGTCTTTGTGGCCATCTTGA	60.24	20	AAGATTGGAACCTTTAAGAAAGCA	59.697	24	124	1148	1271	TGTCTTTGTGGCCATCTTGA	60.24	20	GATTGGAACCTTTAAGAAAGCA	57.577	22	122	1148	1269
c68136_g1	2	p1	(A)10	10	1541	1550	TCTCATGAAACGTCTGAACCA	59.278	21	AGCAAGCCAAGGGTTTGTAA	59.747	20	198	1475	1672	TCTCATGAAACGTCTGAACCA	59.278	21	AAGCAAGCCAAGGGTTTGTA	59.747	20	199	1475	1673	TCTCATGAAACGTCTGAACCA	59.278	21	AAGTGAAACAGAGGGAAGCG	59.473	20	176	1475	1650
c73976_g2	2	p1	(C)10	10	399	408	GCACATAAAAATCTTGGCGG	60.456	20	AGTATTCATGCACCCTTGCC	59.962	20	228	322	549	CTTGGCGGTTATGTGTGTGT	59.49	20	AGTATTCATGCACCCTTGCC	59.962	20	216	334	549	TCTTGGCGGTTATGTGTGTG	60.574	20	AGTATTCATGCACCCTTGCC	59.962	20	217	333	549
c55792_g1	1	c	(T)10attatttgataataagtcagtgaactttaacaaaatgaaaatataattaaatttacataaaatgtcttattgat(TA)7	98	404	501	GTTTACGAGCCCGGTTATCA	59.96	20	TCACCATTCACTTCCGTTCA	60.088	20	201	365	565	TGTTTACGAGCCCGGTTATC	59.96	20	TCACCATTCACTTCCGTTCA	60.088	20	202	364	565	TTTACGAGCCCGGTTATCAG	60.089	20	TCACCATTCACTTCCGTTCA	60.088	20	200	366	565
c77884_g1	1	p1	(A)12	12	3881	3892	CCAGGGAAAAATTTAAGCCA	59.052	20	GCCACTCATGTTGGATCCTC	60.484	20	253	3678	3930	CCAGGGAAAAATTTAAGCCA	59.052	20	GCATTGTACATGGCCACTCA	60.549	20	265	3678	3942	ACCAGGGAAAAATTTAAGCCA	59.83	21	GCCACTCATGTTGGATCCTC	60.484	20	254	3677	3930
c66158_g1	2	p3	(GAG)5	15	150	164	TTGTCCTGTCAACGAACCCT	60.545	20	CGTCGATCTTGCTCTTCTCC	60.096	20	170	124	293	CTTGTCCTGTCAACGAACCC	60.545	20	CGTCGATCTTGCTCTTCTCC	60.096	20	171	123	293	TTGTCCTGTCAACGAACCCT	60.545	20	GCGTCGATCTTGCTCTTCTC	60.249	20	171	124	294
c66158_g1	3	p3	(GAG)5	15	819	833	GTCCTCGACTCTTCTGTCGC	60.143	20	CGGCCCATCACAGTAATCTT	59.955	20	165	748	912	GTCCTCGACTCTTCTGTCGC	60.143	20	TCGGAGATCTGAAACAACCC	60.05	20	188	748	935	TCCTCCATGTCCTCGACTCT	59.792	20	CGGCCCATCACAGTAATCTT	59.955	20	173	740	912
c17178_g1	1	p1	(A)10	10	285	294	AATCCCAAATGCCTAATCCA	59.23	20	CTGCGTTTAAACAAAGAATCATTA	57.699	24	195	129	323	AAGACAAAATCCCAAATGCC	58.882	20	CTGCGTTTAAACAAAGAATCATTA	57.699	24	202	122	323	ATCCCAAATGCCTAATCCAG	58.857	20	CTGCGTTTAAACAAAGAATCATTA	57.699	24	194	130	323
c63843_g1	1	p3	(AAG)5	15	1186	1200	CCCACTGAAAATCACAGGGT	59.82	20	ATCCATCCAAAAATGCAAGC	59.907	20	208	1067	1274	AATGGCCCACTGAAAATCAC	59.797	20	ATCCATCCAAAAATGCAAGC	59.907	20	213	1062	1274	AACTTGCTGTCCCAATCTGC	60.263	20	ATCCATCCAAAAATGCAAGC	59.907	20	129	1146	1274
c84933_g1	1	p1	(A)11	11	651	661	AGGGCTTATAAGGAAGGGCA	60.055	20	CCAGACATTCTTGGTAACATGC	59.499	22	213	507	719	AGGGCTTATAAGGAAGGGCA	60.055	20	TGCCAGACATTCTTGGTAACAT	59.499	22	215	507	721	GGGCTTATAAGGAAGGGCAA	60.4	20	CCAGACATTCTTGGTAACATGC	59.499	22	212	508	719
c4845_g1	1	p1	(T)10	10	115	124	ACCCTAGGGGAAGCTTCTTG	59.707	20	TGGCTACTAGGCAGCCATTT	59.867	20	112	39	150	CCCTAGGGGAAGCTTCTTGA	60.694	20	TGGCTACTAGGCAGCCATTT	59.867	20	111	40	150	AGGGGAAGCTTCTTGACAAA	58.909	20	TGGCTACTAGGCAGCCATTT	59.867	20	107	44	150
c82545_g2	1	p1	(A)13	13	393	405	GCCTCTAGAACACGGGTGAA	60.255	20	GGTGGCGGGAAGTACTGTAA	59.993	20	262	300	561	CACCAGGGCCTCTAGAACAC	59.721	20	GGTGGCGGGAAGTACTGTAA	59.993	20	269	293	561	CCCCCTCACTGACCACTTTA	59.959	20	TGCTGCAACTGCAGAGAAAG	60.472	20	239	262	500
c79383_g1	1	p1	(T)11	11	139	149	TCCAGAATCAAGTATCGGGG	59.887	20	TCCAGTACACACCACAATGGA	59.864	21	121	97	217	AAGAAAAATGGGCCCCTAAA	59.782	20	TCCAGTACACACCACAATGGA	59.864	21	161	57	217	AAATGGGCCCCTAAATTTGT	59.55	20	TCCAGTACACACCACAATGGA	59.864	21	156	62	217
c87628_g2	1	p1	(T)10	10	2069	2078	TGCAATCTCCAATGGTCAAA	60.049	20	TTCTGGATGTGGTTTTAGCAA	58.28	21	179	1939	2117	TGCAATCTCCAATGGTCAAA	60.049	20	CTTCTGGATGTGGTTTTAGCAA	59.267	22	180	1939	2118	CACCTGAAAACATTTTCCTTCA	59.108	22	TATGTAGTTCCTGGGCTGGC	60.096	20	278	2012	2289
c71446_g1	1	p1	(A)10	10	194	203	TGAAACATATGCAAAGATGAACG	60.013	23	CACTTCAAGCCCCAAAGTGT	60.149	20	182	147	328	TGAAACATATGCAAAGATGAACG	60.013	23	TCAAGCCCCAAAGTGTCTTC	60.232	20	178	147	324	TGAAACATATGCAAAGATGAACG	60.013	23	TTCAAGCCCCAAAGTGTCTT	59.711	20	179	147	325
c78703_g1	2	p2	(AC)7	14	321	334	CAACCTAGCACACGTGCATT	59.788	20	TTAAAACATACATGGTGGGGG	59.438	21	239	120	358	CAACCTAGCACACGTGCATT	59.788	20	TAAAACATACATGGTGGGGG	58.066	20	238	120	357	CACAGTCACACATACACGCAA	59.23	21	CAACGAAACCAGGCAAAAAC	60.514	20	280	181	460
c24537_g1	1	p1	(T)10	10	104	113	ACCCTCGGTGGAATTAGCTT	59.962	20	AGCCAGGAGCGACATTTCTA	59.978	20	206	33	238	ACCCTCGGTGGAATTAGCTT	59.962	20	TAGCCAGGAGCGACATTTCT	59.978	20	207	33	239	CCTCGGTGGAATTAGCTTGA	60.206	20	AGCCAGGAGCGACATTTCTA	59.978	20	204	35	238
c87683_g1	1	p1	(A)11	11	6237	6247	AGGAAACGTTTGAGTGCATGT	59.653	21	GCTCTGAGCATTGGCATACA	59.979	20	163	6166	6328	GGAAACGTTTGAGTGCATGT	58.625	20	GCTCTGAGCATTGGCATACA	59.979	20	162	6167	6328	AGGAAACGTTTGAGTGCATGT	59.653	21	GCATTGGCATACAAAAGGCT	60.103	20	156	6166	6321
c74142_g1	1	p1	(A)10	10	80	89	CAGACAGGCCTGAAATATCAAGTA	59.687	24	TTTGCTGGAAAATGTGACTGA	59.307	21	115	15	129	CAGACAGGCCTGAAATATCAAGTA	59.687	24	TGCATTTTGTAACTTTTGCTGG	60.163	22	129	15	143	CAGACAGGCCTGAAATATCAAGTA	59.687	24	TTTTGCTGGAAAATGTGACTG	58.808	21	116	15	130
c74142_g1	2	p1	(A)10	10	602	611	CCCTTGTTCTGAAAATTGGC	59.546	20	TTGAATCATGGTTTTGTGGC	59.375	20	260	496	755	CCCTTGTTCTGAAAATTGGC	59.546	20	TGAATCATGGTTTTGTGGCA	60.915	20	259	496	754	CCCTTGTTCTGAAAATTGGC	59.546	20	TTGATGGATCCCATTTTACCA	60.002	21	168	496	663
c81876_g3	2	p1	(A)10	10	430	439	CTGGTCCGTTTCAATTTCGT	59.971	20	GGATCCGTTACACACCCAAT	59.532	20	273	375	647	TGGTCCGTTTCAATTTCGTT	60.344	20	GGATCCGTTACACACCCAAT	59.532	20	272	376	647	TTGACCTGGTCCGTTTCAAT	60.353	20	GGATCCGTTACACACCCAAT	59.532	20	278	370	647
c84694_g2	1	p2	(AC)6	12	56	67	CAAGGCCAAATAAGTCACCA	58.623	20	TCACTGATTCATCCCACAGG	59.473	20	260	33	292	ACAAGGCCAAATAAGTCACCA	59.485	21	TCACTGATTCATCCCACAGG	59.473	20	261	32	292	CAAGGCCAAATAAGTCACCA	58.623	20	CCTTTTCACTGATTCATCCCA	59.918	21	265	33	297
c84694_g2	2	p1	(A)12	12	554	565	TTCTCTCAAATTCAAAGTGACCC	59.623	23	CCCTAACAAGGAACAAGTATTGC	59.11	23	214	408	621	TTCTCTCAAATTCAAAGTGACCC	59.623	23	GAGAATTTCCCTAACAAGGAACAA	59.887	24	222	408	629	TCTCTCAAATTCAAAGTGACCC	58.293	22	CCCTAACAAGGAACAAGTATTGC	59.11	23	213	409	621
c251_g1	1	p1	(T)10	10	78	87	TTGCGTATAAGTCCAACCCA	59.037	20	TTCAGGCCAAAACTACCAGT	57.331	20	105	29	133	CTTGCGTATAAGTCCAACCCA	60.004	21	TTCAGGCCAAAACTACCAGT	57.331	20	106	28	133	TTGCGTATAAGTCCAACCCA	59.037	20	AATTCAGGCCAAAACTACCAG	58.251	21	107	29	135
c80080_g3	1	p1	(T)10	10	130	139	TACAAAGCCATCGAAATCCC	59.901	20	ATCGGATCAGTGCAACACAA	60.12	20	152	67	218	ATCGAAATCCCCCATTAAGC	60.116	20	ATCGGATCAGTGCAACACAA	60.12	20	143	76	218	TACAAAGCCATCGAAATCCC	59.901	20	CGGATCAGTGCAACACAAAC	60.16	20	150	67	216
c84406_g1	1	p1	(A)12	12	89	100	GAGAATTGAAAATGCCCCAA	59.878	20	GCACAACCAGAATGCACTTTA	58.836	21	155	65	219	GAGAATTGAAAATGCCCCAA	59.878	20	AGCACAACCAGAATGCACTTTA	59.813	22	156	65	220	AGAGAATTGAAAATGCCCCA	59.505	20	GCACAACCAGAATGCACTTTA	58.836	21	156	64	219
c84406_g1	2	p2	(TA)8	16	452	467	GCAAATCATTTCTAGGGTGTGA	59.091	22	TTAAGCCAATCTTTAACGGCA	59.74	21	109	383	491	GCAAATCATTTCTAGGGTGTGAG	60.014	23	TTAAGCCAATCTTTAACGGCA	59.74	21	109	383	491	AGCAAATCATTTCTAGGGTGTGA	60.014	23	TTAAGCCAATCTTTAACGGCA	59.74	21	110	382	491
c86190_g2	1	p1	(T)11	11	1555	1565	TGAGAAAAAGCTGTCAGTCCAG	59.656	22	AAATGGTCAAGCTACGTGCC	60.14	20	277	1505	1781	TGAGAAAAAGCTGTCAGTCCA	58.635	21	AAATGGTCAAGCTACGTGCC	60.14	20	277	1505	1781	TGAGAAAAAGCTGTCAGTCCAG	59.656	22	TACGTGCCTGGTAATGCTCA	60.28	20	265	1505	1769
c86190_g2	2	p1	(A)15	15	1896	1910	GGCACGTAGCTTGACCATTT	60.14	20	GAGGCATTCCATGAGCATTT	60.043	20	261	1762	2022	AGGCACGTAGCTTGACCATT	59.763	20	GAGGCATTCCATGAGCATTT	60.043	20	262	1761	2022	TGAGCATTACCAGGCACGTA	60.28	20	GAGGCATTCCATGAGCATTT	60.043	20	273	1750	2022
c86190_g2	3	p1	(A)10	10	2366	2375	TCCATGAGAGAGGTGTGCTTT	59.859	21	TTGCCTCAATGCAGTGTGTA	58.863	20	250	2154	2403	TTCCATGAGAGAGGTGTGCTT	59.859	21	TTGCCTCAATGCAGTGTGTA	58.863	20	251	2153	2403	TCCATGAGAGAGGTGTGCTT	58.379	20	TTGCCTCAATGCAGTGTGTA	58.863	20	250	2154	2403
c96429_g1	1	p2	(CT)7	14	248	261	TGGAATTGCAGTGCTGTTTT	59.322	20	CGAAATTTTTGTGTGTACCGC	60.403	21	239	60	298	CTGGAATTGCAGTGCTGTTT	58.926	20	CGAAATTTTTGTGTGTACCGC	60.403	21	240	59	298	CCTGGAATTGCAGTGCTGT	59.846	19	CGAAATTTTTGTGTGTACCGC	60.403	21	241	58	298
c8984_g1	1	p2	(AT)8	16	89	104	CACTGAGCAATGGCAGATGT	59.862	20	CGACGTTCGGGATTTAGTTG	60.493	20	176	39	214	CACTGAGCAATGGCAGATGT	59.862	20	CGACGTTTTTGTTTTGCTCC	60.648	20	280	39	318	CACTGAGCAATGGCAGATGT	59.862	20	GGTTTCGAACACTTGCTGTG	59.339	20	228	39	266
c68900_g1	1	p1	(T)11	11	854	864	CCTATGATTGCATCAAAAGCA	58.783	21	AATTTGGCGACATTGGAAAA	60.302	20	278	618	895	CCTATGATTGCATCAAAAGCA	58.783	21	AGAATTTGGCGACATTGGAA	60.448	20	280	618	897	ACCTATGATTGCATCAAAAGCA	59.614	22	AATTTGGCGACATTGGAAAA	60.302	20	279	617	895
c52164_g1	1	p1	(A)10	10	218	227	TTGATGCATTCGTGCGTTAT	60.103	20	CACGATGGAATTTAGCACCA	59.542	20	205	177	381	TGATGCATTCGTGCGTTATT	60.103	20	CACACACAATCACACGATGG	59.403	20	216	178	393	TGATGCATTCGTGCGTTATT	60.103	20	CACACAATCACACGATGGAA	58.921	20	214	178	391
c52164_g1	2	p2	(TG)9	18	387	404	TGGTGCTAAATTCCATCGTG	59.542	20	CACACACACACGAGTTGACC	58.534	20	190	362	551	TGGTGCTAAATTCCATCGTG	59.542	20	ACACACACACACGAGTTGACC	59.532	21	191	362	552	CCAGTCAATATGCCTGGAAAA	59.946	21	CACACACACACACACACACG	59.017	20	278	282	559
c80831_g1	1	p1	(T)11	11	240	250	AAGTTGCTCCTCAACAGGTAGG	59.81	22	CCCAAACAAACAATGCACAC	59.864	20	269	49	317	AAGTTGCTCCTCAACAGGTAGG	59.81	22	ACCCAAACAAACAATGCACA	59.864	20	270	49	318	AAGTTGCTCCTCAACAGGTAGG	59.81	22	TCATTGGACCCAAACAAACA	59.792	20	277	49	325
c82631_g1	1	p1	(T)10	10	2721	2730	TGGTATGGATTCCTCTTCCG	59.887	20	TTATTTTCAACCGGGCTCTG	60.067	20	185	2600	2784	TTCCGATCGAAATCTTCCAG	60.148	20	TTATTTTCAACCGGGCTCTG	60.067	20	170	2615	2784	TGGTATGGATTCCTCTTCCG	59.887	20	ACCTTATTTTCAACCGGGCT	59.835	20	188	2600	2787
c82631_g1	2	p1	(T)10	10	3335	3344	ACACATGAAGAACCTTGCCC	59.973	20	AACGTGTGTGCGTTTTGTTC	59.664	20	230	3159	3388	CCTTGCCCTTGTGAAGATGT	60.111	20	AACGTGTGTGCGTTTTGTTC	59.664	20	218	3171	3388	ACCTTGCCCTTGTGAAGATG	60.111	20	AACGTGTGTGCGTTTTGTTC	59.664	20	219	3170	3388
c18109_g1	1	p2	(GT)6	12	108	119	GCATCAGTCATGGTAACGGA	59.527	20	TGACACACACACACCACCAC	59.924	20	188	70	257	GCATCAGTCATGGTAACGGA	59.527	20	GCACACACAAACACACACCA	60.096	20	148	70	217	GCATCAGTCATGGTAACGGA	59.527	20	TGGCACACACAAACACACAC	60.096	20	150	70	219
c18109_g1	2	p2	(GT)6	12	245	256	GTGTGTGTTTGTGTGTGCCA	60.096	20	GCACCATGGTTTTTGTCTGA	59.547	20	237	200	436	TGGTGTGTGTTTGTGTGTGC	60.096	20	GCACCATGGTTTTTGTCTGA	59.547	20	239	198	436	GTGTGTGTTTGTGTGTGCCA	60.096	20	TGCACCATGGTTTTTGTCTG	60.552	20	238	200	437
c85698_g2	1	p1	(T)10	10	1377	1386	GGCATTTAACATTGATGGGG	60.016	20	TTGGCTCTCTTTTTGTCCCA	60.745	20	162	1312	1473	AATTGGTCAAGACGGCATTT	59.434	20	TGGCTCTCTTTTTGTCCCAT	59.67	20	174	1299	1472	AAATTGGTCAAGACGGCATT	59.434	20	TGGCTCTCTTTTTGTCCCAT	59.67	20	175	1298	1472
c86092_g1	1	p1	(T)10	10	1977	1986	CCCTGTAGCTATTGGGGTGT	58.934	20	CCACTAAAACGCATGCAACA	60.698	20	175	1954	2128	ACCCTGTAGCTATTGGGGTG	58.934	20	CCACTAAAACGCATGCAACA	60.698	20	176	1953	2128	CCCTGTAGCTATTGGGGTGT	58.934	20	AACCACTAAAACGCATGCAA	59.23	20	177	1954	2130
c78546_g1	1	p1	(T)13	13	340	352	GACACTGCTGCCCATGTAAA	59.722	20	GCGAACACTGCAATGCATAC	60.296	20	271	240	510	TGCTGCCCATGTAAACTTTG	59.729	20	AAACCAAAACCAAGGCTCATT	59.864	21	185	245	429	GACACTGCTGCCCATGTAAA	59.722	20	AAACCAAAACCAAGGCTCATT	59.864	21	190	240	429
c115992_g1	1	p1	(T)13	13	179	191	ATCACATTATGGGCCAGGAA	60.155	20	GCGGTCAACCATCAATCTTT	59.939	20	146	102	247	TGGGCCAGGAAATGAAATAA	60.26	20	GCGGTCAACCATCAATCTTT	59.939	20	137	111	247	TTATGGGCCAGGAAATGAAA	60.26	20	GCGGTCAACCATCAATCTTT	59.939	20	140	108	247
c86825_g1	1	p3	(ATT)5	15	1353	1367	CCCCAACCCACAACAATTTA	60.452	20	ACTGTTCCAGACAGGCCTCA	60.861	20	217	1177	1393	CCCCAACCCACAACAATTTA	60.452	20	CTGTTCCAGACAGGCCTCA	59.963	19	216	1177	1392	CCCCAACCCACAACAATTTA	60.452	20	CAAGAACTGTTCCAGACAGGC	59.899	21	222	1177	1398
c83054_g1	1	p1	(T)12	12	355	366	AAATTGCAAAGCTTGACAACAG	59.447	22	TTCAGGAATCGATAGGCAAAA	59.668	21	177	241	417	TTGCAAAGCTTGACAACAGT	57.118	20	TTCAGGAATCGATAGGCAAAA	59.668	21	174	244	417	AATTGCAAAGCTTGACAACAG	58.094	21	TTCAGGAATCGATAGGCAAAA	59.668	21	176	242	417
c22934_g1	1	p1	(A)10	10	225	234	TCTTTACCACCTCTGCCTGG	60.246	20	AACAAAGAATTGAGCCCAAAC	58.226	21	259	1	259	CTGGGCCTGAGTAGCATCA	59.951	19	TCCGGGTTTGACTGTTTTATTT	59.752	22	267	17	283	GGGCCTGAGTAGCATCAAAT	59.154	20	TCCGGGTTTGACTGTTTTATT	58.479	21	265	19	283
c120800_g1	1	p4	(ATTC)5	20	110	129	CCCTGGTATGGGAATACCGT	60.817	20	TTTCTTTACCGTGGACCCTG	59.964	20	128	26	153	CCCTGGTATGGGAATACCGT	60.817	20	GTGAATGGCGAAATGAGGTT	59.939	20	162	26	187	TTGTTTCACCCAGTCCTTCA	59.109	20	GTGAATGGCGAAATGAGGTT	59.939	20	126	62	187
c73779_g3	1	p2	(AT)8	16	80	95	CGGATTTACCATCCGTCATC	60.155	20	ACCTTGCCATGACCTCTGAC	60.12	20	160	19	178	CGGATTTACCATCCGTCATC	60.155	20	GTGACCTTGCCATGACCTCT	60.12	20	163	19	181	TCGGATTTACCATCCGTCAT	60.155	20	ACCTTGCCATGACCTCTGAC	60.12	20	161	18	178
c78683_g5	1	c	(C)10aatattggaagggttatttgtaaacttttcagtttttccaggaatatagataccagtaattggcagatttcc(T)11	93	896	988	TGTGTTCAGATTGGTGGGTG	60.416	20	GCCATCCTCAGAGGCTTAAA	59.41	20	255	835	1089	TGTGTTCAGATTGGTGGGTG	60.416	20	AAGCCATCCTCAGAGGCTTA	59.031	20	257	835	1091	TGTTCAGATTGGTGGGTGG	60.361	19	AATGACGGCAACAATGATGA	59.931	20	280	837	1116
c78683_g5	2	p1	(A)15	15	1252	1266	ATCATTGTTGCCGTCATTCA	59.931	20	TCTGAAAATTACCCTCATGCAA	59.586	22	217	1099	1315	CATCATTGTTGCCGTCATTC	59.931	20	TCTGAAAATTACCCTCATGCAA	59.586	22	218	1098	1315	TCATCATTGTTGCCGTCATT	59.931	20	TCTGAAAATTACCCTCATGCAA	59.586	22	219	1097	1315
c86468_g1	1	p2	(AC)6	12	2661	2672	CAACCGCAGGACACTATGTTT	60.045	21	TCAATGAATAAGGATCGGGC	59.862	20	259	2444	2702	CCAACCGCAGGACACTATG	60.12	19	TCAATGAATAAGGATCGGGC	59.862	20	260	2443	2702	CAACCGCAGGACACTATGTT	58.65	20	TCAATGAATAAGGATCGGGC	59.862	20	259	2444	2702
c119018_g1	1	p2	(GA)6	12	476	487	TCGATGGTCGGATTTTAAGC	60.038	20	CTGGAGTTCTCTCCACTGGG	59.828	20	139	373	511	AAATTGTGAAATCTTGCGGG	59.938	20	CTGGAGTTCTCTCCACTGGG	59.828	20	194	318	511	CTGAGTCGATGGTCGGATTT	60.073	20	CTGGAGTTCTCTCCACTGGG	59.828	20	144	368	511
c73304_g1	1	p1	(T)10	10	251	260	CCCAATGGATGAAGGGATAA	59.576	20	TGGTGGAAAGGAAATCAAGG	59.903	20	162	127	288	CCCAATGGATGAAGGGATAA	59.576	20	TGGAAAGGAAATCAAGGGAA	59.476	20	159	127	285	ACCCAATGGATGAAGGGATA	59.055	20	TGGTGGAAAGGAAATCAAGG	59.903	20	163	126	288
c77203_g1	1	p2	(GA)6	12	809	820	GGGCAGTGAAACGGTGTATT	59.859	20	TCAGAAAAGTGCACCCTTAGAA	59.017	22	249	749	997	GGGCAGTGAAACGGTGTATT	59.859	20	CAGAAAAGTGCACCCTTAGAAAA	59.815	23	248	749	996	GGGCAGTGAAACGGTGTATT	59.859	20	GTCAGAAAAGTGCACCCTTAGAA	59.812	23	250	749	998
c82981_g1	1	p1	(A)10	10	967	976	AAGGCGTGATGCCATAAGTT	59.597	20	CAGCATTCCCCCTCTCTGTA	60.21	20	236	814	1049	AAAGGCGTGATGCCATAAGT	59.597	20	CAGCATTCCCCCTCTCTGTA	60.21	20	237	813	1049	GAAAGGCGTGATGCCATAAG	60.606	20	CAGCATTCCCCCTCTCTGTA	60.21	20	238	812	1049
c82145_g3	1	p2	(GA)8	16	389	404	CGAATGATCAAATCGCCATA	59.478	20	TTGGTTCAAGTGGATATTCCG	59.809	21	260	228	487	TACCGAATGATCAAATCGCC	60.807	20	TTGGTTCAAGTGGATATTCCG	59.809	21	263	225	487	CGAATGATCAAATCGCCATA	59.478	20	TGGTTCAAGTGGATATTCCG	58.422	20	259	228	486
c82145_g3	2	p1	(A)11	11	1549	1559	GCGAGTTGGAATTCTCTTTGA	59.443	21	CCTGTTTTTCTCGCCAACTC	59.853	20	277	1418	1694	GCGAGTTGGAATTCTCTTTGAC	60.249	22	CCTGTTTTTCTCGCCAACTC	59.853	20	277	1418	1694	GCGAGTTGGAATTCTCTTTGA	59.443	21	TGTTTTTCTCGCCAACTCAG	59.047	20	275	1418	1692
c69663_g1	1	p1	(A)11	11	708	718	TGTTGCTTTTCTTCCTTTCCA	59.847	21	GAAAGTCTGTCAGTGGAAGCC	58.932	21	233	516	748	TGTTGCTTTTCTTCCTTTCCA	59.847	21	AGAAAGTCTGTCAGTGGAAGCC	59.923	22	234	516	749	TGATCATGGTTGAGGAGGTT	57.91	20	GAAAGTCTGTCAGTGGAAGCC	58.932	21	118	631	748
c69663_g1	2	p1	(T)10	10	1343	1352	TGACAAGTGTGATCTTCCTTCAA	59.766	23	TGGGGTCTGTCAAATCAATG	59.343	20	268	1276	1543	CATTGTGACAAGTGTGATCTTCC	59.511	23	TGGGGTCTGTCAAATCAATG	59.343	20	273	1271	1543	CCATTGTGACAAGTGTGATCTTC	59.511	23	TGGGGTCTGTCAAATCAATG	59.343	20	274	1270	1543
c82052_g1	1	p1	(A)10	10	34	43	TTCAGGAGGAAGGGGGAATA	60.757	20	CGTGTTCCCCTTAGGTTCAA	59.964	20	251	6	256	TTCAGGAGGAAGGGGGAATA	60.757	20	GGACGTGTTCCCCTTAGGTT	60.225	20	254	6	259	TTCAGGAGGAAGGGGGAATA	60.757	20	CCACATGGCAAAACACAGTT	59.465	20	141	6	146
c86022_g1	1	p1	(A)11	11	1971	1981	ACCATGCCAGGAATATCAGC	59.923	20	ACAAACAACCCCACCCATTA	59.948	20	230	1783	2012	TGGGCACCATATTCATCAAA	59.745	20	ACAAACAACCCCACCCATTA	59.948	20	276	1737	2012	TTTGGGCACCATATTCATCA	59.745	20	ACAAACAACCCCACCCATTA	59.948	20	278	1735	2012
c86022_g1	2	p1	(A)10	10	2332	2341	TGTGTGCATGCATGTTATCCT	60.011	21	TAATGCTCAGAGACTGCCCC	60.362	20	251	2248	2498	TGTGTGCATGCATGTTATCC	58.945	20	TAATGCTCAGAGACTGCCCC	60.362	20	251	2248	2498	ATGTGTGCATGCATGTTATCC	59.296	21	TAATGCTCAGAGACTGCCCC	60.362	20	252	2247	2498
c87845_g4	1	p1	(A)10	10	167	176	CCAGAATGCACCTAATCCTGA	60.081	21	TCAAGCAAAATCCTCCACAA	59.247	20	235	25	259	CCAGAATGCACCTAATCCTGA	60.081	21	TTCAAGCAAAATCCTCCACA	59.247	20	236	25	260	TCCAGAATGCACCTAATCCTG	60.081	21	TCAAGCAAAATCCTCCACAA	59.247	20	236	24	259
c104263_g1	1	c	(TG)7tatgt(TG)6	31	91	121	GGGTGTGTTGGTGTGAGTGA	60.479	20	GCCTGTCTTTCATGCTTATCC	58.803	21	143	10	152	GGGTGTGTTGGTGTGAGTGA	60.479	20	GCCTGTCTTTCATGCTTATCCT	59.752	22	143	10	152	GGGTGTGTTGGTGTGAGTGA	60.479	20	AATGCCTGTCTTTCATGCTT	57.419	20	146	10	155
c86774_g6	1	p1	(T)14	14	273	286	CGAGGTGATCCGGTTGTTAC	60.375	20	TGCCACTAGCACTGAATTTTG	58.978	21	279	59	337	CGAGGTGATCCGGTTGTTAC	60.375	20	TTGCCACTAGCACTGAATTTTG	60.298	22	280	59	338	CGAGGTGATCCGGTTGTTAC	60.375	20	TTTTGATGTTGGACGAGTCA	57.642	20	263	59	321
c82437_g1	1	p1	(A)10	10	220	229	ACAACGGTGCAACAATCAAA	60.011	20	AAAACAGTGAGAATCCATGCTG	59.242	22	261	61	321	TGTCACCCTCTGCTCACAAC	59.872	20	AAAACAGTGAGAATCCATGCTG	59.242	22	276	46	321	CTCACAACGGTGCAACAATC	60.16	20	AAAACAGTGAGAATCCATGCTG	59.242	22	264	58	321
c84514_g4	1	p2	(GT)6	12	95	106	TGTTTGTCCTACTTCAACATTGG	59.051	23	TGCAAATTTCGGAAGATCTAAA	58.871	22	222	69	290	TGTTTGTCCTACTTCAACATTGG	59.051	23	TGCAAATTTCGGAAGATCTAAAG	59.755	23	222	69	290	TGTTTGTCCTACTTCAACATTGG	59.051	23	GCATGTACAATATGACTGGCAA	58.585	22	127	69	195
c82840_g2	1	p1	(A)10	10	391	400	CAAGTCAAACTGACATGTGGC	59.202	21	TGCATACATTTTTCCATTGCT	58.174	21	266	327	592	CAAGTCAAACTGACATGTGGC	59.202	21	TGCATACATTTTTCCATTGC	57.109	20	266	327	592	CAAGTCAAACTGACATGTGGC	59.202	21	ATGCATACATTTTTCCATTGC	57.528	21	267	327	593
c67736_g1	1	p1	(T)13	13	59	71	ATTTCTCCTTTCGAGCGCAT	61.221	20	GGCAGCCTTCATTATAGCCTT	59.735	21	280	35	314	TTCTCCTTTCGAGCGCAT	59.629	18	TCGGCAGCCTTCATTATAGC	60.331	20	280	37	316	ATTTCTCCTTTCGAGCGCAT	61.221	20	GCAGCCTTCATTATAGCCTTG	59.002	21	279	35	313
c66200_g1	1	p1	(T)10	10	288	297	TGTAACAAAGATCTGTTTGATTCGT	59.153	25	GCATGCAATGCCATTAAAAA	59.545	20	261	214	474	AACAAAGATCTGTTTGATTCGTT	57.003	23	GCATGCAATGCCATTAAAAA	59.545	20	258	217	474	CTGTAACAAAGATCTGTTTGATTCGT	59.996	26	GCATGCAATGCCATTAAAAA	59.545	20	262	213	474
c38982_g1	1	c	(T)12aaattatatataaattataacaagagag(A)11	51	187	237	ATCGGTGCACCTTGAAGAAC	60.119	20	CCGAGGGTGAGCTACATTTC	59.694	20	197	143	339	ATCGGTGCACCTTGAAGAAC	60.119	20	TAGGCGGTATAAACGCCAAT	59.477	20	129	143	271	AACCGCAGTGTGTGTTTGAC	59.648	20	TAGGCGGTATAAACGCCAAT	59.477	20	218	54	271
c63149_g1	1	c	(TTTG)5tatgcattatatatgctttgggtttcagtttttaatcaaacac(T)17	80	115	194	TGGGTCATGGATGCTCATTA	59.883	20	GCAGAAAAATTTGAGAAACCACA	60.495	23	225	45	269	TGGGTCATGGATGCTCATTA	59.883	20	TGAACTGTACTGGAAAGCATACG	59.344	23	201	45	245	TAAAATGGGCCCCAGGTAAT	60.381	20	GCAGAAAAATTTGAGAAACCACA	60.495	23	258	12	269
c109368_g1	1	p1	(A)11	11	48	58	GAAGGTGTTTCAAGCTTCAGG	58.969	21	TTATCATGTGACTGGCCCAA	59.924	20	137	17	153	TCAAGCTTCAGGCCCAAAC	61.313	19	TTATCATGTGACTGGCCCAA	59.924	20	128	26	153	GTTTCAAGCTTCAGGCCCA	61.313	19	TTATCATGTGACTGGCCCAA	59.924	20	131	23	153
c71194_g2	1	p4	(CAAA)5	20	34	53	GACCAAAGCGTTGATAGGCT	59.34	20	TGGTGGGCATGAAGAACATA	59.924	20	236	11	246	AGACCAAAGCGTTGATAGGC	59.34	20	TGGTGGGCATGAAGAACATA	59.924	20	237	10	246	TGGCCTTAAAAGACCAAAGC	59.338	20	TGGTGGGCATGAAGAACATA	59.924	20	247	0	246
c78945_g3	1	p1	(T)11	11	1838	1848	CCTCAGCTTGCTGTGAAAGA	59.314	20	TGGAAAATTATGTCAAAACTGGC	60.226	23	193	1740	1932	TCCTCAGCTTGCTGTGAAAG	59.314	20	TGGAAAATTATGTCAAAACTGGC	60.226	23	194	1739	1932	TGTGCATTCCAACCATATTCA	59.801	21	TGGAAAATTATGTCAAAACTGGC	60.226	23	278	1655	1932
c78945_g3	2	p1	(A)10	10	2774	2783	TAGACAGGCTGCTGGGATCT	59.973	20	TCCATCACACATGCTTCAAA	58.62	20	279	2561	2839	AGACAGGCTGCTGGGATCT	59.961	19	CATCCATCACACATGCTTCA	59.033	20	280	2562	2841	TAGACAGGCTGCTGGGATCT	59.973	20	CCATCACACATGCTTCAAATC	58.99	21	278	2561	2838
c78713_g3	2	p1	(A)10	10	725	734	TCAATGTGTTTACAAAACAACAGG	59.008	24	TTAGATGGGAAATGGGTTGC	59.762	20	222	617	838	TTCAATGTGTTTACAAAACAACAGG	60.217	25	TTAGATGGGAAATGGGTTGC	59.762	20	223	616	838	TCAATGTGTTTACAAAACAACAGGT	59.771	25	TTAGATGGGAAATGGGTTGC	59.762	20	222	617	838
c29860_g1	1	p2	(AT)6	12	115	126	GCAAGCAGAGAAGGCAAGTC	60.285	20	CACGCAAAATTAACCACACG	60.029	20	156	3	158	GCAAGCAGAGAAGGCAAGTC	60.285	20	GCAAAATTAACCACACGCAA	59.608	20	153	3	155	CAAGCAGAGAAGGCAAGTCA	59.314	20	CACGCAAAATTAACCACACG	60.029	20	155	4	158
c85703_g4	1	p1	(A)14	14	155	168	CTTGCTTGCATGCTACTTGTT	58.266	21	GGTTACGCTGAGACAAAGGC	59.882	20	215	63	277	TTGCTTGCATGCTACTTGTT	57.191	20	GGTTACGCTGAGACAAAGGC	59.882	20	214	64	277	ACTTGCTTGCATGCTACTTGTT	59.114	22	GGTTACGCTGAGACAAAGGC	59.882	20	216	62	277
c57021_g1	1	p1	(A)11	11	227	237	GCATGTGTGTTTGCAGGTTT	59.621	20	TGGCTCTGCAATTCAAGAAA	59.542	20	279	12	290	TGTGTGTTTGCAGGTTTGTG	59.187	20	TGGCTCTGCAATTCAAGAAA	59.542	20	276	15	290	TTTCAGGGGTGTGTTTAGCA	59.17	20	TGGCTCTGCAATTCAAGAAA	59.542	20	245	46	290
c76519_g1	1	c	(TC)8cctgcgcatgtgtttgtgcactctctctctttgtatgtgtttgtgcgctctctc(CT)7	84	584	667	CCCTGAAGCACGTGACAATA	59.716	20	GTCCTTTGGGGAAACCTGTA	58.884	20	276	495	770	ACCCTGAAGCACGTGACAAT	60.577	20	GTCCTTTGGGGAAACCTGTA	58.884	20	277	494	770	CCCTGAAGCACGTGACAATA	59.716	20	GTTCGTCCTTTGGGGAAAC	59.371	19	280	495	774
c86014_g1	1	p1	(A)10	10	100	109	TCAAGTTTTATTAGGTCCTCCGA	59.172	23	GTCCCCATGACAATGGTAGC	60.203	20	237	73	309	TCAAGTTTTATTAGGTCCTCCGA	59.172	23	TTGTCCCCATGACAATGGTA	59.623	20	239	73	311	TTTGATGGTTTCGTATTTTGTCA	59.394	23	GCGCTATCACTATGTGTGCC	59.331	20	253	9	261
c86014_g1	2	p1	(A)15	15	452	466	GCTACCATTGTCATGGGGAC	60.203	20	TTTGCATTGTAAATAGACTGGC	57.061	22	265	290	554	GCTACCATTGTCATGGGGAC	60.203	20	TTTGCATTGTAAATAGACTGGCT	58.044	23	265	290	554	TTGTCATGGGGACAATTTGA	59.75	20	TTTGCATTGTAAATAGACTGGC	57.061	22	258	297	554
c86014_g1	3	p1	(A)11	11	1484	1494	CATCGGAATGTTTTTGCTACG	60.494	21	GACCCACAATTTCATGGGAG	60.173	20	256	1371	1626	CATCGGAATGTTTTTGCTACG	60.494	21	AGACCCACAATTTCATGGGA	60.173	20	257	1371	1627	CATCGGAATGTTTTTGCTACG	60.494	21	CCCACAATTTCATGGGAGTT	59.647	20	254	1371	1624
c86238_g2	1	p1	(A)12	12	258	269	TTTTTGGTTGGAGTGTGGAA	58.995	20	AGAATTGCCTGAAGCACAGC	60.547	20	176	118	293	TTTTTGGTTGGAGTGTGGAAT	59.322	21	AGAATTGCCTGAAGCACAGC	60.547	20	176	118	293	TTTTTGGTTGGAGTGTGGAA	58.995	20	GAATTGCCTGAAGCACAGC	59.542	19	175	118	292
c75821_g1	1	p1	(A)10	10	195	204	TTGCATTTGTTTAACGGCCT	60.488	20	CGTTTCGGGTGTAAATGAGG	60.357	20	274	3	276	TTGCATTTGTTTAACGGCCT	60.488	20	ATGAGGATCTTCGGCACATT	59.513	20	260	3	262	TTGCATTTGTTTAACGGCCT	60.488	20	AATGAGGATCTTCGGCACAT	59.513	20	261	3	263
c61967_g2	1	p1	(A)10	10	176	185	TGAGAGGGAATGTCAGTGCTT	59.859	21	AGAGCTCACCATGGGTTGAT	59.535	20	165	144	308	TGAGAGGGAATGTCAGTGCTT	59.859	21	GAAGAGCTCACCATGGGTTG	60.656	20	167	144	310	TGAGAGGGAATGTCAGTGCTT	59.859	21	TGAAGAGCTCACCATGGGTT	60.656	20	168	144	311
c64538_g1	1	p3	(ATC)5	15	1532	1546	CAAGAATTTTGCATGTCGGA	59.664	20	TTGTATTCATGTGACTGGTACGG	59.799	23	160	1433	1592	CAAGAATTTTGCATGTCGGA	59.664	20	TGTATTCATGTGACTGGTACGG	58.432	22	159	1433	1591	CAAGAATTTTGCATGTCGGA	59.664	20	TGTATTCATGTGACTGGTACGGT	59.299	23	159	1433	1591
c28438_g1	1	p1	(A)10	10	420	429	TGTGGATCTGTGGGAAATCA	59.893	20	TCGTACTTAGGGGTTTCTTGGA	59.994	22	197	267	463	TCAATGTGGATCTGTGGGAA	59.893	20	TCGTACTTAGGGGTTTCTTGGA	59.994	22	201	263	463	TTCAATGTGGATCTGTGGGA	59.893	20	TCGTACTTAGGGGTTTCTTGGA	59.994	22	202	262	463
c83176_g1	2	p2	(CA)7	14	3135	3148	GTCAGGAAACCAAAAAGCCA	60.088	20	TGGGGGAATGAACACATTTT	60.029	20	245	2988	3232	TGTCAGGAAACCAAAAAGCC	60.088	20	TGGGGGAATGAACACATTTT	60.029	20	246	2987	3232	AACCATTCATGGGGTCAGAG	59.779	20	TGGGGGAATGAACACATTTT	60.029	20	190	3043	3232
c74744_g2	1	p1	(A)12	12	370	381	GCAAAACTTCACAAACACAACC	59.562	22	TGCTGTAATAGGATGGCTCACA	60.658	22	268	171	438	GCAAAACTTCACAAACACAACC	59.562	22	GATGCTGTAATAGGATGGCTCA	59.209	22	270	171	440	GCAAAACTTCACAAACACAACC	59.562	22	GATGCTGTAATAGGATGGCTCAC	60.007	23	270	171	440
c23983_g1	1	p1	(T)10	10	193	202	GGCCGTTAAAACAATACCAAA	58.904	21	AGTGGGTAAGAGGGAACGGT	59.856	20	267	8	274	GGCCGTTAAAACAATACCAAA	58.904	21	GGGTAAGAGGGAACGGTGTT	60.225	20	264	8	271	AGGCCGTTAAAACAATACCAAA	59.782	22	AGTGGGTAAGAGGGAACGGT	59.856	20	268	7	274
c25112_g1	1	p1	(A)11	11	235	245	GGTGGACATGATCAAACCCT	59.636	20	GGCACCCCTACAATTCCATA	59.645	20	220	55	274	GGTGGACATGATCAAACCCT	59.636	20	GGCACCCCTACAATTCCAT	59.62	19	220	55	274	GGTGGACATGATCAAACCCTT	60.994	21	GGCACCCCTACAATTCCATA	59.645	20	220	55	274
c83693_g2	1	p1	(T)10	10	422	431	TCAATCAACAGGTTGACTTCCTT	60.026	23	AACTTCCTGAGCCAGAGCAA	60.134	20	163	333	495	TCAATCAACAGGTTGACTTCCTT	60.026	23	CTTCCTGAGCCAGAGCAACT	59.745	20	161	333	493	TCAATCAACAGGTTGACTTCCTT	60.026	23	GAATTGGCGACAAAAATTGG	60.302	20	208	333	540
c66820_g1	1	p1	(A)10	10	393	402	CAGGATTTTTCTCGGAATGC	59.645	20	TTTCATTCTGTTGTTTAATGGCA	59.524	23	131	299	429	CAGGATTTTTCTCGGAATGC	59.645	20	TTCATTCTGTTGTTTAATGGCA	58.213	22	130	299	428	CAGGATTTTTCTCGGAATGC	59.645	20	ATTTCATTCTGTTGTTTAATGGCA	59.788	24	132	299	430
c76117_g1	1	p1	(T)17	17	589	605	TCAGTTGGGGTTGTATGGGT	60.088	20	CCCCAAGAACGTTTGAAGAA	60.081	20	222	495	716	CTTGGTGTTCAGTTGGGGTT	59.861	20	CCCCAAGAACGTTTGAAGAA	60.081	20	230	487	716	ATCTTGGTGTTCAGTTGGGG	59.82	20	CCCCAAGAACGTTTGAAGAA	60.081	20	232	485	716
c76117_g1	2	p1	(A)12	12	733	744	TTCTTCAAACGTTCTTGGGG	60.081	20	TCTCTCTGGAAACTTGCCGT	59.989	20	155	697	851	TCTTCAAACGTTCTTGGGGT	59.569	20	TCTCTCTGGAAACTTGCCGT	59.989	20	154	698	851	TTCTTCAAACGTTCTTGGGG	60.081	20	CTCTCTGGAAACTTGCCGTT	59.473	20	154	697	850
c33765_g1	1	p1	(A)10	10	49	58	TGTCCACCTATGGAATAGTTTGTT	58.867	24	TGTTCAAGTTTTCCTTGTGCAT	59.654	22	232	14	245	TGTCCACCTATGGAATAGTTTGT	57.562	23	TGTTCAAGTTTTCCTTGTGCAT	59.654	22	232	14	245	ATGTCCACCTATGGAATAGTTTGTT	59.154	25	TGTTCAAGTTTTCCTTGTGCAT	59.654	22	233	13	245
c10028_g1	1	p1	(T)11	11	292	302	TGGGGGAAAACACAATTACC	59.523	20	GCATTATTGGTAACCTGTGCAA	59.896	22	263	143	405	GGGGGAAAACACAATTACCAC	60.326	21	GCATTATTGGTAACCTGTGCAA	59.896	22	262	144	405	GTGGGGGAAAACACAATTACC	60.326	21	GCATTATTGGTAACCTGTGCAA	59.896	22	264	142	405
c80805_g1	1	p1	(A)10	10	394	403	CTCAAAGCGTGTTCGTTGAA	60.027	20	GCGGGTGTTTTTCTCTCTTG	59.853	20	222	256	477	TTCTCAAAGCGTGTTCGTTG	60.027	20	GCGGGTGTTTTTCTCTCTTG	59.853	20	224	254	477	CAAAGCGTGTTCGTTGAAAA	59.888	20	GCGGGTGTTTTTCTCTCTTG	59.853	20	220	258	477
c80947_g1	1	c	(T)11ggttgtagacactataatacatgtcatgttattggcataatgttgttaatagttctcccttttttc(T)14	91	128	218	TTAATTTTGCTGGTTCTTTGG	57.026	21	GATCCCACACCACGCTTATT	59.82	20	252	104	355	TTAATTTTGCTGGTTCTTTGG	57.026	21	TATGCATGATCCCACACCAC	60.21	20	259	104	362	TTAATTTTGCTGGTTCTTTGG	57.026	21	CACACCACGCTTATTTGCAT	59.614	20	247	104	350
c47525_g1	1	p1	(A)10	10	35	44	GCCATTACCACCATGTGAAA	59.251	20	AAGCAGTGGAAATGGTTTGAA	59.601	21	232	9	240	GCCATTACCACCATGTGAAA	59.251	20	AGCAGTGGAAATGGTTTGAA	58.201	20	231	9	239	GCCATTACCACCATGTGAAA	59.251	20	AAGCAGTGGAAATGGTTTGA	58.201	20	232	9	240
c119585_g1	1	p2	(CA)7	14	176	189	TCACGCAAAACTCAACTTCAA	59.497	21	GCGAACTCATTCTTTTCAAGC	59.104	21	125	94	218	TTCACGCAAAACTCAACTTCA	59.497	21	GCGAACTCATTCTTTTCAAGC	59.104	21	126	93	218	TCACGCAAAACTCAACTTCAA	59.497	21	TTTGCGAACTCATTCTTTTCAA	59.868	22	128	94	221
c41893_g1	1	p1	(T)10	10	158	167	CAGGCAACTACAAAAACCGC	60.669	20	ACATGCAAATTTAGCGCTTG	58.985	20	117	90	206	CAGGCAACTACAAAAACCGC	60.669	20	AACATGCAAATTTAGCGCTTG	60.272	21	118	90	207	AGGCAACTACAAAAACCGCT	58.906	20	GCTTGTCGTCTTTGTGGCTA	59.076	20	101	91	191
c86355_g1	1	p1	(T)10	10	519	528	CTTGTAAACAAACCTTCCATTTTT	57.853	24	TTGTTGGTATCAAGAAACGGT	57.142	21	279	316	594	ACTTGTAAACAAACCTTCCATTTTT	58.589	25	TTGTTGGTATCAAGAAACGGT	57.142	21	280	315	594	CTTGTAAACAAACCTTCCATTTTT	57.853	24	TTGTTGGTATCAAGAAACGGTAAA	59.817	24	279	316	594
c10354_g1	1	p1	(T)10	10	238	247	CACTTTAGCCTTTGGTTCGG	59.741	20	CAATTTAATCTCGCCTCTTTGG	60.089	22	252	21	272	TGTCCTATTCACGGTCAGCA	60.263	20	CAATTTAATCTCGCCTCTTTGG	60.089	22	209	64	272	CTTGTATCATGCCTCGTCCA	59.673	20	CAATTTAATCTCGCCTCTTTGG	60.089	22	180	93	272
c92623_g1	1	p1	(A)11	11	84	94	CACCTGGATTTTTGGAGATCA	59.918	21	AGTGGGTTTTCTGGTTTGGA	59.425	20	179	9	187	CACCTGGATTTTTGGAGATCA	59.918	21	GAGTGGGTTTTCTGGTTTGG	59.425	20	180	9	188	CAAATCACCTGGATTTTTGGA	59.787	21	AGTGGGTTTTCTGGTTTGGA	59.425	20	184	4	187
c84208_g1	1	p2	(TA)7	14	33	46	CCAGTATGCACTTTAATCATATAAACA	57.892	27	AAGATTCCTCGAAACAAACTTCA	59.295	23	243	1	243	CCAGTATGCACTTTAATCATATAAACA	57.892	27	GATTCCTCGAAACAAACTTCAG	57.983	22	241	1	241	CCAGTATGCACTTTAATCATATAAACA	57.892	27	AGATTCCTCGAAACAAACTTCA	57.983	22	242	1	242
c53340_g1	1	c	(CA)6tcatcacacatgtcgtcctt(ATC)5	47	185	231	TTGACGTCTGGAAAAAGCCT	59.853	20	TGTGTGATGATGACGTTTGTG	58.99	21	202	83	284	TTGACGTCTGGAAAAAGCCT	59.853	20	TGTGTGTGATGATGACGTTTG	58.99	21	204	83	286	AGACCCTTGTTGACGTCTGG	60.151	20	TGTGTGATGATGACGTTTGTG	58.99	21	211	74	284
c58101_g1	1	p1	(A)10	10	551	560	TCAAAACATTCAAAAAGGGAAAA	59.853	23	TTTTATCCAGGAAATGGCAAA	59.42	21	208	392	599	TCAAAACATTCAAAAAGGGAAAA	59.853	23	TTTTTATCCAGGAAATGGCAA	59.42	21	209	392	600	TTCAAAACATTCAAAAAGGGAAA	59.853	23	TTTTATCCAGGAAATGGCAAA	59.42	21	209	391	599
c77282_g1	1	p1	(A)11	11	3317	3327	TAGATCCCTTGCCCAATCAC	59.894	20	TTAGGCACCTGCCTCATTTA	58.387	20	267	3102	3368	TCACATTCTGATTTTTGCCG	59.664	20	TTAGGCACCTGCCTCATTTA	58.387	20	251	3118	3368	TTAGATCCCTTGCCCAATCA	60.405	20	TTAGGCACCTGCCTCATTTA	58.387	20	268	3101	3368
c66891_g1	1	p1	(T)10	10	142	151	TGTCGTCAGTCTGGACTTGTTT	59.809	22	ATAGCGTCCATTGCCTGAAA	60.606	20	224	111	334	TCACCAATAACCTCATCATCCA	60.192	22	ATAGCGTCCATTGCCTGAAA	60.606	20	265	70	334	TTTTGTGTCGTCAGTCTGGA	57.779	20	ATAGCGTCCATTGCCTGAAA	60.606	20	229	106	334
c86363_g1	1	p1	(A)10	10	1978	1987	CTGCACCAATTTGCTTTTTG	59.344	20	AGAAAGTGATTGGCGAACCC	61.383	20	206	1824	2029	CTGCACCAATTTGCTTTTTG	59.344	20	CGAACCCCATTCTGACACTA	58.569	20	193	1824	2016	CTGCACCAATTTGCTTTTTG	59.344	20	GAAAGTGATTGGCGAACCC	60.454	19	205	1824	2028
c69702_g1	1	p3	(AAC)5	15	412	426	TCCTGCTTTCTTTTTGCACC	60.365	20	AGCGGTTTGACAGTGTTCCT	59.769	20	157	336	492	CTACATTGCGAACAACAGCG	60.458	20	AGCGGTTTGACAGTGTTCCT	59.769	20	256	237	492	CCTGCTTTCTTTTTGCACCT	59.494	20	AGCGGTTTGACAGTGTTCCT	59.769	20	156	337	492
c69702_g1	2	p1	(A)11	11	3010	3020	AAGCAAGGGTCAAGAAAGCA	59.993	20	TTTGTGTGGGTGTGTGTGTG	59.923	20	222	2945	3166	AAGCAAGGGTCAAGAAAGCA	59.993	20	TGTTTGTGTGGGTGTGTGTG	59.923	20	224	2945	3168	CAGAATCTTCTGGAAAGCGG	59.948	20	TTTGTGTGGGTGTGTGTGTG	59.923	20	197	2970	3166
c85192_g1	1	p1	(T)10	10	1272	1281	AGATGCCAACAAGTGCATTC	58.726	20	TGAGAATAACCCAACCATGAA	57.93	21	213	1209	1421	CCAACAAGTGCATTCATTTCC	60.359	21	TGAGAATAACCCAACCATGAA	57.93	21	208	1214	1421	CAACAAGTGCATTCATTTCCA	59.576	21	TGAGAATAACCCAACCATGAA	57.93	21	207	1215	1421
c85192_g1	2	p1	(A)12	12	3424	3435	TGCCAGAGAAATTGCTAATGAA	59.853	22	TTTTTCTTCTTGACCTTTTGAAAT	57.68	24	222	3316	3537	TGTGAAACTGCCAGAGAAATTG	60.284	22	TTTTTCTTCTTGACCTTTTGAAAT	57.68	24	230	3308	3537	TGCCAGAGAAATTGCTAATGA	58.52	21	TTTTTCTTCTTGACCTTTTGAAAT	57.68	24	222	3316	3537
c32132_g1	1	p1	(A)11	11	132	142	ACCGTCATCAGAGCAAGACA	59.42	20	ATATGCAGGAGCTGCCATTC	60.207	20	207	13	219	TGGCATTGTTTCTTCAGCTTT	59.875	21	ATATGCAGGAGCTGCCATTC	60.207	20	165	55	219	TTGGCATTGTTTCTTCAGCTT	59.875	21	ATATGCAGGAGCTGCCATTC	60.207	20	166	54	219
c83599_g1	1	p1	(T)14	14	4129	4142	TGAATGACATCAGACAAGACACA	59.202	23	TTGAAAGGAAACTTAACAGCCA	58.919	22	235	4028	4262	TGAATGACATCAGACAAGACACA	59.202	23	TTTGAAAGGAAACTTAACAGCCA	60.147	23	236	4028	4263	TGAATGACATCAGACAAGACACA	59.202	23	TTGAAAGGAAACTTAACAGCCAG	59.815	23	235	4028	4262
c33095_g1	1	p1	(G)11	11	104	114	GGAGGATGTTGGGTTCACTG	60.363	20	CAAGGTGCACCAAATGTCAG	60.152	20	111	69	179	AGCATGGAAGGCATTTGGTA	60.469	20	AATGTCAGGCATTTTGCTCC	60.081	20	163	5	167	TAGCATGGAAGGCATTTGGT	60.469	20	AATGTCAGGCATTTTGCTCC	60.081	20	164	4	167
c84109_g3	1	p1	(A)10	10	718	727	TGTTGAAAAGTAAAATGGACTGTGA	59.959	25	CATCATACCTCAAGTGCTAGAAATG	59.257	25	278	489	766	CCACTTCACAAACACTTGATCATAC	59.854	25	CATCATACCTCAAGTGCTAGAAATG	59.257	25	168	599	766	CCACTTCACAAACACTTGATCATAC	59.854	25	TGATTTACATCATACCTCAAGTGC	58.212	24	175	599	773
c108095_g1	1	p4	(TTTA)5	20	137	156	ACAAAATTATCACCAGCCGC	59.967	20	TGGTACAAAACGTGGAAACG	59.483	20	262	6	267	ATTATCACCAGCCGCATTGT	60.361	20	TGGTACAAAACGTGGAAACG	59.483	20	257	11	267	ACAAAATTATCACCAGCCGC	59.967	20	CAAAACGTGGAAACGTGAAC	59.072	20	257	6	262
c61665_g1	1	p1	(A)10	10	349	358	TGTAACCAGACAAAGAATGTGGA	59.526	23	ACCACTGCCTGTTTGTTGCT	60.754	20	247	296	542	TGTAACCAGACAAAGAATGTGGA	59.526	23	TCAAACCACTGCCTGTTTGT	59.187	20	251	296	546	TGTAACCAGACAAAGAATGTGGA	59.526	23	TGCTTTTCCATACATAACCGC	59.978	21	231	296	526
c79731_g1	1	p1	(A)10	10	1208	1217	CAGCACCGTTGCAAAGTTTA	59.911	20	TGTTTTCACATGCATCTTTGG	59.576	21	253	1099	1351	AAACAAATGGAAGCAGCACC	60.118	20	TGTTTTCACATGCATCTTTGG	59.576	21	266	1086	1351	CCGTTGCAAAGTTTATGGGT	59.861	20	TGTTTTCACATGCATCTTTGG	59.576	21	248	1104	1351
c79731_g1	2	p2	(AT)8	16	2229	2244	CAACAAAATCGCCAGAGACA	59.84	20	TGAAAATTTGTAAAAGCAGCAAA	59.003	23	131	2147	2277	CAACAAAATCGCCAGAGACA	59.84	20	TGAAAATTTGTAAAAGCAGCAA	57.735	22	131	2147	2277	CAACAAAATCGCCAGAGACA	59.84	20	TCAATGAAAATTTGTAAAAGCAGC	59.697	24	135	2147	2281
c79731_g1	3	p2	(AC)6	12	2915	2926	GCTGTCAATCTTCCTCTCACG	60.005	21	AAACAAATGCACAGACATCAGAA	59.668	23	222	2808	3029	GCTGTCAATCTTCCTCTCACG	60.005	21	AACAAATGCACAGACATCAGAA	58.283	22	221	2808	3028	GCTGTCAATCTTCCTCTCACG	60.005	21	AAACAAATGCACAGACATCAGA	58.283	22	222	2808	3029
c82642_g1	1	p1	(T)10	10	80	89	CAAACACAGAAAGACTAAAATCAAGAA	59.366	27	AAATTTCAGGGGTTTCCACC	60.032	20	103	30	132	CAAACACAGAAAGACTAAAATCAAGA	58.211	26	AAATTTCAGGGGTTTCCACC	60.032	20	103	30	132	CAAACACAGAAAGACTAAAATCAAGAA	59.366	27	AATTTCAGGGGTTTCCACCT	59.668	20	102	30	131
c76938_g3	1	p2	(TA)8	16	205	220	CAGAGCTGCTAACAGACCGA	59.339	20	CCCAATAAAAGCTGTTCTTCCT	58.822	22	221	38	258	TCAGAGCTGCTAACAGACCG	59.339	20	CCCAATAAAAGCTGTTCTTCCT	58.822	22	222	37	258	GAGCTGCTAACAGACCGACA	59.191	20	CCCAATAAAAGCTGTTCTTCCT	58.822	22	219	40	258
c69427_g1	1	p1	(A)11	11	1297	1307	TTGGACCAAAAACCAACAAG	58.5	20	CCTGATTACCTTGTGACCAATG	59.355	22	154	1224	1377	TTGGACCAAAAACCAACAAG	58.5	20	CCTTGTGACCAATGTCATCAT	58.273	21	146	1224	1369	TTGGACCAAAAACCAACAAG	58.5	20	TGACCAATGTCATCATGAAAGG	60.755	22	141	1224	1364
c69427_g1	2	p1	(T)11	11	1588	1598	TTTTTGCAAACAGGATACACAGA	59.677	23	TGTCTGAATTTGAAAATGGATTG	58.976	23	210	1478	1687	TGTTTTTGCAAACAGGATACACA	60.435	23	TGTCTGAATTTGAAAATGGATTG	58.976	23	212	1476	1687	TTTTTGCAAACAGGATACACAGA	59.677	23	TCTGAATTTGAAAATGGATTGAAA	59.831	24	208	1478	1685
c69427_g1	3	p1	(T)11	11	1703	1713	TTTTTGCAAACAGGATACACAGA	59.677	23	TGTCTGAATTTGAAAATGGATTG	58.976	23	210	1593	1802	TTTTTGCAAACAGGATACACAGA	59.677	23	TCTGAATTTGAAAATGGATTGAAA	59.831	24	208	1593	1800	TTTTGCAAACAGGATACACAGA	58.346	22	TGTCTGAATTTGAAAATGGATTG	58.976	23	209	1594	1802
c115272_g1	1	p1	(T)10	10	174	183	TGCATTCAAGTGTTGGCATT	60.119	20	TGTTGCAAGAGCAATGAAGC	60.142	20	131	88	218	TTGCATTCAAGTGTTGGCAT	60.119	20	TGTTGCAAGAGCAATGAAGC	60.142	20	132	87	218	ACCAGTGCCAACATTTGCTA	59.199	20	TGTTGCAAGAGCAATGAAGC	60.142	20	214	5	218
c62400_g1	1	p1	(T)11	11	216	226	TAATCGCGCACACTTTTGTC	59.879	20	CAATGCATTCTGGAACGAAA	59.664	20	134	166	299	CACGCTACATGCGTCGTTAC	60.346	20	CAATGCATTCTGGAACGAAA	59.664	20	207	93	299	ACACGCTACATGCGTCGTTA	60.346	20	CAATGCATTCTGGAACGAAA	59.664	20	208	92	299
c67307_g1	1	p1	(T)15	15	310	324	TGTTTGCCATGGTACATTTCAT	60.117	22	GGACCTGGCAAATATGCTGT	59.962	20	271	265	535	TGTTTGCCATGGTACATTTCAT	60.117	22	AGGACCTGGCAAATATGCTG	60.096	20	272	265	536	TGTGTTTGCCATGGTACATTT	58.81	21	GGACCTGGCAAATATGCTGT	59.962	20	273	263	535
c50802_g1	1	p1	(T)10	10	389	398	AAAAACCCCAAATGTTTAGCTG	59.432	22	CCCCAGATCCTGTGTCAAAC	60.363	20	265	324	588	AAACCCCAAATGTTTAGCTGAC	59.415	22	CCCCAGATCCTGTGTCAAAC	60.363	20	263	326	588	AAAAACCCCAAATGTTTAGCTG	59.432	22	AGATTCTCATGACCCCCAGA	59.46	20	278	324	601
c72809_g2	1	p3	(TTA)5	15	1709	1723	CATACAAACTGGACGGGTCA	59.415	20	AACACCAAATGTTTGGCTTATG	58.922	22	260	1500	1759	CATACAAACTGGACGGGTCA	59.415	20	AACACCAAATGTTTGGCTTATGT	59.7	23	260	1500	1759	CGGGTCATGGAGGAGATGTA	60.882	20	AACACCAAATGTTTGGCTTATG	58.922	22	247	1513	1759
c68589_g1	1	p1	(T)10	10	84	93	TGCCCATATTCTAAGTGGAACC	60.204	22	AATGTGCACACGGTGTTCTT	59.064	20	197	35	231	TGCCCATATTCTAAGTGGAACC	60.204	22	TTTCTGAAAATCTCCCCACAA	59.532	21	152	35	186	GCCCATATTCTAAGTGGAACCC	60.893	22	AATGTGCACACGGTGTTCTT	59.064	20	196	36	231
c12063_g1	1	p1	(A)12	12	170	181	AATTTACGCAAAATGGTCGC	59.971	20	TCACGTGACCTTTGACCTTG	59.72	20	207	88	294	ATCTATGGGCTTGGATGTGG	59.773	20	TCACGTGACCTTTGACCTTG	59.72	20	259	36	294	ATTTACGCAAAATGGTCGCT	59.614	20	TCACGTGACCTTTGACCTTG	59.72	20	206	89	294
c113178_g1	1	p1	(T)11	11	144	154	ATGCCATAGCCTGCAAAAAG	60.23	20	AGAAACGATGACGAAAACGG	60.11	20	187	96	282	ATGCCATAGCCTGCAAAAAG	60.23	20	CAACACCAGAAACGATGACG	60.152	20	194	96	289	ATGCCATAGCCTGCAAAAAG	60.23	20	CGGGGTCTCAAAGTCAAGAG	59.837	20	223	96	318
c84190_g1	1	p1	(A)10	10	276	285	TGCAGTTTCATTTCTGGTACATT	58.688	23	TGGAGGGCCATAGTAATTGTTT	59.737	22	249	144	392	TGCAGTTTCATTTCTGGTACATT	58.688	23	TGGAGGGCCATAGTAATTGTT	58.455	21	249	144	392	TGCAGTTTCATTTCTGGTACAT	57.304	22	TGGAGGGCCATAGTAATTGTTT	59.737	22	249	144	392
c84190_g1	2	p1	(A)10	10	818	827	CATGTATGCGTATGGTGGAA	57.86	20	GCCACCAGCGTGTTTATTTT	60.003	20	267	639	905	ACATGTATGCGTATGGTGGAA	58.787	21	GCCACCAGCGTGTTTATTTT	60.003	20	268	638	905	GCTTGCTATGACATGCACTTTT	59.433	22	GCCACCAGCGTGTTTATTTT	60.003	20	155	751	905
c87007_g4	1	p1	(T)10	10	662	671	CCGTGCTTTTTGGAAAGAAA	60.215	20	ATTTAATGCCGAATGCAAGC	60.068	20	215	533	747	ACTGACCGTGCTTTTTGGAA	60.668	20	ATTTAATGCCGAATGCAAGC	60.068	20	220	528	747	TACTGACCGTGCTTTTTGGA	59.317	20	ATTTAATGCCGAATGCAAGC	60.068	20	221	527	747
c85192_g2	1	p1	(C)10	10	887	896	AGATGTGTGCCAAAATGCTCT	59.755	21	GGCAGTAAAAGCAACTCGGA	60.386	20	277	759	1035	GATGTGTGCCAAAATGCTCT	58.726	20	GGCAGTAAAAGCAACTCGGA	60.386	20	276	760	1035	AGATGTGTGCCAAAATGCTC	58.726	20	GGCAGTAAAAGCAACTCGGA	60.386	20	277	759	1035
c123022_g1	1	p1	(T)10	10	528	537	GTTTGTTCCTTGCGCAGTTT	60.292	20	GCAATGGGACGTTGTTTTGT	60.796	20	224	354	577	TCCTTGCGCAGTTTTCACTA	59.609	20	GCAATGGGACGTTGTTTTGT	60.796	20	218	360	577	GTTTGTTCCTTGCGCAGTTT	60.292	20	CTTGCAATGGGACGTTGTTT	60.924	20	227	354	580
c17084_g1	1	p1	(A)11	11	55	65	TCACCAGGTTAATTGAATAGGGA	59.724	23	AGTCTGAGGTCTCCTGGCCT	60.404	20	175	1	175	GGATATACATATTGCTGGCAGG	58.498	22	AGTCTGAGGTCTCCTGGCCT	60.404	20	155	21	175	TCACCAGGTTAATTGAATAGGGA	59.724	23	TCCTGGCCTCAGAGCAATTA	60.874	20	164	1	164
c85948_g2	1	p1	(A)11	11	500	510	CCTGTTAACTGCGTATGACGG	60.56	21	GGGGAACCATTCATCTTGTG	60.173	20	262	278	539	CGTTACCTTTTGCTGTATGCG	60.674	21	GGGGAACCATTCATCTTGTG	60.173	20	226	314	539	CCTTTTGCTGTATGCGTATGA	58.855	21	GGGGAACCATTCATCTTGTG	60.173	20	221	319	539
c77515_g2	1	p1	(T)10	10	1573	1582	GCCATTATGTGTTTGTCCTTCA	59.867	22	CGTTCACACCTAGCCATTGA	59.716	20	187	1474	1660	TGCCATTATGTGTTTGTCCTTC	59.867	22	CGTTCACACCTAGCCATTGA	59.716	20	188	1473	1660	TGTGATTGCAAGTTTGGAAAG	58.808	21	CGTTCACACCTAGCCATTGA	59.716	20	261	1400	1660
c93833_g1	1	p1	(T)10	10	55	64	GGTTTGAATGAGAAAGCATAAAA	57.534	23	TTCCCCTTTAGTTTGGTTGG	58.922	20	101	1	101	AGGTTTGAATGAGAAAGCATAAAA	58.451	24	TTCCCCTTTAGTTTGGTTGG	58.922	20	102	0	101	GGTTTGAATGAGAAAGCATAAAA	57.534	23	TTCCCCTTTAGTTTGGTTGGT	59.728	21	101	1	101
c84360_g2	2	p2	(CA)9	18	489	506	GCCATCAAATTAAGAAGTTGACA	58.311	23	GCATTACCTGCCGGTCTCTA	60.235	20	223	389	611	AGCCATCAAATTAAGAAGTTGACA	59.227	24	GCATTACCTGCCGGTCTCTA	60.235	20	224	388	611	CATGCATATCTTCACATCTTTCAA	59.146	24	GCATTACCTGCCGGTCTCTA	60.235	20	188	424	611
c84360_g2	3	p2	(AT)7	14	646	659	TAGAGACCGGCAGGTAATGC	60.235	20	CATACGCGAGACTCTGTCCA	60.008	20	166	592	757	TAGAGACCGGCAGGTAATGC	60.235	20	TCACCATACGCGAGACTCTG	60.008	20	170	592	761	TAGAGACCGGCAGGTAATGC	60.235	20	CAAAATCTCACCATACGCGA	59.688	20	177	592	768
c84360_g2	4	p1	(A)10	10	1604	1613	GTCTGAAACTTGGCCGAGAC	59.851	20	GAAGAGCTTGGAGAGAACGC	59.313	20	275	1453	1727	GTCTGAAACTTGGCCGAGAC	59.851	20	CGCTAAGTTTGCTGGTGAAA	59.108	20	258	1453	1710	GTCTGAAACTTGGCCGAGAC	59.851	20	TTTGCTGGTGAAAAATTCCG	60.97	20	251	1453	1703
c69260_g1	1	p2	(GT)6	12	1355	1366	TTGACCTCGGGGAGATACTG	60.065	20	TTGATCATCCATATCCTTTCAA	57.046	22	217	1200	1416	CAGAAGAGTGGCAGTCACGA	60.178	20	TTGATCATCCATATCCTTTCAA	57.046	22	275	1142	1416	TCTCTGCAGGTGCTCAACAG	60.333	20	TTGATCATCCATATCCTTTCAA	57.046	22	178	1239	1416
c75288_g3	1	p1	(T)10	10	166	175	CGCGTTTTTACTCCATGTTG	59.226	20	AAAACTGCTGAAGCATGAAAG	57.32	21	130	71	200	CGCGTTTTTACTCCATGTTG	59.226	20	AAAACTGCTGAAGCATGAAAGT	58.2	22	130	71	200	CGCGTTTTTACTCCATGTTG	59.226	20	TCTAAAACTGCTGAAGCATGAAA	59.197	23	133	71	203
c74151_g1	1	p1	(A)10	10	1984	1993	TTCAAGTTTTGTTCAAGGCAGA	59.898	22	TTGCATAATACTGTAATTGGATTTTGA	60.043	27	242	1827	2068	TTCAAGTTTTGTTCAAGGCAGA	59.898	22	TGCATAATACTGTAATTGGATTTTGA	58.955	26	241	1827	2067	TCAAGTTTTGTTCAAGGCAGA	58.54	21	TTGCATAATACTGTAATTGGATTTTGA	60.043	27	241	1828	2068
c81544_g1	2	p1	(T)10	10	295	304	TTCATTCGTTGCTGATGAAAA	59.291	21	CAGCAATGATTTGTGTTGCAC	60.173	21	191	245	435	TTCATTCGTTGCTGATGAAAA	59.291	21	CACAGCAATGATTTGTGTTGC	60.173	21	193	245	437	TTTTTCATTCGTTGCTGATGA	59.291	21	CAGCAATGATTTGTGTTGCAC	60.173	21	194	242	435
c111592_g1	1	p1	(T)10	10	154	163	CATGTGTTTGTTAAAGATGCCTG	59.566	23	CAGCTGTAGATTATGGAGTTTCTGA	59.027	25	216	12	227	CATGTGTTTGTTAAAGATGCCTG	59.566	23	TCAGCTGTAGATTATGGAGTTTCTG	59.027	25	217	12	228	CATGTGTTTGTTAAAGATGCCTG	59.566	23	CTCAGCTGTAGATTATGGAGTTTCTG	59.878	26	218	12	229
c35551_g1	1	p1	(A)10	10	81	90	TTGCAGAAATGGAGTTTGTTG	58.808	21	TGCCACTCCCCTAAATATCA	58.038	20	171	32	202	TGATTGCAGAAATGGAGTTTG	58.759	21	TGCCACTCCCCTAAATATCA	58.038	20	174	29	202	TTGCAGAAATGGAGTTTGTTG	58.808	21	TGCCACTCCCCTAAATATCAC	58.917	21	171	32	202
c68023_g1	1	p2	(AT)7	14	246	259	GGATGTGATCTGGCACCTTT	59.934	20	AAAGCTGTGTATCCCGTTGG	59.993	20	209	128	336	ATCACATCACCAGTGCCTCA	60.121	20	GCTAGAATGTAGCGCTTGGG	60.003	20	256	192	447	ATCACATCACCAGTGCCTCA	60.121	20	GGCTAGAATGTAGCGCTTGG	60.003	20	257	192	448
c66148_g1	1	p1	(T)10	10	471	480	TTACCAGGAATTGTTTCCTTTG	58.163	22	TGACGGTGGGCTAAAAAGTT	59.609	20	191	336	526	TTACCAGGAATTGTTTCCTTTG	58.163	22	GATGACGGTGGGCTAAAAAG	59.569	20	193	336	528	TTACCAGGAATTGTTTCCTTTG	58.163	22	ATCTGATGACGGTGGGCTAA	60.483	20	197	336	532
c71957_g1	1	p1	(T)10	10	105	114	TGGATGAATTGGACGAAAGA	59.049	20	TGTGGCCAAGAACATGAAAA	60.088	20	217	73	289	TGGATGAATTGGACGAAAGA	59.049	20	TTGTGGCCAAGAACATGAAA	60.088	20	218	73	290	CAAAATGGATGAATTGGACG	58.818	20	TGTGGCCAAGAACATGAAAA	60.088	20	222	68	289
c78827_g1	1	p1	(T)14	14	1269	1282	TCGTTCCATGAAGGATGACA	60.048	20	TGTTGGCAAAACACATTTAAGAA	59.562	23	270	1146	1415	TCGTTCCATGAAGGATGACA	60.048	20	TCATATGTTGGCAAAACACATTT	59.288	23	275	1146	1420	TCGTTCCATGAAGGATGACA	60.048	20	TGTTGGCAAAACACATTTAAGA	58.264	22	270	1146	1415
c77555_g1	1	p1	(T)14	14	201	214	TTTGGCTCAACTTGTAGGGG	60.103	20	GGCATTGCTCTGATTGTGAA	59.805	20	171	159	329	TTTGGCTCAACTTGTAGGGG	60.103	20	TTTCAGGGCTCCAGACAAAT	59.67	20	123	159	281	TTTGGCTCAACTTGTAGGGG	60.103	20	CATTTTTCAGGGCTCCAGAC	59.67	20	127	159	285
c78249_g1	1	p3	(GCA)5	15	2566	2580	ATCCAGAAGGGGTGTCTGTG	59.962	20	ATGTGCAACATGATTTGGGA	59.781	20	255	2443	2697	ATCCAGAAGGGGTGTCTGTG	59.962	20	GATGTGCAACATGATTTGGG	59.781	20	256	2443	2698	CATCCAGAAGGGGTGTCTGT	59.962	20	ATGTGCAACATGATTTGGGA	59.781	20	256	2442	2697
c66613_g1	1	p1	(T)10	10	303	312	AAGATTTGCTACTTTCGCGG	59.496	20	TCCGAATGTGTCAGAAAAACA	59.159	21	273	90	362	CAATTCTCGCGCAAATTTTA	58.951	20	TTCTCCCTCCAGTTTTCACAA	59.697	21	272	121	392	CAATTCTCGCGCAAATTTTA	58.951	20	TTTCTCCCTCCAGTTTTCACA	59.697	21	273	121	393
c84945_g1	1	p2	(AT)7	14	3533	3546	GATCATTGTTGGCAACCCTT	59.797	20	CAGAATGTTTTAAAGCAGAGATTTTG	59.759	26	277	3349	3625	TACACGGGCTGCAGTGTATC	59.746	20	CAGAATGTTTTAAAGCAGAGATTTTG	59.759	26	195	3431	3625	TACACGGGCTGCAGTGTATC	59.746	20	AACACAGAATGTTTTAAAGCAGAGA	58.627	25	199	3431	3629
c83179_g2	1	p1	(T)11	11	1340	1350	CAACATGAATGGCGATTGTC	59.931	20	CTGGACAAATGCCTGTGGTA	59.566	20	215	1192	1406	CAACATGAATGGCGATTGTC	59.931	20	AAAGTATGATTGGGACGGGG	60.929	20	245	1192	1436	CAACATGAATGGCGATTGTC	59.931	20	AACTGGACAAATGCCTGTGG	60.954	20	217	1192	1408
c83179_g2	2	p1	(T)10	10	2051	2060	ATGCACATCGGACAATCTGA	60.08	20	TTCTTGGCCTTTGATGCTTT	59.823	20	257	1975	2231	ATGCACATCGGACAATCTGA	60.08	20	TCTTGGCCTTTGATGCTTTC	60.331	20	256	1975	2230	ATGCACATCGGACAATCTGA	60.08	20	GGCCTTTGATGCTTTCATTG	60.585	20	252	1975	2226
c83179_g2	3	p1	(T)16	16	2187	2202	ATGCACATCGGACAATCTGA	60.08	20	TTCTTGGCCTTTGATGCTTT	59.823	20	257	1975	2231	ATGCACATCGGACAATCTGA	60.08	20	TCTTGGCCTTTGATGCTTTC	60.331	20	256	1975	2230	CAAAACTTTCTGGCGCTTTT	59.514	20	TTCTTGGCCTTTGATGCTTT	59.823	20	198	2034	2231
c86581_g2	1	p3	(GAT)5	15	467	481	GTCCTCCCCTCAAACACTGA	60.088	20	GCGCTTGCTAAAGAACTGCT	59.933	20	261	367	627	GTCCTCCCCTCAAACACTGA	60.088	20	GCTGCGCTTGCTAAAGAACT	59.933	20	264	367	630	GTCCTCCCCTCAAACACTGA	60.088	20	AGCTGCGCTTGCTAAAGAAC	59.933	20	265	367	631
c86581_g2	2	p1	(T)10	10	1477	1486	AGCTCGCTTCCTGTAGGTGA	60.156	20	TGAGGTTAAAATAAGGGGCA	57.259	20	274	1261	1534	GAGCTCGCTTCCTGTAGGTG	60.156	20	TGAGGTTAAAATAAGGGGCA	57.259	20	275	1260	1534	GGAAGAGCTCGCTTCCTGTA	59.717	20	TGAGGTTAAAATAAGGGGCA	57.259	20	279	1256	1534
c86581_g2	3	p1	(T)10	10	1994	2003	AGGGAACAGGGGTCAATTTC	60.169	20	CTTAAGATTATCATGAGTCTGTGCTT	57.418	26	172	1865	2036	TGACGTGATAATTCCGAACG	59.542	20	CTTAAGATTATCATGAGTCTGTGCTT	57.418	26	232	1805	2036	AACAGGGAACAGGGGTCAAT	60.607	20	CTTAAGATTATCATGAGTCTGTGCTT	57.418	26	175	1862	2036
c86889_g4	1	p1	(T)10	10	399	408	AGCTCACTTGAGCCTTTGGA	60.134	20	CATAACATAATGATTCAATGTCAGC	57.69	25	266	174	439	AGCTCACTTGAGCCTTTGGA	60.134	20	ACATAACATAATGATTCAATGTCAGC	58.475	26	267	174	440	AGCCTTTGGATGAAGTGAGC	59.434	20	CATAACATAATGATTCAATGTCAGC	57.69	25	256	184	439
c87187_g3	1	p3	(AGA)7	21	67	87	GGTGCTAGAACTGAGCTGGG	60.012	20	GAAGATGAAGTGGGAGCAGG	59.803	20	269	7	275	GGTGCTAGAACTGAGCTGGG	60.012	20	GGAAGATGAAGTGGGAGCAG	59.803	20	270	7	276	GGTGCTAGAACTGAGCTGGG	60.012	20	CGTGCCCTCTGAAGGTAAAA	60.241	20	165	7	171
c86009_g1	1	p1	(T)11	11	311	321	AGCCCTTGTAGCCAAAGTCTA	58.162	21	TCCTTTAGTGAATGTGGCATAAT	57.725	23	187	225	411	GCCCTTGTAGCCAAAGTCTA	57.125	20	TCCTTTAGTGAATGTGGCATAAT	57.725	23	186	226	411	GCCCTTGTAGCCAAAGTCTATT	58.847	22	TCCTTTAGTGAATGTGGCATAAT	57.725	23	186	226	411
c85002_g2	1	p1	(A)10	10	193	202	TGGCACTGCTAGACCAAATG	59.864	20	GACCTACATTCCCCGAACCT	60.19	20	199	69	267	TGGCACTGCTAGACCAAATG	59.864	20	AGACCTACATTCCCCGAACC	60.19	20	200	69	268	TGGCACTGCTAGACCAAATG	59.864	20	ACCTACATTCCCCGAACCTT	59.691	20	198	69	266
c86204_g4	1	p2	(TA)10	20	3448	3467	TCCAAGCTCCAAGAAGGATG	60.331	20	AATGTGCAAACATGCAATGG	60.388	20	214	3323	3536	ACGAGCAAGAAAGACCAAGC	59.621	20	AATGTGCAAACATGCAATGG	60.388	20	267	3270	3536	CTTCCAAGCTCCAAGAAGGA	59.545	20	AATGTGCAAACATGCAATGG	60.388	20	216	3321	3536
c85251_g2	1	p1	(A)10	10	945	954	TAGCTTGTGGCAGGAACAAA	59.464	20	ATGGAAGAAACATGGGGTCA	60.173	20	245	806	1050	TAGCTTGTGGCAGGAACAAA	59.464	20	CAAAGCCTTCAGGAAATGGA	60.184	20	227	806	1032	TAGCTTGTGGCAGGAACAAA	59.464	20	TCAAAGCCTTCAGGAAATGG	60.184	20	228	806	1033
c50687_g1	2	p1	(T)10	10	179	188	ACCACCGTGAAATGTTTGCT	60.419	20	TGCTTTTATCTGCGATGACG	59.976	20	122	139	260	CACCGTGAAATGTTTGCTCA	60.699	20	TGCTTTTATCTGCGATGACG	59.976	20	120	141	260	AACCACCGTGAAATGTTTGC	60.796	20	TGCTTTTATCTGCGATGACG	59.976	20	123	138	260
c87853_g1	1	c	(T)10acaatcaataaaaattttcatttaatatcagatcttccacattccttttgttccatttacaa(T)10	82	843	924	CTTTGTTCCCCTCCGTACAA	59.964	20	GACGTGAAGGCAATAAAATACCA	60.245	23	264	744	1007	CTTTGTTCCCCTCCGTACAA	59.964	20	CGTGAAGGCAATAAAATACCA	57.731	21	262	744	1005	CATCTTTGTTCCCCTCCGTA	59.926	20	CGTGAAGGCAATAAAATACCA	57.731	21	265	741	1005
c36238_g1	1	p2	(CA)7	14	276	289	ATCTCCCTTGGTATGGGGAA	60.517	20	TGGGAAAATGCTTCAGTCCT	59.67	20	259	74	332	GTGATCTCCCTTGGTATGGG	59.213	20	TGGGAAAATGCTTCAGTCCT	59.67	20	262	71	332	GATCTCCCTTGGTATGGGGA	61.047	20	TGGGAAAATGCTTCAGTCCT	59.67	20	260	73	332
c76931_g1	1	p2	(AC)7	14	118	131	TTAACAAAGCAAACAAACACACA	58.376	23	GCGTCAAGCATCTTCAACTG	59.596	20	176	49	224	TTAACAAAGCAAACAAACACACA	58.376	23	GGCGTCAAGCATCTTCAACT	60.406	20	177	49	225	TTAACAAAGCAAACAAACACACA	58.376	23	AGGCGTCAAGCATCTTCAAC	60.406	20	178	49	226
c76931_g1	2	p3	(GAT)5	15	655	669	TTTGAACCCAGTTTTCATTCTTT	59.067	23	AGGAGCATCCTGTTGAGGAA	59.803	20	277	481	757	TTTTGAACCCAGTTTTCATTCTT	59.067	23	AGGAGCATCCTGTTGAGGAA	59.803	20	278	480	757	TGATTTTGAACCCAGTTTTCATT	59.745	23	GGAGCATCCTGTTGAGGAAT	59.094	20	280	477	756
c76931_g1	3	p1	(A)12	12	1661	1672	TGAAGGACTTTGTTCAGAGGAA	58.955	22	TGCAAACCTACTGAAAATTACCAA	59.937	24	265	1441	1705	TTGTTCAACCAAAAATATGAGCA	59.524	23	TGCAAACCTACTGAAAATTACCAA	59.937	24	167	1539	1705	TGAAGGACTTTGTTCAGAGGA	57.501	21	TGCAAACCTACTGAAAATTACCAA	59.937	24	265	1441	1705
c85228_g1	1	p1	(T)11	11	2013	2023	TCCTGGAGGAAGCTGTTGTT	59.844	20	CTCGTACACCAAATGACCGA	59.566	20	176	1894	2069	ATGCACTGATTGGGAAAACC	59.797	20	CTCGTACACCAAATGACCGA	59.566	20	125	1945	2069	TTGTCAGCAGAAAGGGAACC	60.232	20	CTCGTACACCAAATGACCGA	59.566	20	158	1912	2069
c80196_g3	1	p1	(G)10	10	50	59	ATTGCTTTCAGCAGGAAAAA	57.635	20	TGCACTGTGAAATGGAACTGA	60.294	21	239	6	244	ATTGCTTTCAGCAGGAAAAA	57.635	20	GGAACTGAGAACAATCCATGC	59.546	21	226	6	231	ATTGCTTTCAGCAGGAAAAA	57.635	20	TGCACTGTGAAATGGAACTG	58.246	20	239	6	244
c102343_g1	1	p1	(T)10	10	169	178	AACCATGTGTGATTTTCTGCAC	59.904	22	GATGTCCTTTCCATCGCATT	59.9	20	154	144	297	AACCATGTGTGATTTTCTGCAC	59.904	22	GAAGATGTCCTTTCCATCGC	59.635	20	157	144	300	AACCATGTGTGATTTTCTGCAC	59.904	22	AGATGTCCTTTCCATCGCAT	59.513	20	155	144	298
c76941_g1	1	p2	(AC)7	14	1209	1222	TGTATTGGGGGCACTACTCC	59.813	20	TTCAGAAACCGCCCAAATTA	60.427	20	271	1064	1334	TGTATTGGGGGCACTACTCC	59.813	20	TCAGAAACCGCCCAAATTAT	59.411	20	270	1064	1333	AACACTGTATTGGGGGCACT	59.333	20	TTCAGAAACCGCCCAAATTA	60.427	20	276	1059	1334
c79899_g1	1	p1	(A)12	12	877	888	ACCCAGAGCCAGGTAAAGGT	59.994	20	CAAAAACCAAGGAAACATGG	57.973	20	153	803	955	TTGATTTACCCAGAGCCAGG	60.066	20	CAAAAACCAAGGAAACATGG	57.973	20	160	796	955	AGCAATGAATCATGCCAACA	60.08	20	CAAAAACCAAGGAAACATGG	57.973	20	204	752	955
c74355_g1	1	p3	(ATG)5	15	1305	1319	GACGTTGAAACAGACAGCGA	60.032	20	AACACCCAAAGCCCATTTTA	59.315	20	235	1146	1380	GACGTTGAAACAGACAGCGA	60.032	20	TAACACCCAAAGCCCATTTT	59.315	20	236	1146	1381	GACGTTGAAACAGACAGCGA	60.032	20	TTAACACCCAAAGCCCATTT	59.315	20	237	1146	1382
c82397_g5	1	p1	(T)10	10	127	136	GACCAAAGTTGTGGATAGGCA	59.985	21	CTCATGGTCCCTGGTCAAGT	59.962	20	149	35	183	GACCAAAGTTGTGGATAGGCA	59.985	21	CGTGGTATTCTCATGGTCCC	60.195	20	158	35	192	GACCAAAGTTGTGGATAGGCA	59.985	21	ATTCTCATGGTCCCTGGTCA	60.326	20	152	35	186
c57896_g1	1	p3	(CAA)5	15	140	154	CCCCAAGAGGACTTCAGTGT	59.149	20	GTGAAAGGGGATAGGGCATT	60.152	20	170	74	243	CCCCAAGAGGACTTCAGTGT	59.149	20	ATTGTGAAAGGGGATAGGGC	60.152	20	173	74	246	ACCCCAAGAGGACTTCAGTG	59.149	20	GTGAAAGGGGATAGGGCATT	60.152	20	171	73	243
c87061_g1	1	p3	(GGT)5	15	3675	3689	AATTCTTGCACAGAAGTGTTTG	57.096	22	ATAATACAGCCCCACCCCAT	60.286	20	270	3629	3898	AATTCTTGCACAGAAGTGTTTGT	57.985	23	ATAATACAGCCCCACCCCAT	60.286	20	270	3629	3898	AATTCTTGCACAGAAGTGTTTG	57.096	22	CCACCCCATTTCAAAGATGA	60.692	20	259	3629	3887
c50859_g1	2	p1	(T)10	10	216	225	TTGGATGTCATATTGCCATGA	59.76	21	CAAGGTGCTTGGGCATAAAT	59.96	20	250	31	280	TTGGATGTCATATTGCCATGA	59.76	21	GGTGCTTGGGCATAAATGAT	59.791	20	247	31	277	TCAGTGACTGCAAGCATTGTT	59.505	21	CAAGGTGCTTGGGCATAAAT	59.96	20	208	73	280
c85117_g4	2	p2	(TC)6	12	398	409	TTGCACACTGTTTCAAAATCAT	58.201	22	ATATCGGGCTTATCTCCCCA	60.623	20	269	244	512	CTTGCACACTGTTTCAAAATCAT	59.191	23	ATATCGGGCTTATCTCCCCA	60.623	20	270	243	512	ACTTGCACACTGTTTCAAAATCAT	59.975	24	ATATCGGGCTTATCTCCCCA	60.623	20	271	242	512
c61271_g1	2	p1	(A)10	10	123	132	TTTGCTGGGATACCTAAAAGGA	59.964	22	AAGAGCCTTCCCATATGCCT	60.06	20	247	49	295	TTTGCTGGGATACCTAAAAGGA	59.964	22	AAGACCAAGAGCCTTCCCAT	60.074	20	253	49	301	TTTGCTGGGATACCTAAAAGGA	59.964	22	TAAGACCAAGAGCCTTCCCA	59.807	20	254	49	302
c108574_g1	1	p1	(A)10	10	168	177	CCGTTAATTGTGGCACTTCA	59.585	20	TTTGTTAAGGGGATTTTACTTTTATGA	59.644	27	180	53	232	CCGTTAATTGTGGCACTTCA	59.585	20	TTGTTAAGGGGATTTTACTTTTATGA	58.601	26	179	53	231	CCGTTAATTGTGGCACTTCA	59.585	20	TGTTAAGGGGATTTTACTTTTATGA	57.467	25	178	53	230
c78120_g1	1	p1	(A)10	10	232	241	TGTGAAGGGATAAATGCTCCA	60.454	21	TTAAACAATCCCCTGCCTTG	59.931	20	275	76	350	TGTGAAGGGATAAATGCTCCA	60.454	21	CCTTTCCCTCCTTGCTTTTC	60.18	20	242	76	317	TGTGAAGGGATAAATGCTCCA	60.454	21	TCCCTCCTTGCTTTTCAGTG	60.366	20	238	76	313
c75388_g2	1	p2	(AG)6	12	397	408	CAAGTGCACATGCAAATCAA	59.28	20	TGAACCGGTGACAAATGAAT	58.824	20	263	202	464	CAAGTGCACATGCAAATCAA	59.28	20	ATGAACCGGTGACAAATGAA	58.824	20	264	202	465	AAGTGCACATGCAAATCAACA	60.173	21	TGAACCGGTGACAAATGAAT	58.824	20	262	203	464
c82756_g5	1	p1	(A)13	13	308	320	TGGTTGTGGGTTGAAAAACA	59.834	20	TGGCCTTAGAAGACCAAAGTT	57.996	21	279	180	458	TGGTTGTGGGTTGAAAAACA	59.834	20	GGCCTTAGAAGACCAAAGTTGT	58.827	22	278	180	457	TGGTTGTGGGTTGAAAAACA	59.834	20	GGAGCATATTTCAACTTCTACCG	59.197	23	217	180	396
c85261_g1	1	p1	(A)10	10	242	251	CTGTGTACCAAACCATGGCA	60.427	20	TGGACCATTTGTAGTGGCCT	60.375	20	161	196	356	ATGGCAATTTCCCAGTGTCT	59.41	20	TGGACCATTTGTAGTGGCCT	60.375	20	147	210	356	TGTGTACCAAACCATGGCAA	60.823	20	TGGACCATTTGTAGTGGCCT	60.375	20	160	197	356
c82855_g2	1	p1	(T)10	10	355	364	GAATTCAATGTGAGCAGCGA	59.955	20	CCCACCCTCCCTTGTTAAAT	60.046	20	201	240	440	GGTTTCATCTCGCACATCCT	60.081	20	CCCACCCTCCCTTGTTAAAT	60.046	20	147	294	440	AGGTTTCATCTCGCACATCC	60.081	20	CCCACCCTCCCTTGTTAAAT	60.046	20	148	293	440
c35338_g3	1	p1	(T)10	10	37	46	AAAACAAATTTGATGGGAAGTTAG	57.806	24	CGTAAATCAGCAATTTAGGCA	58.011	21	122	1	122	AAAACAAATTTGATGGGAAGTTAG	57.806	24	ACGTAAATCAGCAATTTAGGCA	58.831	22	123	1	123	AACAAATTTGATGGGAAGTTAGTTT	58.548	25	CGTAAATCAGCAATTTAGGCA	58.011	21	120	3	122
c33135_g1	1	p1	(T)11	11	182	192	CCCGTTTAAAAATGGGAATAAA	59.157	22	TTTATAAACAGGCAGGGTTTTT	57.024	22	153	78	230	CCCGTTTAAAAATGGGAATAA	57.94	21	TTTATAAACAGGCAGGGTTTTT	57.024	22	153	78	230	CCCGTTTAAAAATGGGAATAAAT	59.416	23	TTTATAAACAGGCAGGGTTTTT	57.024	22	153	78	230
c87296_g1	1	p1	(T)12	12	94	105	CCTTCAAAAAGTCGTGGTGG	60.52	20	CCTTTCCTTACAGAATGCGG	59.702	20	227	16	242	CCTTCAAAAAGTCGTGGTGG	60.52	20	TGCAGCAATTGTTTGCCTTA	60.39	20	136	16	151	TTCAAAAAGTCGTGGTGGAA	59.145	20	CCTTTCCTTACAGAATGCGG	59.702	20	225	18	242
c87296_g1	2	p2	(TG)6	12	4241	4252	CGAATCCAGGTTTACACGGT	59.853	20	TGGGAACCATGGGAACTAAA	60.162	20	245	4076	4320	ACGGTGGATTGGTCTTTGAC	59.827	20	TGGGAACCATGGGAACTAAA	60.162	20	230	4091	4320	TCCAGGTTTACACGGTGGAT	60.232	20	TGGGAACCATGGGAACTAAA	60.162	20	241	4080	4320
c56396_g2	2	p1	(A)10	10	134	143	GGGGGCCTTATTTATCAAGTT	58.403	21	AAATTTCTGCGGAGAACCAA	59.685	20	165	26	190	GGGGGCCTTATTTATCAAGTT	58.403	21	AAAATTTCTGCGGAGAACCA	59.685	20	166	26	191	GGGGGCCTTATTTATCAAGT	57.073	20	AAATTTCTGCGGAGAACCAA	59.685	20	165	26	190
c89234_g1	1	p1	(A)10	10	162	171	GCTGTGGTGATCATGTGTTTG	60.024	21	AAACCATGATGTATCGTATTTTTG	57.152	24	222	0	221	GCTGTGGTGATCATGTGTTTG	60.024	21	AAACCATGATGTATCGTATTTTTGT	57.941	25	222	0	221	GCTGTGGTGATCATGTGTTTG	60.024	21	TTTAAACCATGATGTATCGTATTTTTG	59.54	27	225	0	224
c87807_g3	1	p3	(GGA)6	18	4594	4611	GACAAGCCTAGAGGGCAATG	59.836	20	ACTCATCATCCACCGAGGAG	60.072	20	119	4563	4681	ATGTGTCACCAACACATCCG	60.294	20	ACTCATCATCCACCGAGGAG	60.072	20	277	4405	4681	ATGTGTCACCAACACATCCG	60.294	20	AGGGGGTACAGGTGAGGACT	59.848	20	257	4405	4661
c87807_g3	2	p1	(G)12	12	4839	4850	CACCAATGGAACAGTGAAAGAA	60.008	22	ACACCAAACATGGACAAGCA	60.008	20	259	4805	5063	CACCAATGGAACAGTGAAAGAA	60.008	22	CACACCAAACATGGACAAGC	60.008	20	260	4805	5064	CACCAATGGAACAGTGAAAGAA	60.008	22	CTGCCTTCTCACACCAAACA	59.873	20	269	4805	5073
c87807_g3	3	p1	(T)13	13	5210	5222	CGCTTAAAACCCGAATCTCA	60.202	20	AACAAGCATGCAGACTAAATCG	59.429	22	246	5124	5369	CGCTTAAAACCCGAATCTCA	60.202	20	CAAGCATGCAGACTAAATCG	57.131	20	244	5124	5367	AAAACAAACCCGCAGTGATT	59.476	20	AACAAGCATGCAGACTAAATCG	59.429	22	268	5102	5369
c87807_g3	4	p2	(AT)8	16	5593	5608	CCCTTAAATTTTATCCCTTCCAA	59.607	23	CCCCCACCAGAAATATTACTTAAC	59.13	24	267	5421	5687	CCCTTAAATTTTATCCCTTCCA	58.441	22	CCCCCACCAGAAATATTACTTAAC	59.13	24	267	5421	5687	ACCCTTAAATTTTATCCCTTCCA	59.179	23	CCCCCACCAGAAATATTACTTAAC	59.13	24	268	5420	5687
c85923_g3	1	c	(CAA)5caca(AAC)6	37	810	846	CGTTGAGTTGGTTGACGAAA	59.734	20	TGTGAGATTTTCGCTTGTGG	59.84	20	238	771	1008	CGGCGACGAAGTGTTCTTAT	60.27	20	TGTGAGATTTTCGCTTGTGG	59.84	20	268	741	1008	GACGTTGAGTTGGTTGACGA	59.726	20	TGTGAGATTTTCGCTTGTGG	59.84	20	240	769	1008
c85923_g3	2	p1	(T)13	13	4366	4378	CGTGCACCCATTTAATACCC	60.074	20	TAACTCGACTTAACGCCGCT	60.039	20	275	4207	4481	CCGTGCACCCATTTAATACC	60.074	20	TAACTCGACTTAACGCCGCT	60.039	20	276	4206	4481	CGTGCACCCATTTAATACCC	60.074	20	TTAACGCCGCTACGTTTCTT	59.911	20	266	4207	4472
c35827_g1	2	p1	(T)10	10	197	206	TGCATCTAGGCTGTGGATTG	59.823	20	TAAGATGGGGATGGCCAGTA	60.288	20	137	160	296	TGCATCTAGGCTGTGGATTG	59.823	20	GGGATGGCCAGTACAGAATG	60.34	20	130	160	289	GTGGATTGCACAGTTCCTCA	59.682	20	TAAGATGGGGATGGCCAGTA	60.288	20	125	172	296
c87776_g1	1	p3	(CAA)5	15	2227	2241	GTTGCAAGCTCGAAGGTCTC	60.142	20	ATGATGTGGTGGCTGTTCAA	59.967	20	255	2184	2438	TGATGAAACGTCTGGACCAA	60.088	20	ATGTGCGATTTACTCCCCAC	59.82	20	219	2144	2362	TGATGAAACGTCTGGACCAA	60.088	20	GCAAGCTCAGTTTGTTGCTG	59.788	20	144	2144	2287
c99377_g1	1	p1	(T)11	11	197	207	TGGAATGCTTATGCTTATGGAA	59.586	22	AAGGCCATTAAACACATGCC	59.829	20	117	115	231	CATTTGAATGCTTATGGAATGC	59.46	22	AAGGCCATTAAACACATGCC	59.829	20	131	101	231	ATGGAATGCTTATGCTTATGGAA	59.85	23	AAGGCCATTAAACACATGCC	59.829	20	118	114	231
c80428_g1	1	p2	(TG)6	12	930	941	ATGCATGGAAGGTGTGTGTG	60.45	20	TGCAAAACCTGTTGATTCCA	60.088	20	279	887	1165	GCATGGAAGGTGTGTGTGAA	60.58	20	TGCAAAACCTGTTGATTCCA	60.088	20	277	889	1165	CATGGAAGGTGTGTGTGAATG	59.864	21	TGCAAAACCTGTTGATTCCA	60.088	20	276	890	1165
c82299_g3	1	p1	(A)10	10	800	809	TTAATGTGGCCCATCAACAG	59.395	20	GACCGTCCCTTGGGTTACTT	60.225	20	208	739	946	TTAATGTGGCCCATCAACAG	59.395	20	ACCGTCCCTTGGGTTACTTT	59.729	20	207	739	945	TTAATGTGGCCCATCAACAG	59.395	20	GGCTAGAGGTGGAACAATGG	59.55	20	233	739	971
c1183_g1	1	p1	(A)10	10	189	198	TGAGAAGACAAAGCAAGGGC	60.517	20	TTATTTTAAACAACGCTTTGTGAG	57.748	24	128	98	225	AGCAAGGGCGAAAAATTATG	59.212	20	TTATTTTAAACAACGCTTTGTGAG	57.748	24	117	109	225	GCAAGGGCGAAAAATTATGT	59.081	20	TTATTTTAAACAACGCTTTGTGAG	57.748	24	116	110	225
c87494_g2	1	p1	(A)11	11	403	413	GCATTACTAGATGCCTTTCATCC	59.16	23	CCCTTTTCCAAGGGAGAGAA	60.54	20	182	373	554	GCATTACTAGATGCCTTTCATCC	59.16	23	TCCAAGGGAGAGAAGTTTGC	59.405	20	176	373	548	GCATTACTAGATGCCTTTCATCC	59.16	23	TCCCTTTTCCAAGGGAGAGA	61.064	20	183	373	555
c75394_g1	1	p2	(TG)6	12	313	324	GAGTTGCTGGATGTGCAAGA	59.992	20	GTCTCAGCACCTGACGAACA	60.03	20	118	233	350	GTTGCTGGATGTGCAAGAGA	59.992	20	GGAAGTCGTGGCTGATGTTT	60.119	20	273	235	507	GAGTTGCTGGATGTGCAAGA	59.992	20	GGAAGTCGTGGCTGATGTTT	60.119	20	275	233	507
c83345_g3	1	p3	(ACA)5	15	291	305	ACGGGGAGTTACTGAACACG	60.028	20	AGCCCCACTACTTGTAGGCA	59.757	20	232	193	424	GATTCTGAAAGTGACGGGGA	60.05	20	AGCCCCACTACTTGTAGGCA	59.757	20	245	180	424	ACGGGGAGTTACTGAACACG	60.028	20	CGCCACCTCTTAGATGCAGT	60.419	20	279	193	471
c60022_g1	2	p1	(T)12	12	146	157	CCCCTCCTCCCCTTTTTAAT	60.476	20	AAAATCTTTACCAATAGGGAAATTGA	59.594	26	188	57	244	CCCCTCCTCCCCTTTTTAAT	60.476	20	AAATCTTTACCAATAGGGAAATTGA	58.51	25	187	57	243	CCCCTCCTCCCCTTTTTAAT	60.476	20	TCTTTACCAATAGGGAAATTGAGT	57.424	24	184	57	240
c79041_g1	1	p1	(A)12	12	2089	2100	TGTGACGTGAACGGGTAGAG	59.745	20	GATTGGCGAACCCCATAAAT	60.884	20	166	2029	2194	ACGTCACCACCCTATAACGG	59.734	20	GATTGGCGAACCCCATAAAT	60.884	20	269	1926	2194	AATAACACGCCAATTGACCC	59.691	20	GATTGGCGAACCCCATAAAT	60.884	20	189	2006	2194
c82128_g1	1	c	(T)14(A)10	24	4140	4163	AGAATCTCCACAAAGCACGC	60.406	20	TTTGGGTGGGGAATATGAGA	60.126	20	262	4021	4282	CAGAATCTCCACAAAGCACG	59.44	20	TTTGGGTGGGGAATATGAGA	60.126	20	263	4020	4282	AGAATCTCCACAAAGCACGC	60.406	20	TGATTTGGGTGGGGAATATG	60.384	20	265	4021	4285
c84457_g2	2	p1	(T)12	12	306	317	CCCTTCCACAAAAGGGATTC	60.663	20	TTGCAATATGTACAGACAGAAATGAA	59.962	26	116	255	370	TCCCTTCCACAAAAGGGATT	60.663	20	TTGCAATATGTACAGACAGAAATGAA	59.962	26	117	254	370	CCCTTCCACAAAAGGGATTC	60.663	20	TGCAATATGTACAGACAGAAATGAA	58.756	25	115	255	369
c84457_g2	3	p1	(A)13	13	1301	1313	AAGGCACATTTTTGTTTGGC	59.982	20	AGAGGACTTGCTGTTGGTCG	60.444	20	239	1152	1390	AAGGCACATTTTTGTTTGGC	59.982	20	TTGGTCGACGCTTCCATATT	60.469	20	226	1152	1377	ATTTTTGTTTGGCTCGTTGC	60.117	20	AGAGGACTTGCTGTTGGTCG	60.444	20	232	1159	1390
c86712_g4	1	p2	(TA)11	22	621	642	TTTCGCTCACTCTTTCACTCAA	60.168	22	TTCAGTGAAATTCGAACCCTG	60.096	21	139	550	688	CTTTCGCTCACTCTTTCACTCA	59.797	22	TTCAGTGAAATTCGAACCCTG	60.096	21	140	549	688	TTCGCTCACTCTTTCACTCAA	58.787	21	TTCAGTGAAATTCGAACCCTG	60.096	21	138	551	688
c33173_g1	1	c	(A)11caggatgtagagaccaaaagaaaacctgcatgatctatatttctctatcttgatttag(A)10	79	91	169	GAACCACCCAAAGAGCAAGA	60.232	20	TGGCAAATACAACCACAGAAA	59.073	21	262	50	311	AAGAACCACCCAAAGAGCAA	59.711	20	TGGCAAATACAACCACAGAAA	59.073	21	264	48	311	GAACCACCCAAAGAGCAAGA	60.232	20	GAGTGGCAAATACAACCACAGA	60.037	22	265	50	314
c58573_g2	1	p2	(AT)6	12	96	107	TGCTCTGGGCTCTGTGTATG	60.008	20	ACACAACATGGCAACCTCTG	59.597	20	120	59	178	TGCTCTGGGCTCTGTGTATG	60.008	20	ACAACATGGCAACCTCTGGT	60.431	20	118	59	176	TGCTCTGGGCTCTGTGTATG	60.008	20	CCAGCACTGTTAGCATCAGG	59.465	20	163	59	221
c83676_g1	1	p1	(A)10	10	622	631	CAAAACAATCTTTGCTCCCAA	60.096	21	GCATTTGTTCATCCCACTGA	59.502	20	162	518	679	CAAAACAATCTTTGCTCCCA	58.745	20	GCATTTGTTCATCCCACTGA	59.502	20	162	518	679	ACAAAACAATCTTTGCTCCCA	59.601	21	GCATTTGTTCATCCCACTGA	59.502	20	163	517	679
c63405_g1	1	c	(TG)8ttga(T)11	31	330	360	ATGGTCATAAAGACCCACGC	59.82	20	TGACTTGACAAACGAACCGA	60.278	20	166	259	424	TGGTCATAAAGACCCACGCT	60.517	20	TGACTTGACAAACGAACCGA	60.278	20	165	260	424	GACCCACGCTTCTTCATCTT	59.288	20	AGCCAAGAATGTTGGGACTG	60.111	20	276	270	545
c86413_g2	1	p1	(A)10	10	972	981	CATGGCTTTATGAACCCTGAA	59.946	21	TGGCTAACCGTGGAAAAGAT	59.569	20	264	869	1132	CATGGCTTTATGAACCCTGAA	59.946	21	ATGGCTAACCGTGGAAAAGA	59.569	20	265	869	1133	TGGCTTTATGAACCCTGAAAA	59.573	21	TGGCTAACCGTGGAAAAGAT	59.569	20	262	871	1132
c123835_g1	1	p1	(T)10	10	155	164	CTAGGAATGGCGGCTGTTTA	60.223	20	TCTAAAATTCGGTTTAATATATGCGA	59.409	26	101	94	194	AATGAAACTAGGAATGGCGG	59.043	20	AAAATTCGGTTTAATATATGCGA	57.006	23	105	87	191	AACTAGGAATGGCGGCTGTT	61.006	20	AAAATTCGGTTTAATATATGCGA	57.006	23	100	92	191
c79982_g1	2	p2	(AT)7	14	2220	2233	CGCCGCTACCATATACCTGT	60.003	20	ATGGCCAGTGCTATGATTCC	59.923	20	199	2080	2278	CGCCGCTACCATATACCTGT	60.003	20	GTCCAATGGAGGCACAAAAT	59.797	20	268	2080	2347	TATCTTTTTCTTCACCGCCG	60.202	20	ATGGCCAGTGCTATGATTCC	59.923	20	214	2065	2278
c80080_g1	1	p1	(G)11	11	154	164	TGCGGAACAAAAATGTGAAA	60.088	20	TTTTCGTCGTCTGAGTCACCT	59.899	21	194	23	216	CTCCTGCGGAACAAAAATGT	60.11	20	TTTTCGTCGTCTGAGTCACCT	59.899	21	198	19	216	ACTCCTGCGGAACAAAAATG	60.11	20	TTTTCGTCGTCTGAGTCACCT	59.899	21	199	18	216
c83223_g1	1	p1	(T)10	10	579	588	GCTATGGCATGGGTCTTTGT	59.962	20	CTGCAGATGATGGCTACCAA	59.823	20	253	414	666	GGCATGGGTCTTTGTTGTTT	59.836	20	CTGCAGATGATGGCTACCAA	59.823	20	248	419	666	GCTATGGCATGGGTCTTTGT	59.962	20	CAGATGATGGCTACCAACGA	59.673	20	250	414	663
c82825_g2	1	p1	(T)10	10	535	544	TGAGCCAACATTGCATTCAT	60.08	20	TACCGGTATTGTCTGTGGCA	59.988	20	278	310	587	TGTGGTGGAAAAACGTCTGA	60.128	20	TACCGGTATTGTCTGTGGCA	59.988	20	111	477	587	TGTGGTGGAAAAACGTCTGA	60.128	20	GCCACGGTAGCTTTTGGTTA	60.131	20	259	477	735
c82825_g2	2	p2	(CT)7	14	779	792	TTAACCAAAAGCTACCGTGG	57.838	20	TGAAATGTGCAATCACAGCA	59.833	20	224	715	938	AATTAACCAAAAGCTACCGTGG	59.453	22	TGAAATGTGCAATCACAGCA	59.833	20	226	713	938	CCGTGGCTATTACTAAAAAGGC	59.233	22	TGAAATGTGCAATCACAGCA	59.833	20	210	729	938
c117851_g1	1	p1	(T)12	12	155	166	AAAATCCGACGCTTGACATC	60.081	20	TCATCATCATAGGTTGGAAATGTT	59.614	24	102	100	201	GAAAATCCGACGCTTGACAT	60.081	20	TCATCATCATAGGTTGGAAATGTT	59.614	24	103	99	201	ATGAAAATCCGACGCTTGAC	60.081	20	TCATCATCATAGGTTGGAAATGTT	59.614	24	105	97	201
c83402_g5	1	p3	(ATA)6	18	142	159	AGGTGGACACCAGCCTATTG	59.989	20	AATCAACCCCATCCTTTTCC	59.996	20	138	61	198	AGGTGGACACCAGCCTATTG	59.989	20	ACCCAAACACCCCATAATCA	59.91	20	153	61	213	CTCTTCTGATCCGATTTGGC	59.773	20	AATCAACCCCATCCTTTTCC	59.996	20	167	32	198
c13851_g1	1	p1	(T)10	10	230	239	GGGGCTTAGAAAATGGAAGC	60.041	20	CAGGGCATTTAGAAACAAAAA	57.026	21	178	102	279	GGGGCTTAGAAAATGGAAGC	60.041	20	ACAGGGCATTTAGAAACAAAAA	57.875	22	179	102	280	TCTGGGGCTTAGAAAATGGA	59.64	20	CAGGGCATTTAGAAACAAAAA	57.026	21	181	99	279
c87761_g3	1	p1	(A)11	11	2376	2386	GCGAAACTGACCGATAAAGG	59.708	20	TGCATTTCATTCTTGTTCTGG	58.759	21	231	2240	2470	GCGAAACTGACCGATAAAGG	59.708	20	TTCATTCTTGTTCTGGTAGGCA	59.747	22	226	2240	2465	GCGAAACTGACCGATAAAGG	59.708	20	CTGCATTTCATTCTTGTTCTGG	59.747	22	232	2240	2471
c52335_g1	1	p1	(T)12	12	203	214	AGGACTCACACAGTCATACACCA	59.557	23	CGTTTCAGCAGAAGTATAGTAATCG	58.67	25	194	65	258	GGACTCACACAGTCATACACCA	58.492	22	CGTTTCAGCAGAAGTATAGTAATCG	58.67	25	193	66	258	AGGACTCACACAGTCATACACCA	59.557	23	TTCAGCAGAAGTATAGTAATCGCTTC	59.558	26	191	65	255
c85843_g1	1	p1	(A)10	10	4052	4061	AACACGAGCCTTCCTCTTCA	59.989	20	TGAACACACGTTTATGGTTTGA	58.989	22	271	3992	4262	CAACACGAGCCTTCCTCTTC	59.989	20	TGAACACACGTTTATGGTTTGA	58.989	22	272	3991	4262	TCAACACGAGCCTTCCTCTT	59.989	20	TGAACACACGTTTATGGTTTGA	58.989	22	273	3990	4262
c85843_g1	2	p1	(T)10	10	4285	4294	AACCCATTTTCTTAATCGTGTG	58.052	22	CATGAACATATTGTACGTTGCG	59.03	22	222	4179	4400	AACCCATTTTCTTAATCGTGTGT	58.857	23	CATGAACATATTGTACGTTGCG	59.03	22	222	4179	4400	TGACATGTTCACATTATCAAACCA	60.152	24	CATGAACATATTGTACGTTGCG	59.03	22	176	4225	4400
c118771_g1	1	p1	(T)10	10	100	109	TGTGCACCTTGTAGCAATGA	58.863	20	TTTCCCCTGGTGACTTGAAC	59.943	20	200	47	246	TTGTGCACCTTGTAGCAATGA	60.309	21	TTTCCCCTGGTGACTTGAAC	59.943	20	201	46	246	TGTGCACCTTGTAGCAATGA	58.863	20	TTTTCCCCTGGTGACTTGAA	60.465	20	201	47	247
c87833_g1	1	p2	(TG)7	14	9987	10000	TTCTAATGTGCATTGAGGGG	58.572	20	CACATTGCCTATCATCACAGC	59.167	21	275	9813	10087	TTCTAATGTGCATTGAGGGGT	59.443	21	CACATTGCCTATCATCACAGC	59.167	21	275	9813	10087	TTCTAATGTGCATTGAGGGG	58.572	20	TTGCCTATCATCACAGCAAATC	60.103	22	271	9813	10083
c80422_g1	2	p1	(T)10	10	2843	2852	CAGACAGAAAACGCGAACAA	60.027	20	CGCAGGTGTATTAGCCCAGT	60.154	20	279	2712	2990	TCATGGACAGCGAACCACTA	60.263	20	CGCAGGTGTATTAGCCCAGT	60.154	20	225	2766	2990	CATGGACAGCGAACCACTAA	59.716	20	CGCAGGTGTATTAGCCCAGT	60.154	20	224	2767	2990
c80422_g1	3	c	(TC)6tgag(T)10	26	3045	3070	GCACCTCGGTGAAATCCATA	60.864	20	ATGTTCGTGACAAGTGCAGG	59.751	20	273	2995	3267	GCACCTCGGTGAAATCCATA	60.864	20	TGTTCGTGACAAGTGCAGGT	60.357	20	272	2995	3266	GCACCTCGGTGAAATCCATA	60.864	20	TTCGTGACAAGTGCAGGTTT	59.339	20	270	2995	3264
c80422_g1	4	p2	(TG)6	12	3726	3737	GTCAGTGAAACGCTTGCTCA	60.183	20	CAAACCTTCAGGTGATGCAG	59.288	20	275	3579	3853	AACTGCGCATCCAGATTTTT	59.713	20	CAAACCTTCAGGTGATGCAG	59.288	20	211	3643	3853	GCCTTCTCCGTCAGTGAAAC	59.851	20	GCAGATGAAGACAAAAGGCA	59.002	20	268	3570	3837
c82867_g3	1	p1	(A)11	11	84	94	TGCTAACAGCCAGGTTACTGC	60.455	21	TGGCACTCAGAATCAACTCAA	59.43	21	156	2	157	TGCTAACAGCCAGGTTACTGC	60.455	21	TGAAATGGCACTCAGAATCAA	59.262	21	161	2	162	TGCTAACAGCCAGGTTACTGC	60.455	21	TTGAAATGGCACTCAGAATCA	59.262	21	162	2	163
c82867_g3	2	p1	(A)19	19	952	970	GAGGGGGACGGTTTGTAAAT	60.053	20	AGATTTGTTGGATCACTTGAATG	58.111	23	136	868	1003	GAGGGGGACGGTTTGTAAAT	60.053	20	GATTTGTTGGATCACTTGAATG	57.062	22	135	868	1002	GAGATAGAGAGGGGGACGGT	59.516	20	TGTTGGATCACTTGAATGTACAAA	59.424	24	139	860	998
c113382_g1	1	p1	(T)10	10	155	164	TGTCTGCCCTTGTGCTAGAG	59.187	20	TCCCCGAACTTCACAAATAAA	59.438	21	149	57	205	TGTCTGCCCTTGTGCTAGAG	59.187	20	TTCCCCGAACTTCACAAATAA	59.438	21	150	57	206	TGTCTGCCCTTGTGCTAGAG	59.187	20	ATTCCCCGAACTTCACAAAT	58.36	20	151	57	207
c75672_g1	1	p3	(GAG)5	15	2406	2420	CAGAATGGGAAAGCCATGAT	59.894	20	TTCCCTTGTTTTGAATTGGC	59.916	20	171	2325	2495	GGTGGAAAATCAGAATGGGA	59.727	20	TTCCCTTGTTTTGAATTGGC	59.916	20	181	2315	2495	ATGGGAAAGCCATGATGAAA	60.274	20	TTCCCTTGTTTTGAATTGGC	59.916	20	167	2329	2495
c58476_g1	1	c	(T)15acatggaaataagagtgcatacgttgcctgactaatgattttaataagaaaaaaatgtaacatttatttttatgttgtgcaggattattc(T)10cc(T)12	129	1608	1736	TGAACCAGTGCTAGATGGTGA	59.303	21	GAAAATGTATAAAGTGTAAACCACCG	59.251	26	267	1508	1774	TGAACCAGTGCTAGATGGTGA	59.303	21	AGAAAATGTATAAAGTGTAAACCACCG	60.011	27	268	1508	1775	TGAACCAGTGCTAGATGGTGA	59.303	21	GAAAATGTATAAAGTGTAAACCACCGT	59.908	27	267	1508	1774
c58476_g1	2	p1	(A)19	19	1896	1914	GGCTCATAAATTTTGCTGACTC	58.025	22	CTGTCAACATTTTCGGCAAG	59.317	20	199	1791	1989	AGGCTCATAAATTTTGCTGACTC	58.966	23	CTGTCAACATTTTCGGCAAG	59.317	20	200	1790	1989	GGCTCATAAATTTTGCTGACTC	58.025	22	TTCCTGTCAACATTTTCGGC	61.012	20	202	1791	1992
c76785_g1	1	p1	(T)10	10	611	620	AAATGTTGCCTACCGCATTC	59.967	20	CAAGCCACGAGAATCATGTC	59.245	20	266	409	674	GAAATGTTGCCTACCGCATT	59.967	20	CAAGCCACGAGAATCATGTC	59.245	20	267	408	674	CAGCCTCACGCAACACTTTA	60.05	20	CAAGCCACGAGAATCATGTC	59.245	20	247	428	674
c71849_g1	1	p1	(T)11	11	1031	1041	ATGCTGATCCCAATGGAAAT	59.204	20	CAGTGTGCACCATAAACGCT	59.788	20	148	976	1123	ATGCTGATCCCAATGGAAAT	59.204	20	TGCACCATAAACGCTAGCAA	60.412	20	143	976	1118	GCTGATCCCAATGGAAATCT	58.937	20	CAGTGTGCACCATAAACGCT	59.788	20	146	978	1123
c110081_g1	1	p2	(CA)6	12	121	132	CTCATTTACGGTGATTGTTTGA	57.692	22	ATAAACCAGTGTGGCCCTGA	60.375	20	155	15	169	CTCATTTACGGTGATTGTTTGA	57.692	22	TCAGCCATAAACCAGTGTGG	59.566	20	161	15	175	ACTCATTTACGGTGATTGTTTGA	58.552	23	ATAAACCAGTGTGGCCCTGA	60.375	20	156	14	169
c111577_g1	1	p1	(T)10	10	194	203	TTGTCGCAAAATCCACATTG	60.501	20	AAATTTTTCTGTAAGCAAAGTAACAAA	58.239	27	108	131	238	TTGTCGCAAAATCCACATTG	60.501	20	AATTTTTCTGTAAGCAAAGTAACAAA	57.121	26	107	131	237	TTGTCGCAAAATCCACATTG	60.501	20	AAATTTTTCTGTAAGCAAAGTAACAA	57.121	26	108	131	238
c30803_g1	1	p2	(AT)6	12	222	233	CGGAGATTCAAGGACGACAT	60.073	20	CAATGCCAAGGTTTTCGATT	59.938	20	200	186	385	CGGAGATTCAAGGACGACAT	60.073	20	AGGTTGCGAAGATGCAAAGT	59.882	20	148	186	333	CGGAGATTCAAGGACGACAT	60.073	20	ATTGTTTCCTGGTCCCTTCC	60.169	20	117	186	302
c17079_g1	1	p2	(GA)8	16	345	360	ACAAATGTGTTGGCACATCG	60.436	20	TCACCAAGACAATTTCACGA	57.642	20	204	224	427	ACAAATGTGTTGGCACATCG	60.436	20	CCAAGACAATTTCACGATTGA	58.611	21	201	224	424	ACAAATGTGTTGGCACATCG	60.436	20	CCAAGACAATTTCACGATTGAG	59.609	22	201	224	424
c80013_g2	1	p1	(T)11	11	340	350	ATTTGCTAATTTTTCCCCCG	60.142	20	TTGAAACCGATGTTTGACCA	59.941	20	256	128	383	TGCTAATTTTTCCCCCGTTT	60.645	20	TTGAAACCGATGTTTGACCA	59.941	20	253	131	383	TTGCTAATTTTTCCCCCGTT	60.645	20	TTGAAACCGATGTTTGACCA	59.941	20	254	130	383
c114147_g1	1	p1	(T)10	10	136	145	TGAATTCTCCGCTCAACAAA	59.395	20	TGATGACAAACATTCCTGTTCA	59.024	22	138	96	233	CATGAATTCTCCGCTCAACA	59.799	20	TGACAAACATTCCTGTTCAATCA	60.393	23	137	94	230	TTCATGAATTCTCCGCTCAA	59.35	20	TGATGACAAACATTCCTGTTCA	59.024	22	142	92	233
c61720_g1	1	p1	(A)10	10	490	499	CAGATCCAGTCCCAGATGGT	59.92	20	TGGTTTTTGCAGTTTGAGCA	60.415	20	165	394	558	ACCAGATCCAGTCCCAGATG	59.92	20	TGGTTTTTGCAGTTTGAGCA	60.415	20	167	392	558	ATGTGGTTCACCCCTGATGT	60.096	20	TGGTTTTTGCAGTTTGAGCA	60.415	20	208	351	558
c108077_g1	1	p1	(A)12	12	243	254	ATGAAGGTCAGGGAGGCATA	59.508	20	GGGACAGTTTAGACAGGTTCCA	60.395	22	130	160	289	ATGAAGGTCAGGGAGGCATA	59.508	20	CAGGGGACAGTTTAGACAGGTT	59.542	22	133	160	292	TAAGCCATGAAGGTCAGGGA	60.594	20	GGGACAGTTTAGACAGGTTCCA	60.395	22	136	154	289
c2481_g1	1	p1	(A)10	10	203	212	GGGCAACACACCTTGTCTTT	60.012	20	ATGCATGGTCATGTTGTTGG	60.249	20	179	83	261	ACAGGAGGAATCAGCCACAC	60.12	20	ATGCATGGTCATGTTGTTGG	60.249	20	211	51	261	GGGCAACACACCTTGTCTTT	60.012	20	CATGCATGGTCATGTTGTTG	59.382	20	180	83	262
c82469_g1	1	p1	(A)10	10	174	183	GGCATTCCATTAATTGTTTTCTT	58.499	23	ATGGCATACCTCGGATTTCA	60.296	20	269	27	295	GCATTCCATTAATTGTTTTCTTGA	59.42	24	ATGGCATACCTCGGATTTCA	60.296	20	268	28	295	AAGGCATTCCATTAATTGTTTTCT	59.349	24	ATGGCATACCTCGGATTTCA	60.296	20	271	25	295
c81028_g1	1	p1	(T)15	15	4237	4251	TCTGTTGGCAGATGTTTTTGA	59.307	21	TTTTTGTTTATGAAAGCGCTAAGA	59.509	24	266	4030	4295	TCTGTTGGCAGATGTTTTTGA	59.307	21	TTTTGTTTATGAAAGCGCTAAGA	58.338	23	265	4030	4294	TTGGCAGATGTTTTTGAAGTTG	60.145	22	TTTTTGTTTATGAAAGCGCTAAGA	59.509	24	262	4034	4295
c86766_g1	1	p2	(CA)6	12	951	962	CAGGAGCTAAAGCACACTTTCT	57.973	22	AGATTTCCAAACAGAGGGGC	60.443	20	265	878	1142	CAGGAGCTAAAGCACACTTTCT	57.973	22	AAACAGAGGGGCACAACATT	59.454	20	257	878	1134	ACAGGAGCTAAAGCACACTTTC	57.831	22	AGATTTCCAAACAGAGGGGC	60.443	20	266	877	1142
c83908_g5	1	p1	(T)10	10	2492	2501	TGCAAAATGTGATCTCGTGTC	59.713	21	TGGCAAATGAAATGGAAATG	59.353	20	278	2299	2576	TGCAAAATGTGATCTCGTGTC	59.713	21	CATGGCAAATGAAATGGAAA	59.353	20	280	2299	2578	TGCAAAATGTGATCTCGTGTC	59.713	21	TGGCAAATGAAATGGAAATGT	60.181	21	278	2299	2576
c86143_g2	2	p1	(T)10	10	994	1003	TCATGCATTGTGAGCCCTTA	60.22	20	TTCATGGAAATACCACATTCAAA	59.221	23	230	933	1162	AATTAAGATGGGGCTCTGGG	60.278	20	TTCATGGAAATACCACATTCAAA	59.221	23	272	891	1162	AGAATGCTACCAGCACCCAT	59.579	20	TTCATGGAAATACCACATTCAAA	59.221	23	209	954	1162
c75732_g1	1	p1	(A)10	10	777	786	AAGAGCCATGAAAACATCGG	60.074	20	TGATAATCTTTTCTTTCTGCCG	58.519	22	258	560	817	AAGAGCCATGAAAACATCGG	60.074	20	CTGATAATCTTTTCTTTCTGCCG	59.424	23	259	560	818	CAATAAAGCGTTGCATCGTG	60.273	20	TGATAATCTTTTCTTTCTGCCG	58.519	22	107	711	817
c80062_g1	1	p1	(A)13	13	756	768	GCCACCTCTTGTGCATTTTC	60.646	20	CCATGTAACTCGAGTGCTGAA	58.937	21	232	710	941	TAGTGCCACCTCTTGTGCAT	59.318	20	AAATGGAGGAAATCAAGAACGA	59.945	22	276	706	981	TAGTGCCACCTCTTGTGCAT	59.318	20	CCATGTAACTCGAGTGCTGAA	58.937	21	236	706	941
c83533_g3	1	p2	(TG)10	20	213	232	CATTTGCTTGCATGACTTGG	60.257	20	GTGAGGCAGACTGATGGACA	59.827	20	195	185	379	CATTTGCTTGCATGACTTGG	60.257	20	TGAGGCAGACTGATGGACAA	60.402	20	194	185	378	CATTTGCTTGCATGACTTGG	60.257	20	GGTGAGGCAGACTGATGGAC	60.689	20	196	185	380
c76864_g4	1	p1	(T)10	10	136	145	TTTATAACCAAAACTCCATGGCT	58.976	23	CCTCGGAGATCATAGGTTGC	59.653	20	158	74	231	TTATAACCAAAACTCCATGGCT	57.713	22	CCTCGGAGATCATAGGTTGC	59.653	20	157	75	231	GTTTATAACCAAAACTCCATGGCT	59.702	24	CCTCGGAGATCATAGGTTGC	59.653	20	159	73	231
c51749_g1	1	p1	(T)10	10	457	466	CTTGAAATTCATCGAAGTCGTC	58.836	22	TGTGCTTGAAAAACCCATTG	59.561	20	148	344	491	TTGAAATTCATCGAAGTCGTC	57.806	21	TGTGCTTGAAAAACCCATTG	59.561	20	147	345	491	ACTTGAAATTCATCGAAGTCGTC	59.65	23	TGTGCTTGAAAAACCCATTG	59.561	20	149	343	491
c86694_g1	1	p1	(T)10	10	850	859	CTAAAAATATGCACCGGGGA	59.789	20	CATGGATTTTCTACAAGCCCA	59.946	21	269	628	896	CTAAAAATATGCACCGGGGA	59.789	20	TGGATTTTCTACAAGCCCAA	58.214	20	267	628	894	CTAAAAATATGCACCGGGGA	59.789	20	GCATGGATTTTCTACAAGCCC	60.816	21	270	628	897
c75162_g2	1	p1	(T)12	12	798	809	TGAACATGCACACTTGTCAGC	60.934	21	TTCAGCCATAATACCCAGGC	59.923	20	137	745	881	CACTTCATTTCACAGGATCGAA	60.11	22	TTCAGCCATAATACCCAGGC	59.923	20	184	698	881	TTCACTTCATTTCACAGGATCG	60.11	22	TTCAGCCATAATACCCAGGC	59.923	20	186	696	881
c56671_g1	1	p2	(AT)6	12	131	142	CGCAGCAAGTGCTTAAATGT	59.136	20	TTGGGTATGCGGGATATTGT	60.038	20	147	99	245	TTACTTCGTAAATGCGCAGC	59.125	20	TTGGGTATGCGGGATATTGT	60.038	20	161	85	245	CGCAGCAAGTGCTTAAATGT	59.136	20	TTGGATTGGTTAGCTTTGGG	59.931	20	162	99	260
c66993_g1	1	p2	(AT)6	12	137	148	CTCAGCTACCAAAACCTCGG	59.869	20	CAGGGCCAGTTCTGTCTTGT	60.298	20	216	11	226	CTCAGCTACCAAAACCTCGG	59.869	20	ACAGGGCCAGTTCTGTCTTG	60.298	20	217	11	227	TGCCATGATCGAAACTTGAC	59.654	20	ACCAGGTTGGATGGTGTCAT	60.096	20	247	63	309
c81164_g3	1	c	(T)10attttattattttattttttt(A)10	41	387	427	GGCATGGTGAAAATCCAATC	60.141	20	CGCCAGTATCCTTCAAATCA	58.721	20	175	292	466	GGCATGGTGAAAATCCAATC	60.141	20	ACGCCAGTATCCTTCAAATCA	59.583	21	176	292	467	CCTTGTAGGTGGACGGTTTC	59.449	20	CGCCAGTATCCTTCAAATCA	58.721	20	122	345	466
c81654_g2	1	p3	(ATC)5	15	147	161	CTGGAGTTCTTCTGATGGGC	59.803	20	GCACACCAGTCCCAAAAAGT	60.012	20	126	75	200	CTGGAGTTCTTCTGATGGGC	59.803	20	TATGCACACCAGTCCCAAAA	59.964	20	129	75	203	TGGGCCTCTCCCTTATTTTT	59.903	20	AGGCAACAGCCATTTTGAAG	60.249	20	264	90	353
c87752_g3	2	p2	(AT)6	12	1103	1114	CCACCAGGATTTTGGAATTG	60.162	20	GTGGCAATGCAGTTAATTCG	59.186	20	254	941	1194	CGGAAATGTAATACGCCCAC	60.209	20	GTGGCAATGCAGTTAATTCG	59.186	20	270	925	1194	TGTAATACGCCCACCAGGAT	60.214	20	GTGGCAATGCAGTTAATTCG	59.186	20	264	931	1194
c121617_g1	1	p2	(CA)6	12	172	183	CACTCCTATCGTTTCTCAAGGA	58.461	22	TCTGTCATTCACACACACACG	59.166	21	177	33	209	ACACTCCTATCGTTTCTCAAGGA	59.291	23	TCTGTCATTCACACACACACG	59.166	21	178	32	209	CCCTTCTAATATGTGGTTCCAA	58.001	22	TCTGTCATTCACACACACACG	59.166	21	209	1	209
c87723_g4	1	p1	(T)10	10	501	510	TCCTTGCAGACAGCATCTTG	60.136	20	TTCTCCTTAATGGAAATGGGA	58.495	21	115	474	588	TCCTTGCAGACAGCATCTTG	60.136	20	CTTCTCCTTAATGGAAATGGGA	59.437	22	116	474	589	CACAATTCCTTGCAGACAGC	59.445	20	TTCTCCTTAATGGAAATGGGA	58.495	21	121	468	588
c39444_g1	1	p1	(T)10	10	125	134	TATATGGCTGCCCTGGAATC	59.885	20	TGATTTTGGAAGTCTTGCCC	60.051	20	166	10	175	GCCCTGGAATCAAATCAAAC	59.368	20	TGATTTTGGAAGTCTTGCCC	60.051	20	157	19	175	CATATATGGCTGCCCTGGAA	60.817	20	TGATTTTGGAAGTCTTGCCC	60.051	20	168	8	175
c80417_g1	2	c	(AC)7tctctctcaaccacacacacaatatttctatctcacgcacatgcctacacacacaacacactacttcacgtacgacaa(AC)9	110	143	252	AAATGCAGTTTCTTAGCACGC	59.554	21	GTGCAAGACGCTTTCTACCC	59.882	20	251	119	369	AAATGCAGTTTCTTAGCACGC	59.554	21	CAAGACGCTTTCTACCCCTG	59.869	20	248	119	366	AAATGCAGTTTCTTAGCACGC	59.554	21	TGTTGTGCAAGACGCTTTCT	59.64	20	255	119	373
c97557_g1	1	p2	(TG)6	12	55	66	CGATGGAGTTTTGGTTGGTT	59.83	20	TGCCATCGGTATTTTAGCCT	59.569	20	160	5	164	GACGATGGAGTTTTGGTTGG	60.353	20	TGCCATCGGTATTTTAGCCT	59.569	20	162	3	164	TGACGATGGAGTTTTGGTTG	59.541	20	TGCCATCGGTATTTTAGCCT	59.569	20	163	2	164
c86533_g1	1	c	(T)10gttttaaaaataggaacaaattaaaattgtcattgctgtcagtatttgaagggtttttaacctgtaaaaatt(A)10	92	2913	3004	CCTCCAAAGAAGAATGCCAA	60.184	20	AAGGAAATGGTGGCAAACAG	59.971	20	188	2884	3071	TCCTCCAAAGAAGAATGCCA	60.713	20	AAGGAAATGGTGGCAAACAG	59.971	20	189	2883	3071	TTCCTCCAAAGAAGAATGCC	59.244	20	AAGGAAATGGTGGCAAACAG	59.971	20	190	2882	3071
c87665_g1	1	p1	(T)10	10	164	173	CAAAATTCCATTTGTTTACGCA	59.876	22	TTATCACCCATTTCGCCTTC	59.901	20	167	120	286	CAAAATTCCATTTGTTTACGCA	59.876	22	TTTATCACCCATTTCGCCTT	59.411	20	168	120	287	CAAAATTCCATTTGTTTACGCA	59.876	22	TTTTATCACCCATTTCGCCT	59.411	20	169	120	288
c65932_g1	1	p1	(T)10	10	839	848	CGGGTAATTAGGGGTGTGAC	59.17	20	GCCTGCCAGACATAAAAAGC	59.851	20	268	815	1082	ACGGGTAATTAGGGGTGTGA	59.17	20	GCCTGCCAGACATAAAAAGC	59.851	20	269	814	1082	CGGGTAATTAGGGGTGTGAC	59.17	20	CCTGCCAGACATAAAAAGCC	59.708	20	267	815	1081
c79239_g1	1	p1	(A)10	10	1315	1324	GCCATGCTAACACATTCCCT	59.962	20	GTCATGCTCAACAAAGGGGT	59.973	20	210	1165	1374	GCCATGCTAACACATTCCCT	59.962	20	ATGCTCAACAAAGGGGTCAG	60.111	20	207	1165	1371	TGCTGCCATGCTAACACATT	60.288	20	GTCATGCTCAACAAAGGGGT	59.973	20	214	1161	1374
c91272_g1	1	p1	(A)10	10	318	327	CAGGGGTTTGAGTATCACTGC	59.607	21	CCTGGCTGGTATTTCTCAACA	60.118	21	177	274	450	TCTACCTGAAACAGGGGTTTG	59.084	21	CCTGGCTGGTATTTCTCAACA	60.118	21	188	263	450	TTCTACCTGAAACAGGGGTTTG	60.377	22	CCTGGCTGGTATTTCTCAACA	60.118	21	189	262	450
c87117_g1	1	p1	(A)11	11	131	141	CCACAATGATGGCTTGCATA	60.488	20	TGTGACCCGGTACATTTTGTT	60.139	21	133	87	219	CCACAATGATGGCTTGCATA	60.488	20	TGTGACCCGGTACATTTTGT	58.749	20	133	87	219	CCACAATGATGGCTTGCATA	60.488	20	GACCCGGTACATTTTGTTTCA	59.716	21	130	87	216
c87117_g1	2	p1	(T)16	16	386	401	GGTCACATGACCCAAACAAA	59.241	20	GAATCCTGCAACGGTTATGG	60.331	20	256	213	468	GGTCACATGACCCAAACAAA	59.241	20	TGAATCCTGCAACGGTTATG	59.542	20	257	213	469	TGAAACAAAATGTACCGGGTC	59.716	21	GAATCCTGCAACGGTTATGG	60.331	20	273	196	468
c87117_g1	3	p2	(TC)7	14	1889	1902	TGTCTACAATTCACCAGGTAAGAAA	59.15	25	ATGGGGATTGCTTTGTGTGT	60.24	20	273	1837	2109	TGTCTACAATTCACCAGGTAAGAA	57.88	24	ATGGGGATTGCTTTGTGTGT	60.24	20	273	1837	2109	TCAAGATCAGGCCCTTCCTA	59.767	20	GAATGCATGAGAGATAGATTGATG	57.859	24	280	1688	1967
c79676_g1	1	p1	(T)11	11	567	577	TCTGCATACTGAAAAGCCAGTC	59.522	22	ATGTCTGCCACAATTCGATG	59.527	20	114	542	655	TCTGCATACTGAAAAGCCAGTC	59.522	22	TTATTCAACCTTGCTTGGCA	59.301	20	181	542	722	TTCTGCATACTGAAAAGCCAG	58.187	21	ATGTCTGCCACAATTCGATG	59.527	20	115	541	655
c83577_g1	1	p1	(A)11	11	338	348	AAGATTCAGAAGCCGGTGAG	59.43	20	ACATGGGTTTCATCCACGAT	60.057	20	279	256	534	TTTGGCAAGATTCAGAAGCC	60.331	20	CCCCAGGAACAAATTATCCA	59.617	20	179	250	428	TTTGGCAAGATTCAGAAGCC	60.331	20	CATCCACGATGAAGGGAAAG	60.452	20	275	250	524
c41495_g1	1	p1	(T)10	10	209	218	CCCACTTCAGCACCAAGATT	60.111	20	GGGATTAACTTTGCTCCCTG	58.646	20	202	46	247	CCCACTTCAGCACCAAGATT	60.111	20	GGGATTAACTTTGCTCCCTGT	59.473	21	202	46	247	CCCACTTCAGCACCAAGATT	60.111	20	AACTTTGCTCCCTGTCATCA	58.287	20	196	46	241
c79498_g1	1	p1	(T)10	10	521	530	TCAATGTTGTTGATAGGCCG	59.542	20	CCCCTCTATTTTGAAGAAGCG	60.203	21	230	378	607	TTCAGCAAACACTTTGCACC	59.888	20	TGGGTTTCACAATTGGTTTTT	59.211	21	248	307	554	TCAATGTTGTTGATAGGCCG	59.542	20	TCTGGGTTTCACAATTGGTTT	59.322	21	179	378	556
c81826_g1	1	p2	(TG)6	12	2275	2286	AGCAGTTGTTCTGTCCTCGG	60.444	20	TTAACACAAGCAATGCCAGG	59.729	20	279	2186	2464	AGCAGTTGTTCTGTCCTCGG	60.444	20	CACAAGCAATGCCAGGATAA	59.688	20	275	2186	2460	AGCAGTTGTTCTGTCCTCGG	60.444	20	AACACAAGCAATGCCAGGAT	60.526	20	277	2186	2462
c29628_g1	1	p4	(ATCC)5	20	80	99	TCACATTTGCACAGTTGTCATT	59.101	22	ACAAAGTGCACTGTCCTTTCAA	59.819	22	100	39	138	TCACATTTGCACAGTTGTCATT	59.101	22	GACAAAGTGCACTGTCCTTTCA	60.334	22	101	39	139	TCACATTTGCACAGTTGTCATT	59.101	22	ACAAAGTGCACTGTCCTTTCA	58.411	21	100	39	138
c82881_g1	1	p2	(AT)7	14	1716	1729	TCCCCTTGTTTGATGTCCTC	59.903	20	TGATTTGTTATCTCCCTTGTTTCA	59.878	24	267	1536	1802	TCCCCTTGTTTGATGTCCTC	59.903	20	TGACAATTTGATTTGTTATCTCCC	59.272	24	275	1536	1810	TCCCCTTGTTTGATGTCCTC	59.903	20	TCTCCCTTGTTTCAAATAAACTCA	59.203	24	257	1536	1792
c81208_g1	1	p1	(T)11	11	3571	3581	CTAGCCTTCCTGGACAGTGG	59.861	20	GACATCTGTCTTGGTTGTCTGC	59.775	22	159	3490	3648	CCTAGCCTTCCTGGACAGTG	59.861	20	GACATCTGTCTTGGTTGTCTGC	59.775	22	160	3489	3648	GAATTCACCAGCACCTAGCC	59.7	20	GACATCTGTCTTGGTTGTCTGC	59.775	22	173	3476	3648
c86305_g1	1	p1	(T)10	10	72	81	AGGAACGACATGGAAATTTTG	58.938	21	TCCTGTTTTCCTCAGCATTTT	58.823	21	177	20	196	GAACGACATGGAAATTTTGG	57.916	20	CCTGTTTTCCTCAGCATTTTC	58.823	21	174	22	195	GAACGACATGGAAATTTTGG	57.916	20	TCCTGTTTTCCTCAGCATTTT	58.823	21	175	22	196
c1249_g1	1	p2	(GA)6	12	374	385	AGAAAGCCAAGGGATCAACC	60.443	20	CGTACGCGAAGCATTATCAA	59.864	20	151	337	487	AGAAAGCCAAGGGATCAACC	60.443	20	AGCGTACGCGAAGCATTATC	60.393	20	153	337	489	AGAAAGCCAAGGGATCAACC	60.443	20	GAGCGTACGCGAAGCATTAT	60.393	20	154	337	490
c67582_g1	1	p1	(A)10	10	225	234	TGCAAGCAATAACATCCACC	59.548	20	GCAATGATGCTGGTTTTAATGTA	59.06	23	263	153	415	TGCAAGCAATAACATCCACC	59.548	20	AGCAATGATGCTGGTTTTAATGTA	59.93	24	264	153	416	GCAAGCAATAACATCCACCA	59.548	20	TGTATTCCAGAAATCAAACCCT	57.608	22	196	154	349
c85356_g1	1	p2	(AC)10	20	239	258	CAATATTTCGCAGAAAGGGC	59.682	20	CCTGCTTAGAATTTTGAGACAACA	59.828	24	260	110	369	CAGAAAGGGCGAAAATGTCT	59.312	20	CCTGCTTAGAATTTTGAGACAACA	59.828	24	250	120	369	ATATTTCGCAGAAAGGGCG	60.181	19	CCTGCTTAGAATTTTGAGACAACA	59.828	24	258	112	369
c85356_g1	2	p1	(T)11	11	649	659	CCCCAATAGCAACAAGGAAA	59.931	20	CATGCCTTACACCTGTTTGTG	59.108	21	269	516	784	TTTCCCCAATAGCAACAAGG	59.931	20	CATGCCTTACACCTGTTTGTG	59.108	21	272	513	784	CCCCAATAGCAACAAGGAAA	59.931	20	ACATGCCTTACACCTGTTTGTG	59.958	22	270	516	785
c85356_g1	3	p1	(T)11	11	861	871	TGGCATGGTTCATTTGTTGA	60.915	20	TCCTCCAGCAACAAATATTTACA	58.687	23	277	809	1085	TGGCATGGTTCATTTGTTGA	60.915	20	GTCCTCCAGCAACAAATATTTACA	59.457	24	278	809	1086	GGCATGGTTCATTTGTTGATT	59.682	21	TCCTCCAGCAACAAATATTTACA	58.687	23	276	810	1085
c22209_g1	1	p1	(A)10	10	47	56	CAGAAATATTTATTAGGTGGGTTTCA	58.883	26	TTTCAGTCTCAAAATACCAGCA	57.573	22	153	8	160	CAGAAATATTTATTAGGTGGGTTTCAC	59.546	27	TTTCAGTCTCAAAATACCAGCA	57.573	22	153	8	160	ACAGAAATATTTATTAGGTGGGTTTCA	59.546	27	TTTCAGTCTCAAAATACCAGCA	57.573	22	154	7	160
c85614_g1	1	p1	(A)10	10	2807	2816	ATGGTTGTGCTTAGCCTCCA	60.657	20	TTGCATGATACAATTTTGCATTT	59.403	23	205	2783	2987	ATGGTTGTGCTTAGCCTCCA	60.657	20	CATTTTGCATGATACAATTTTGC	59.403	23	209	2783	2991	AATGGTTGTGCTTAGCCTCC	59.198	20	TTGCATGATACAATTTTGCATTT	59.403	23	206	2782	2987
c77549_g1	1	p1	(T)10	10	591	600	TTGCAAAAGGAGCGAGATTT	59.96	20	CCGGACCTAACACCATGTTC	60.232	20	263	446	708	TCTTGCAAAAGGAGCGAGAT	60.096	20	CCGGACCTAACACCATGTTC	60.232	20	265	444	708	TTGCAAAAGGAGCGAGATTT	59.96	20	TGAGGAAGGCGACGTTTAAT	59.708	20	188	446	633
c73436_g1	1	p1	(T)10	10	896	905	TTGGATTTTATTTTCACAAGGGA	59.715	23	CACATTTGCTCTTGCAGCAT	60.019	20	173	870	1042	TTGGATTTTATTTTCACAAGGGA	59.715	23	ACACGCAAATCCAGTGACAA	60.16	20	235	870	1104	TTGGATTTTATTTTCACAAGGGA	59.715	23	CTCACATTTGCTCTTGCAGC	59.746	20	175	870	1044
c83552_g2	1	p2	(TG)6	12	1460	1471	TGATGGCTCATGCAATTTGT	60.08	20	AGAGAGGCAAAACTGAGGCA	60.134	20	156	1343	1498	TGATGGCTCATGCAATTTGT	60.08	20	GAGAGGCAAAACTGAGGCAA	60.517	20	155	1343	1497	CATGCAATTTGTTTGGGGTT	60.597	20	AGAGAGGCAAAACTGAGGCA	60.134	20	148	1351	1498
c83552_g2	2	p1	(T)13	13	4734	4746	AGCACTGGGTGCCTAGAAAG	59.496	20	GGGCAGTTGCTATGACGATT	60.103	20	237	4682	4918	AGCACTGGGTGCCTAGAAAG	59.496	20	CCTGCAAATACAAGGGCAGT	60.132	20	250	4682	4931	GCACTGGGTGCCTAGAAAGT	59.357	20	GGGCAGTTGCTATGACGATT	60.103	20	236	4683	4918
c62760_g1	1	p1	(T)11	11	431	441	TGCCATGTTAAAGGAATCTGC	60.089	21	CTGCATCCTGCAAAATATGAA	58.783	21	100	380	479	TGCCATGTTAAAGGAATCTGC	60.089	21	CTGCATCCTGCAAAATATGAAC	59.614	22	100	380	479	TGCCATGTTAAAGGAATCTGC	60.089	21	ACTGCATCCTGCAAAATATGAA	59.614	22	101	380	480
c85445_g3	1	p1	(T)10	10	395	404	GAAAATGCTATTTCCGCTCG	59.816	20	CCTGTTAAATCTCCCAGGCA	60.066	20	236	222	457	TGTCGAGCTTCTTTTTGCCT	60.132	20	TCTCCCAGGCAGTTATTGCT	59.836	20	165	284	448	TGTCGAGCTTCTTTTTGCCT	60.132	20	TCCCAGGCAGTTATTGCTTC	60.214	20	163	284	446
c86211_g1	1	p2	(AC)6	12	767	778	CACAGCCTAAATGCTTCTTGC	60.032	21	TGGGGATGTTCAGCTTTCA	60.185	19	280	588	867	CACAGCCTAAATGCTTCTTGC	60.032	21	GGGGATGTTCAGCTTTCAAAT	60.313	21	279	588	866	CCACAGCCTAAATGCTTCTTG	59.89	21	GGGGATGTTCAGCTTTCAAAT	60.313	21	280	587	866
c70946_g1	1	p1	(T)12	12	416	427	CATAGGAAATGATTGTGCATTTTT	59.318	24	TGGATTGTCTGGTCTACGTTTG	60.03	22	279	389	667	CATAGGAAATGATTGTGCATTTT	58.079	23	TGGATTGTCTGGTCTACGTTTG	60.03	22	279	389	667	ACATAGGAAATGATTGTGCATTTTT	60.028	25	TGGATTGTCTGGTCTACGTTTG	60.03	22	280	388	667
c79854_g1	2	p1	(A)11	11	818	828	GCAAAAATGGATGGCAATTTA	59.797	21	GGTTAGAGGCAAATTGTTGTTTT	58.665	23	279	639	917	GCAAAAATGGATGGCAATTTA	59.797	21	AGGTTAGAGGCAAATTGTTGTTTT	59.519	24	280	639	918	GCAAAAATGGATGGCAATTTA	59.797	21	GGTTAGAGGCAAATTGTTGTTT	57.381	22	279	639	917
c81285_g2	1	p2	(TG)6	12	1790	1801	CCTTCACCTGGTAAACATCCA	59.838	21	TTGATGGGCATGCAGTAAAC	59.548	20	203	1643	1845	CCTTCACCTGGTAAACATCCA	59.838	21	GTTGATGGGCATGCAGTAAA	59.548	20	204	1643	1846	GGCACATTAGAGTTGTCCAGC	59.755	21	TTGATGGGCATGCAGTAAAC	59.548	20	165	1681	1845
c86810_g1	2	p1	(A)10	10	609	618	TTTTTGCCTCCGTTTATGTTT	58.664	21	AAGTCATCTACTGCATTGTGGG	59.125	22	217	585	801	AAGATTTTTGCCTCCGTTTATG	59.52	22	AAGTCATCTACTGCATTGTGGG	59.125	22	221	581	801	TTTTTGCCTCCGTTTATGTTT	58.664	21	AAGTCATCTACTGCATTGTGGGT	59.942	23	217	585	801
c37024_g1	1	p1	(T)10	10	1286	1295	CCTTAGCCAATCAGAGCTGG	59.971	20	TTTCAAAAGTGACTTGCCTGA	58.54	21	167	1154	1320	CCTTAGCCAATCAGAGCTGG	59.971	20	TCAAAAGTGACTTGCCTGAA	57.023	20	165	1154	1318	CCTTAGCCAATCAGAGCTGG	59.971	20	TTCAAAAGTGACTTGCCTGA	57.023	20	166	1154	1319
c74278_g1	1	p2	(TA)6	12	53	64	AAGGCCAATCACAAAGTATTCAA	59.891	23	AACTTGGGCACTTGTGTTCC	60.012	20	104	5	108	AGGCCAATCACAAAGTATTCAA	58.629	22	AACTTGGGCACTTGTGTTCC	60.012	20	103	6	108	AAGGCCAATCACAAAGTATTCA	58.629	22	AACTTGGGCACTTGTGTTCC	60.012	20	104	5	108
c72044_g1	1	c	(A)16ttaaaaat(A)16	40	2252	2291	TGCAAATGTGTAGGGAGACAA	59.184	21	TTCAAAAACCGACCAAAACC	59.817	20	245	2158	2402	TTGCAAATGTGTAGGGAGACA	59.184	21	TTCAAAAACCGACCAAAACC	59.817	20	246	2157	2402	TGCAAATGTGTAGGGAGACAA	59.184	21	ATTGCCAATGTCCCAAAGAA	60.309	20	221	2158	2378
c104873_g1	1	p1	(T)10	10	130	139	ATATCGCGCTCTTGGTTCTG	60.374	20	AAGCGTTGAAAATGCCAAAA	60.599	20	130	33	162	CAGATATCGCGCTCTTGGTT	60.374	20	AAGCGTTGAAAATGCCAAAA	60.599	20	133	30	162	ATATCGCGCTCTTGGTTCTG	60.374	20	TAAGCGTTGAAAATGCCAAA	59.328	20	131	33	163
c75924_g1	1	p1	(T)10	10	57	66	GCGGTAACTATTTACTCTCAAATTTAT	57.042	27	TTTTGCTGCAATAACATGGG	59.562	20	277	1	277	GCGGTAACTATTTACTCTCAAATTTAT	57.042	27	GCTGCAATAACATGGGCATT	60.867	20	273	1	273	GCGGTAACTATTTACTCTCAAATTTAT	57.042	27	ATTTTGCTGCAATAACATGGG	59.846	21	278	1	278
c65993_g1	1	p1	(T)15	15	498	512	AATGCCAGTGATTGTAGGGAA	59.443	21	TCAATCATGCTTTCAACTTTTCA	59.75	23	280	398	677	TGCCAGTGATTGTAGGGAAT	58.019	20	TCAATCATGCTTTCAACTTTTCA	59.75	23	278	400	677	ATGCCAGTGATTGTAGGGAA	58.019	20	TCAATCATGCTTTCAACTTTTCA	59.75	23	279	399	677
c86816_g1	1	p1	(A)10	10	433	442	TGCAATTTGTTTTGACAGCA	58.882	20	AACCCGTATGGCATCATACAA	60.089	21	258	216	473	TTGCAATTTGTTTTGACAGCA	60.28	21	AACCCGTATGGCATCATACAA	60.089	21	259	215	473	TGCAATTTGTTTTGACAGCA	58.882	20	ACCCGTATGGCATCATACAA	58.723	20	257	216	472
c74447_g1	1	p3	(CTT)5	15	654	668	AGGCAGCAGGTGCTTGTAAT	59.904	20	CTCTGCTAACCTGGCCTTTG	60.008	20	217	510	726	GTTTTGCCACAAGCTGGAAT	60.118	20	CTCTGCTAACCTGGCCTTTG	60.008	20	168	559	726	AGGCAGCAGGTGCTTGTAAT	59.904	20	ACCAGATTCATCGAAATCGC	60.043	20	266	510	775
c86180_g2	1	p1	(A)10	10	3190	3199	AAAAATGTGCTTGTGGTGCC	60.934	20	CCCCAAGAACACATACACAATG	60.147	22	207	3088	3294	AATGTGCTTGTGGTGCCAT	59.983	19	CCCCAAGAACACATACACAATG	60.147	22	204	3091	3294	GTGCTTGTGGTGCCATTTC	60.112	19	CCCCAAGAACACATACACAATG	60.147	22	201	3094	3294
c8261_g1	1	p1	(A)11	11	156	166	CTTTTCCCTCTCACAGTCCG	59.837	20	AGGGTGATGCATGTTTGACA	59.967	20	213	105	317	ATGTAAATGTGCCAGGGGAA	60.192	20	AGGGTGATGCATGTTTGACA	59.967	20	250	68	317	CCCTCTCACAGTCCGAAAGA	60.377	20	AGGGTGATGCATGTTTGACA	59.967	20	208	110	317
c10369_g1	1	p1	(T)10	10	225	234	CACACAGGGTGATAATCTTTCG	59.494	22	TGGTACAAATCTGAAATGCAGC	60.138	22	174	196	369	CACACAGGGTGATAATCTTTCGT	60.289	23	TGGTACAAATCTGAAATGCAGC	60.138	22	174	196	369	ACACACAGGGTGATAATCTTTCG	60.289	23	TGGTACAAATCTGAAATGCAGC	60.138	22	175	195	369
c84422_g1	1	p1	(A)10	10	1421	1430	TGCTCGCATAACAAACATGC	60.817	20	GCAGCATCCAATGGGTTTAC	60.339	20	220	1358	1577	CTCGCATAACAAACATGCAAA	59.756	21	GCATGGTTTTTCAACAGGGT	59.836	20	174	1360	1533	TCGCATAACAAACATGCAAA	58.754	20	GCATGGTTTTTCAACAGGGT	59.836	20	173	1361	1533
c4902_g1	2	p1	(T)11	11	171	181	GGCCTACTTATTCCGGGTTC	59.799	20	TCGATTGGCTAGTTCATGCT	58.477	20	176	63	238	GGCCTACTTATTCCGGGTTC	59.799	20	CATCGATTGGCTAGTTCATGC	60.621	21	178	63	240	GGCCTACTTATTCCGGGTTC	59.799	20	ATGGTACACATCGATTGGCT	57.892	20	186	63	248
c83789_g1	1	p1	(A)12	12	671	682	AGTGAAACGGGCCATTGATA	60.331	20	ACACATGGGCTATGGGATCA	61.159	20	280	512	791	AGTGAAACGGGCCATTGATA	60.331	20	CACATGGGCTATGGGATCA	60.299	19	279	512	790	GTGAAACGGGCCATTGATA	59.34	19	ACACATGGGCTATGGGATCA	61.159	20	279	513	791
c13980_g1	1	p1	(T)10	10	118	127	TGGGGTAACAAATGATGTCAAA	60.089	22	TGAAGTCAGGGAGCAAACAA	59.415	20	123	39	161	TGGGGTAACAAATGATGTCAA	58.733	21	TGAAGTCAGGGAGCAAACAA	59.415	20	123	39	161	CTGGGGTAACAAATGATGTCAA	59.724	22	TGAAGTCAGGGAGCAAACAA	59.415	20	124	38	161
c82682_g2	1	p1	(T)11	11	898	908	AGTCAGCATGGACGAACACA	60.319	20	TGAGCCCTAAAGACACAACTGA	59.914	22	264	841	1104	AGTCAGCATGGACGAACACA	60.319	20	TGAATGAGCCCTAAAGACACAA	59.747	22	268	841	1108	AGTCAGCATGGACGAACACA	60.319	20	TTGAATGAGCCCTAAAGACACA	59.747	22	269	841	1109
c77004_g1	1	p1	(A)11	11	768	778	CATTTCTGCGCAGTAGGACA	60.011	20	TCCCCTTTCAGTTCATGGTT	59.381	20	228	667	894	GGCCAAGAACATTTGCATTT	59.945	20	TCCCCTTTCAGTTCATGGTT	59.381	20	243	652	894	GGCCAAGAACATTTGCATTT	59.945	20	GCCTGTTAATATTGCGCGAG	60.739	20	280	652	931
c77004_g1	2	p1	(A)12	12	1089	1100	ACCCCGTCCCCATCTAATAA	60.391	20	TTGGTTGCTGTGAATGTTCG	60.699	20	193	1064	1256	AACCCCGTCCCCATCTAATA	60.391	20	TTGGTTGCTGTGAATGTTCG	60.699	20	194	1063	1256	CCCCGTCCCCATCTAATAAA	60.864	20	TTGGTTGCTGTGAATGTTCG	60.699	20	192	1065	1256
c77004_g1	3	p1	(T)10	10	1669	1678	GCACAAACACATTGGACCAG	60.008	20	TTTAGGTCTCACATGGAACAGTG	59.156	23	280	1482	1761	GCACAAACACATTGGACCAG	60.008	20	TTAGGTCTCACATGGAACAGTG	57.731	22	279	1482	1760	GCACAAACACATTGGACCAG	60.008	20	GGTCTCACATGGAACAGTGTAGAA	60.456	24	276	1482	1757
c116870_g1	1	p1	(T)11	11	37	47	TTTCTTTGTAAATCCTAGCAGAAATG	59.326	26	GCAATCATTCCTCAGCCAGT	60.226	20	200	1	200	TTCTTTGTAAATCCTAGCAGAAATG	58.188	25	GCAATCATTCCTCAGCCAGT	60.226	20	199	2	200	TTTCTTTGTAAATCCTAGCAGAAATG	59.326	26	AGCTGCAATCATTCCTCAGC	60.514	20	204	1	204
c26471_g1	1	p2	(AT)6	12	97	108	TGGTTGTGTTCTGATTCTTCACTT	60.075	24	TGCAAAGAAACAAAATTGGATG	59.979	22	173	2	174	TGGTTGTGTTCTGATTCTTCACTT	60.075	24	CATGCAAAGAAACAAAATTGGA	59.979	22	175	2	176	TGGTTGTGTTCTGATTCTTCACTT	60.075	24	TCATGCAAAGAAACAAAATTGG	59.979	22	176	2	177
c82385_g1	1	p1	(T)11	11	1102	1112	CCTGGGACTTGGAGAGTGAA	60.229	20	TTTGGTTGAGAATTCATGCG	59.664	20	269	949	1217	CCTGGGACTTGGAGAGTGAA	60.229	20	GAATTCATGCGGTATGCTCA	59.652	20	260	949	1208	CCTGGGACTTGGAGAGTGAA	60.229	20	TGAGAATTCATGCGGTATGC	59.652	20	263	949	1211
c74691_g2	1	p1	(A)10	10	146	155	CACAAAATGTGATGCCTTTGA	59.576	21	TTTTTCAAGCAGTAACTTGCCA	59.925	22	124	59	182	TCACAAAATGTGATGCCTTTG	59.576	21	TTTTTCAAGCAGTAACTTGCCA	59.925	22	125	58	182	CACAAAATGTGATGCCTTTGA	59.576	21	TTTTCAAGCAGTAACTTGCCA	58.619	21	123	59	181
c77913_g2	1	p1	(A)10	10	512	521	TCTACCCCAAAAACCCACAG	59.824	20	TTGACACTGTGGTGACCGTT	60.047	20	219	340	558	TCTACCCCAAAAACCCACAG	59.824	20	TTTGACACTGTGGTGACCGT	60.047	20	220	340	559	GGATGTGAAGCACATGGAGA	59.637	20	TTGACACTGTGGTGACCGTT	60.047	20	101	458	558
c77913_g2	2	p2	(AT)8	16	1342	1357	CAAAACCACAAATGCAGGAG	59.17	20	AATTGCACTGACGTGGATGA	60.12	20	278	1190	1467	CAAAACCACAAATGCAGGAG	59.17	20	GAATTGCACTGACGTGGATG	60.12	20	279	1190	1468	GCAAAACCACAAATGCAGG	60.104	19	AATTGCACTGACGTGGATGA	60.12	20	279	1189	1467
c61454_g1	1	p1	(A)10	10	857	866	TTCCTAAAAATCAGTGCTTTGC	58.567	22	AGGCAACCAAATTTGTCATGT	59.35	21	171	732	902	TTCCTAAAAATCAGTGCTTTGC	58.567	22	GGCAACCAAATTTGTCATGT	58.326	20	170	732	901	TCCTAAAAATCAGTGCTTTGC	57.21	21	AGGCAACCAAATTTGTCATGT	59.35	21	170	733	902
c79957_g2	1	p1	(T)10	10	4154	4163	GTTGTCCATTGAACACACGC	60.016	20	GGACAGCACATCCCCTATGT	59.81	20	245	4043	4287	GTTGTCCATTGAACACACGC	60.016	20	GTTATGGGACAGCACATCCC	60.203	20	251	4043	4293	GTTGTCCATTGAACACACGC	60.016	20	ACAAAAACCACCCACTTCCA	60.246	20	200	4043	4242
c80261_g1	2	p2	(TA)8	16	3134	3149	TTACCTTCAACCCTGATGCC	59.933	20	ATGTGGAATGTGTTCCAACG	59.267	20	271	2970	3240	TTACCTTCAACCCTGATGCC	59.933	20	TGTGGAATGTGTTCCAACGA	60.98	20	270	2970	3239	CGATGTCCGTGGATGATGTA	60.353	20	ATGTGGAATGTGTTCCAACG	59.267	20	232	3009	3240
c83992_g1	1	p2	(TG)7	14	951	964	ACATTCGACCCTCAGCAAAA	60.636	20	GCTTCCATGGACTGACACCT	60.12	20	226	822	1047	ACATTCGACCCTCAGCAAAA	60.636	20	AGCTTCCATGGACTGACACC	60.12	20	227	822	1048	ACATTCGACCCTCAGCAAAA	60.636	20	CGTATCCTTTTCCAAGCGAG	59.839	20	278	822	1099
c123210_g1	1	p2	(AG)6	12	133	144	GAGAGAGGGCGAGACAACAC	59.993	20	CCCTGGGTCAAGGTGAGTTA	59.959	20	155	67	221	TACGCAGTGAAAGACCATGC	59.871	20	CCCTGGGTCAAGGTGAGTTA	59.959	20	194	28	221	AGAGAGAGGGCGAGACAACA	60.135	20	CCCTGGGTCAAGGTGAGTTA	59.959	20	156	66	221
c6254_g1	1	p1	(T)11	11	109	119	ACAGGAAGAGAGTCGGCCTT	60.393	20	AAACTGTACCGCGCTGAAAT	59.775	20	138	70	207	CAGGAAGAGAGTCGGCCTTA	59.569	20	AAACTGTACCGCGCTGAAAT	59.775	20	137	71	207	ACAGGAAGAGAGTCGGCCTT	60.393	20	AACTGTACCGCGCTGAAATC	60.278	20	137	70	206
c85065_g1	1	p3	(TTC)5	15	2554	2568	ATGGTGAGCCAGTTCATTCC	59.934	20	GCTGAAAAAGTCACATGCCA	59.847	20	202	2474	2675	TCCAGACTGCATCATTTCCA	60.201	20	GCTGAAAAAGTCACATGCCA	59.847	20	185	2491	2675	ATGGTGAGCCAGTTCATTCC	59.934	20	CGAGAACTTGCTGAGCTGAA	59.465	20	216	2474	2689
c83134_g3	1	c	(T)10gcaatttgccaaacgttgctacaaacacgcatttggcccagaag(T)10	64	67	130	ATGCACCATTTTTACCCCAA	60.053	20	TTTCTAGGGTGACCCATTGC	59.933	20	200	4	203	AATGCACCATTTTTACCCCA	60.053	20	TTTCTAGGGTGACCCATTGC	59.933	20	201	3	203	ATGCACCATTTTTACCCCAA	60.053	20	TTGCCATCCACTTTTGTCTG	59.691	20	184	4	187
c29839_g1	1	p1	(A)12	12	126	137	AATTGTTTTTGGGAGTTGCG	59.975	20	AACAGCCAAGTTTGTTGCCT	59.78	20	143	78	220	AATTGTTTTTGGGAGTTGCG	59.975	20	AGACCGTCGTAACTGCTTCC	59.357	20	109	78	186	AATTGTTTTTGGGAGTTGCG	59.975	20	AGACCTTGAAAAGACCGTCG	59.328	20	120	78	197
c60731_g1	2	p1	(A)10	10	133	142	GGGGGTGGTGTTAAGGTT	57.1	18	TCCGATTTGATTTCTTTTAATTTTG	59.769	25	269	12	280	GGGGGTGGTGTTAAGGTT	57.1	18	CCGATTTGATTTCTTTTAATTTTG	58.265	24	268	12	279	GGGGGTGGTGTTAAGGTT	57.1	18	TTTTAATTTTGTTTTTGCTGATTGA	59.174	25	255	12	266
c74819_g1	1	p1	(T)13	13	281	293	CTGACCCTTGGACTACCAGC	59.721	20	AAATTTGGTCTTTTTGATGCG	59.111	21	216	102	317	CTGACCCTTGGACTACCAGC	59.721	20	TGAAATTGATTTGGCCTTACC	58.932	21	250	102	351	CTGACCCTTGGACTACCAGC	59.721	20	TGAAATTGATTTGGCCTTACCT	59.844	22	250	102	351
c84946_g1	1	p1	(A)11	11	655	665	AATGCTTGCGTATTCACAATTT	58.701	22	CCCATATCAAAATGGGCAGT	59.645	20	267	560	826	AATGCTTGCGTATTCACAATTT	58.701	22	ACCCATATCAAAATGGGCAG	59.645	20	268	560	827	ATGCTTGCGTATTCACAATTT	57.351	21	CCCATATCAAAATGGGCAGT	59.645	20	266	561	826
c68618_g1	1	p3	(TTG)5	15	70	84	TGGCCTTAGATTTTGGTCTTACA	60.01	23	TACTTCACCGTCCGTCACAG	59.745	20	238	20	257	TGGCCTTAGATTTTGGTCTTACA	60.01	23	GTACTTCACCGTCCGTCACA	59.597	20	239	20	258	TGGCCTTAGATTTTGGTCTTACA	60.01	23	GGTACTTCACCGTCCGTCAC	60.431	20	240	20	259
c68618_g1	2	p2	(AC)6	12	986	997	TGATGCCAGTGTCTGTTGGT	60.162	20	TTTTTGGGTGCAATGTTCAG	59.561	20	151	909	1059	GTGATGCCAGTGTCTGTTGG	60.162	20	TTTTTGGGTGCAATGTTCAG	59.561	20	152	908	1059	TGATGCCAGTGTCTGTTGGT	60.162	20	TGCAATGTTCAGGAATTTGG	59.518	20	143	909	1051
c74302_g1	2	p2	(TG)6	12	710	721	CATGGCATGCGTGAAATAAC	59.96	20	GAGCAAGACACTTTCACCCC	59.703	20	202	634	835	TATTTTGTCATGGCATGCGT	59.96	20	GAGCAAGACACTTTCACCCC	59.703	20	210	626	835	GTCATGGCATGCGTGAAATA	60.498	20	GAGCAAGACACTTTCACCCC	59.703	20	204	632	835
c86827_g1	1	p3	(TGA)5	15	163	177	TCAAAAGACTTCCGGTGTCC	60.088	20	AACCTATTGGCACGTTCCTG	59.993	20	265	118	382	TCAAAAGACTTCCGGTGTCC	60.088	20	CTATTGGCACGTTCCTGGAT	59.955	20	262	118	379	TCAAAAGACTTCCGGTGTCC	60.088	20	AGCTGGGCTCCAAACCTATT	60.096	20	277	118	394
c71975_g1	1	p1	(A)10	10	179	188	GATGCTTTGCATGAAATGGT	58.575	20	TCATTGGGAAATTGGGGTTA	59.988	20	178	63	240	GATGCTTTGCATGAAATGGT	58.575	20	TGGGAAATTGGGGTTAAACA	60.024	20	174	63	236	GATGCTTTGCATGAAATGGT	58.575	20	GGGTTAAACACCATGGCAAC	60.096	20	164	63	226
c80014_g1	2	p1	(A)11	11	277	287	AATCCTCATGGAAAACGGAA	59.363	20	GACCACAAAAACATGAAATGACA	59.761	23	269	89	357	AAATCCTCATGGAAAACGGA	59.363	20	GACCACAAAAACATGAAATGACA	59.761	23	270	88	357	AATCCTCATGGAAAACGGAAT	59.658	21	GACCACAAAAACATGAAATGACA	59.761	23	269	89	357
c80014_g1	3	p1	(T)11	11	662	672	ATCTGTTTGCATTTGATGCC	58.575	20	AATCCTCATGGAAAACGGAA	59.363	20	221	638	858	ATCTGTTTGCATTTGATGCC	58.575	20	AAATCCTCATGGAAAACGGA	59.363	20	222	638	859	TTATCTGTTTGCATTTGATGCC	59.971	22	AATCCTCATGGAAAACGGAA	59.363	20	223	636	858
c81406_g1	1	p1	(T)12	12	1301	1312	ACTAATGTTTGGGCACCGTT	59.359	20	TGCTGTCACAATGCAAACAA	59.877	20	232	1118	1349	ACTAATGTTTGGGCACCGTT	59.359	20	TTGCTGTCACAATGCAAACA	59.877	20	233	1118	1350	CACTAATGTTTGGGCACCGT	60.807	20	TGCTGTCACAATGCAAACAA	59.877	20	233	1117	1349
c33328_g1	1	p1	(T)10	10	31	40	GCTGTATCAACCTAAATTATGAGGTAA	58.334	27	GCAATTTCATATTGTGTGCTTGA	60.02	23	182	0	181	GCTGTATCAACCTAAATTATGAGGTAA	58.334	27	AAATGCCTGAATAAAGTGCAA	57.471	21	199	0	198	GCTGTATCAACCTAAATTATGAGGTAA	58.334	27	GCAATTTCATATTGTGTGCTTG	58.239	22	182	0	181
c62325_g1	1	p1	(T)12	12	137	148	TTGAAAAACACAGTTCAGGGA	58.242	21	ATCTAAGCCATCAGCCCTCA	59.797	20	105	113	217	TTGAAAAACACAGTTCAGGGA	58.242	21	CATCTAAGCCATCAGCCCTC	59.797	20	106	113	218	TTGAAAAACACAGTTCAGGGA	58.242	21	CTAAGCCATCAGCCCTCAAA	60.344	20	103	113	215
c109311_g1	1	p1	(A)10	10	148	157	CTGCAGCATCTGCATGAAAG	60.709	20	TTGCACCAAAACCAAGTCAA	60.127	20	213	110	322	CTGCAGCATCTGCATGAAAG	60.709	20	CTTGCACCAAAACCAAGTCA	59.734	20	214	110	323	CTGCAGCATCTGCATGAAAG	60.709	20	AATCCTCAGGGGAAACAAGC	60.443	20	135	110	244
c79992_g1	1	p1	(A)10	10	2025	2034	AAAATGAGCCAGTCCAGATCA	59.685	21	CGCCATGTTTACCCTCATTC	60.331	20	256	1927	2182	AAAATGAGCCAGTCCAGATCA	59.685	21	TTATTCCGCCATGTTTACCC	59.66	20	262	1927	2188	AAAATGAGCCAGTCCAGATCA	59.685	21	TAAATCGCTTTATTCCGCCA	60.533	20	271	1927	2197
c82711_g3	1	p1	(A)10	10	1195	1204	CTTGGTCCCAGTTCCAAAAA	59.942	20	ATTGCCATGCAAAGGAGCTA	60.742	20	197	1067	1263	ATTACAGAATTGCATGCCCC	59.791	20	ATTGCCATGCAAAGGAGCTA	60.742	20	128	1136	1263	ATAGCTTGGTCCCAGTTCCA	59.55	20	ATTGCCATGCAAAGGAGCTA	60.742	20	201	1063	1263
c82711_g3	2	p1	(T)10	10	3643	3652	ATTGCCATGCAAAGGAGCTA	60.742	20	CTTGGTCCCAGTTCCAAAAA	59.942	20	197	3582	3778	ATTGCCATGCAAAGGAGCTA	60.742	20	ATTACAGAATTGCATGCCCC	59.791	20	128	3582	3709	ATTGCCATGCAAAGGAGCTA	60.742	20	ATAGCTTGGTCCCAGTTCCA	59.55	20	201	3582	3782
c73507_g2	1	p2	(TA)10	20	250	269	TGGGAATCATTGCAACAAAA	59.907	20	TCGCTTCTACCTCTCTGGCT	59.333	20	247	87	333	TGGGAATCATTGCAACAAAA	59.907	20	CTCGCTTCTACCTCTCTGGC	59.333	20	248	87	334	TGGGAATCATTGCAACAAAA	59.907	20	GCTCGCTTCTACCTCTCTGG	59.333	20	249	87	335
c70704_g1	1	p1	(T)10	10	842	851	GGAATGCTTGAAGATATGACCA	59.046	22	AAATACGGCATGGGATTACG	59.682	20	280	813	1092	GGAATGCTTGAAGATATGACCAG	59.979	23	AAATACGGCATGGGATTACG	59.682	20	280	813	1092	TGGTCATTAATTGTGGAATGC	58.349	21	CGGTATGGCCGTTAATTTCT	58.966	20	276	799	1074
c70704_g1	2	p1	(T)15	15	1435	1449	TGTTGCAATTTTCCCTGTGT	59.024	20	AAAGTATCTCGCTCGACCCC	60.599	20	268	1406	1673	GTGTTGCAATTTTCCCTGTG	59.024	20	AAAGTATCTCGCTCGACCCC	60.599	20	269	1405	1673	TGTGTTGCAATTTTCCCTGT	59.024	20	AAAGTATCTCGCTCGACCCC	60.599	20	270	1404	1673
c39789_g1	1	p1	(A)10	10	132	141	TTGTGACACTTTTGAAATACATGG	58.965	24	CTACTGCGCTACCAGCCAAT	60.428	20	108	98	205	TTGTGACACTTTTGAAATACATGG	58.965	24	CCCCCAACACCAATTAAAAA	59.537	20	151	98	248	CTTGTGACACTTTTGAAATACATGG	59.855	25	CTACTGCGCTACCAGCCAAT	60.428	20	109	97	205
[truncated: 11,002 more rows]
