# Supplementary material for: Transcriptome analysis of the bivalve Placuna placenta mantle reveals potential biomineralization-related genes
Source: Sci Rep. 2022 Mar 18;12:4743. doi: 10.1038/s41598-022-08610-5 (PMC8933548; doi:10.1038/s41598-022-08610-5)
Supplement: Supplementary file 10 — Supplementary Information 10. [file 41598_2022_8610_MOESM10_ESM.xlsx]

## Sheet: Sheet1
Gene_ID	Nr_ID	Nr_Evalue	Nr_Description	Low FPKM	High FPKM
c84312_g1	gi|919048583|ref|XP_013407398.1|	3e-156	PREDICTED: alkaline phosphatase-like [Lingula anatina]	6.41	13.58
c84796_g1	gi|405967783|gb|EKC32912.1|	1e-156	Alkaline phosphatase, tissue-nonspecific isozyme [Crassostrea gigas]	4.31	8
c1268_g1	gi|919080293|ref|XP_013421298.1|	6e-16	PREDICTED: arylsulfatase B-like [Lingula anatina]	29.57	43.88
c69881_g1	gi|919032349|ref|XP_013399823.1|	2e-170	PREDICTED: arylsulfatase B-like [Lingula anatina]	24.33	152.49
c82715_g1	gi|919080291|ref|XP_013421296.1|	1e-141	PREDICTED: LOW QUALITY PROTEIN: arylsulfatase B-like [Lingula anatina]	4.89	7.53
c81876_g1	gi|524866985|ref|XP_005090306.1|	0	PREDICTED: arylsulfatase B-like [Aplysia californica]	4.37	12.4
c77670_g1	gi|762156378|ref|XP_011416315.1|	2e-97	PREDICTED: arylsulfatase B-like [Crassostrea gigas]	3.71	5.23
c84697_g1	gi|405964468|gb|EKC29950.1|	3e-125	Arylsulfatase B [Crassostrea gigas]	0.34	3.3
c53501_g1	gi|919103862|ref|XP_013388262.1|	3e-10	PREDICTED: arylsulfatase B-like [Lingula anatina]	0	0.95
c69358_g1	gi|919032875|ref|XP_013400108.1|	1e-34	PREDICTED: bone morphogenetic protein 1-like isoform X1 [Lingula anatina]	8.15	48.43
c349_g1	gi|164454482|dbj|BAF96783.1|	5e-31	bone morphogenetic protein 2/4 [Lymnaea stagnalis]	0.26	2.13
c6171_g1	gi|919068837|ref|XP_013415894.1|	6e-10	PREDICTED: bone morphogenetic protein 1-like, partial [Lingula anatina]	0	0
c90380_g1	gi|919011808|ref|XP_013390346.1|	4e-09	PREDICTED: bone morphogenetic protein 1-like [Lingula anatina]	0	4.03
c123147_g1	gi|332148686|dbj|BAK20192.1|	5e-06	bone morphogenetic protein 2/4 [Septifer virgatus]	0	10.27
c71741_g2	gi|126697334|gb|ABO26624.1|	6e-171	calcineurin A [Haliotis discus discus]	11.72	26.85
c76468_g1	gi|762119452|ref|XP_011442634.1|	2e-37	PREDICTED: calcitonin receptor-like isoform X1 [Crassostrea gigas]	0.33	3.8
c55723_g1	gi|1040776954|gb|JAS03530.1|	2e-97	putative calmodulin [Pinctada fucata]	371.66	461.9
c69669_g1	gi|762107938|ref|XP_011436587.1|	4e-58	PREDICTED: calmodulin-A-like [Crassostrea gigas]	29.23	39.4
c71210_g1	gi|762093210|ref|XP_011429056.1|	9e-51	PREDICTED: calmodulin-A-like isoform X2 [Crassostrea gigas]	14.63	23.76
c74209_g1	gi|919026731|ref|XP_013397150.1|	0	PREDICTED: calcium/calmodulin-dependent protein kinase kinase 1-like isoform X4 [Lingula anatina]	8.35	17.64
c114357_g1	gi|762107942|ref|XP_011436589.1|	8e-11	PREDICTED: calmodulin-like [Crassostrea gigas]	2.41	7.74
c41822_g1	gi|410719327|gb|AFV80091.1|	2e-83	calmodulin [Hyriopsis cumingii]	1.2	5.4
c61576_g1	gi|762155828|ref|XP_011416026.1|	5e-29	PREDICTED: calmodulin-beta-like [Crassostrea gigas]	0.96	4.34
c10600_g1	gi|115528|sp|P27166.2|CALM_STYLE	3e-09	RecName: Full=Calmodulin; Short=CaM	0.81	3.51
c33377_g1	gi|762089332|ref|XP_011427012.1|	2e-17	PREDICTED: calmodulin-A-like isoform X1 [Crassostrea gigas]	0.69	1.23
c78814_g1	gi|122063213|sp|P02595.2|CALM_PATSP	7e-29	RecName: Full=Calmodulin; Short=CaM	0.69	2.77
c62433_g1	gi|314906422|gb|ADT61781.1|	2e-06	calmodulin [Hyriopsis cumingii]	0.49	2.05
c78640_g1	gi|871235943|ref|XP_012938576.1|	0	PREDICTED: calcium-transporting ATPase type 2C member 1-like isoform X1 [Aplysia californica]	0.41	1.3
c65518_g1	gi|49035754|sp|Q9GRJ1.3|CALM_LUMRU	2e-12	RecName: Full=Calmodulin; Short=CaM	0.15	2.93
c62665_g2	gi|762089324|ref|XP_011427008.1|	3e-24	PREDICTED: calmodulin-A-like [Crassostrea gigas]	0.07	0.22
c102707_g1	gi|122063218|sp|P21251.2|CALM_STIJA	2e-12	RecName: Full=Calmodulin; Short=CaM	0	0
c105690_g1	gi|762107942|ref|XP_011436589.1|	1e-08	PREDICTED: calmodulin-like [Crassostrea gigas]	0	0
c30342_g1	gi|350663|prf||0711223A	2e-28	calmodulin	0	0.91
c31509_g1	gi|405977780|gb|EKC42214.1|	9e-28	Calmodulin [Crassostrea gigas]	0	1.12
c52942_g1	gi|49035757|sp|Q9UB37.3|CALM2_BRALA	4e-06	RecName: Full=Calmodulin-2; Short=CaM 2	0	0.38
c59139_g2	gi|314906422|gb|ADT61781.1|	3e-09	calmodulin [Hyriopsis cumingii]	0	1.47
c60826_g1	gi|49035754|sp|Q9GRJ1.3|CALM_LUMRU	1e-94	RecName: Full=Calmodulin; Short=CaM	0	1.38
c62972_g1	gi|327180276|gb|AEA30980.1|	8e-12	calmodulin [Crassostrea gigas]	0	0
c68231_g1	gi|919004062|ref|XP_013421070.1|	3e-14	PREDICTED: calmodulin-A-like [Lingula anatina]	0	2.36
c67624_g4	gi|472824681|dbj|BAN09033.1|	2e-63	calponin-3, partial [Pinctada fucata]	670.59	1244.56
c67624_g3	gi|14422379|dbj|BAB60813.1|	2e-138	calponin-like protein [Mytilus galloprovincialis]	551.19	1365.26
c84621_g1	gi|735659671|gb|AJA37901.1|	2e-135	calreticulin-like protein [Littorina littorea]	114.56	172.26
c112169_g1	gi|908402528|ref|XP_013075154.1|	6e-06	PREDICTED: calreticulin-like [Biomphalaria glabrata]	0	0
c84941_g5	gi|762078412|ref|XP_011453824.1|	1e-45	PREDICTED: carbonic anhydrase-like [Crassostrea gigas]	126.8	244.22
c85950_g1	gi|762110104|ref|XP_011437730.1|	2e-39	PREDICTED: carbonic anhydrase 1-like [Crassostrea gigas]	103.95	139.29
c71108_g1	gi|405966619|gb|EKC31881.1|	8e-77	Carbonic anhydrase 2 [Crassostrea gigas]	67.5	124.48
c81423_g3	gi|762143564|ref|XP_011455036.1|	1e-69	PREDICTED: carbonic anhydrase 1-like [Crassostrea gigas]	27.26	45.21
c87254_g1	gi|405972129|gb|EKC36916.1|	6e-176	Chitin synthase G [Crassostrea gigas]	0.93	2.37
c24142_g1	gi|405976479|gb|EKC40984.1|	4e-08	Chitin synthase 1 [Crassostrea gigas]	0	52.05
c86752_g2	gi|871264361|ref|XP_012943796.1|	4e-21	PREDICTED: collagen alpha-3(VI) chain-like isoform X5 [Aplysia californica]	14.24	62.03
c83310_g1	gi|405968439|gb|EKC33511.1|	6e-33	Collagen alpha-1(XII) chain [Crassostrea gigas]	11.18	32.32
c80716_g1	gi|762074871|ref|XP_011439284.1|	2e-10	PREDICTED: collagen alpha-5(IV) chain-like isoform X5 [Crassostrea gigas]	9.79	19.57
c86078_g1	gi|405975734|gb|EKC40282.1|	5e-06	Collagen alpha-4(VI) chain [Crassostrea gigas]	8.42	14.5
c69934_g1	gi|762086868|ref|XP_011425716.1|	5e-59	PREDICTED: collagen alpha-1(XII) chain-like [Crassostrea gigas]	1.81	7.1
c78272_g1	gi|762142283|ref|XP_011454353.1|	3e-14	PREDICTED: collagen alpha-1(XII) chain-like [Crassostrea gigas]	0.81	2.65
c118063_g1	gi|405975735|gb|EKC40283.1|	4e-31	Collagen alpha-5(VI) chain [Crassostrea gigas]	0.33	0.57
c79957_g2	gi|405971964|gb|EKC36764.1|	2e-13	Collagen alpha-3(VI) chain [Crassostrea gigas]	0.25	2.78
c22870_g1	gi|405951583|gb|EKC19483.1|	5e-10	Collagen alpha-4(VI) chain [Crassostrea gigas]	0.19	0.13
c100545_g1	gi|919052837|ref|XP_013408326.1|	4e-34	PREDICTED: collagen alpha-1(XII) chain-like [Lingula anatina]	0	0.73
c103692_g1	gi|405963201|gb|EKC28796.1|	3e-07	Collagen alpha-5(VI) chain [Crassostrea gigas]	0	2.86
c112170_g1	gi|405975735|gb|EKC40283.1|	1e-09	Collagen alpha-5(VI) chain [Crassostrea gigas]	0	2.06
c118176_g1	gi|405957974|gb|EKC24148.1|	5e-06	Collagen alpha-4(VI) chain [Crassostrea gigas]	0	0
c1212_g1	gi|405952365|gb|EKC20186.1|	1e-09	Collagen alpha-1(XXI) chain, partial [Crassostrea gigas]	0	0
c1212_g2	gi|405952365|gb|EKC20186.1|	1e-06	Collagen alpha-1(XXI) chain, partial [Crassostrea gigas]	0	0
c78696_g2	gi|405961982|gb|EKC27706.1|	3e-08	Collagen alpha-5(VI) chain [Crassostrea gigas]	0	2.78
c94594_g1	gi|762077280|ref|XP_011449961.1|	3e-14	PREDICTED: collagen alpha-6(VI) chain-like isoform X2 [Crassostrea gigas]	0	0
c11630_g1	gi|762107088|ref|XP_011436143.1|	2e-13	PREDICTED: C-type lectin domain family 10 member A-like [Crassostrea gigas]	0.54	1.16
c10496_g1	gi|763431295|gb|AJQ21494.1|	8e-18	C-type lectin 3 [Mytilus galloprovincialis]	0	0
c73316_g1	gi|908488252|ref|XP_013094412.1|	0	PREDICTED: delta-like protein D [Biomphalaria glabrata]	6.73	17.46
c86798_g3	gi|919019259|ref|XP_013393695.1|	1e-08	PREDICTED: delta-like protein D isoform X1 [Lingula anatina]	0	1.83
c84600_g1	gi|1005458415|ref|XP_015766342.1|	8e-36	PREDICTED: E3 ubiquitin-protein ligase TRIM33-like isoform X1 [Acropora digitifera]	15.85	33.58
c77171_g1	gi|762113935|ref|XP_011439737.1|	5e-77	PREDICTED: E3 ubiquitin-protein ligase TRIM33-like [Crassostrea gigas]	3.54	7.7
c20493_g2	gi|405950771|gb|EKC18736.1|	3e-08	E3 ubiquitin-protein ligase TRIM33 [Crassostrea gigas]	0.33	1.03
c87146_g1	gi|908438393|ref|XP_013078281.1|	8e-09	PREDICTED: EF-hand calcium-binding domain-containing protein 14-like [Biomphalaria glabrata]	31.42	44.43
c63922_g1	gi|908495768|ref|XP_013097031.1|	4e-33	PREDICTED: EF-hand calcium-binding domain-containing protein 11-like isoform X2 [Biomphalaria glabrata]	20.72	36.79
c52910_g1	gi|780098980|ref|XP_011674980.1|	4e-74	PREDICTED: EF-hand calcium-binding domain-containing protein 2, partial [Strongylocentrotus purpuratus]	13.59	22.82
c66898_g1	gi|405973078|gb|EKC37810.1|	8e-23	EF-hand calcium-binding domain-containing protein 6 [Crassostrea gigas]	1.71	2.59
c65444_g1	gi|780173601|ref|XP_011660931.1|	6e-20	PREDICTED: EF-hand calcium-binding domain-containing protein 12 isoform X2 [Strongylocentrotus purpuratus]	1.57	1.94
c71166_g1	gi|255349288|gb|ACU09496.1|	2e-105	ferritin [Haliotis diversicolor supertexta]	2598	5927.88
c75734_g1	gi|345105467|gb|AEN71564.1|	3e-36	ferritin 3 [Argopecten irradians]	0.13	0.47
c54191_g1	gi|769748414|gb|AJW60776.1|	2e-41	ferritin [Scapharca broughtonii]	0	0
c90808_g1	gi|289064189|gb|ADC80508.1|	3e-17	ferritin [Conus novaehollandiae]	0	0
c80214_g1	gi|762168703|ref|XP_011422735.1|	5e-46	PREDICTED: fibroblast growth factor receptor 4-like isoform X2 [Crassostrea gigas]	5.67	14.32
c85829_g1	gi|919017152|ref|XP_013392947.1|	6e-11	PREDICTED: fibroblast growth factor receptor 2-like isoform X1 [Lingula anatina]	5.1	20.85
c75061_g1	gi|919017154|ref|XP_013392948.1|	1e-21	PREDICTED: fibroblast growth factor receptor 2-like isoform X2 [Lingula anatina]	1.55	5.72
c79538_g5	gi|405970917|gb|EKC35780.1|	1e-24	Fibroblast growth factor receptor 2 [Crassostrea gigas]	0	0
c78358_g1	gi|919011937|ref|XP_013390415.1|	5e-15	PREDICTED: follistatin-like [Lingula anatina]	35.21	49.68
c67326_g1	gi|38683403|gb|AAO38780.1|	0	heat shock protein 70 [Azumapecten farreri]	2073.28	2542.58
c72500_g1	gi|76780606|emb|CAH04106.1|	0	heat shock protein 70 [Mytilus galloprovincialis]	0.82	2.55
c87089_g1	gi|729056718|gb|AIZ03406.1|	2e-103	heat shock protein 70 [Pomacea canaliculata]	0	10.66
c76741_g1	gi|405950761|gb|EKC18727.1|	1e-28	hypothetical protein CGI_10011402 [Crassostrea gigas]	4.92	14.14
c74171_g2	gi|919026404|ref|XP_013396978.1|	5e-70	PREDICTED: katanin p60 ATPase-containing subunit A1-like isoform X1 [Lingula anatina]	3.95	9.28
c62541_g2	gi|189314000|gb|ACD88987.1|	5e-06	Kazal-type serine proteinase inhibitor [Azumapecten farreri]	0	1.1
c69675_g1	gi|908471843|ref|XP_013088818.1|	5e-107	PREDICTED: leucine-rich repeat-containing protein 23-like isoform X1 [Biomphalaria glabrata]	9.48	11.96
c82619_g3	gi|405953216|gb|EKC20921.1|	1e-05	Neural cell adhesion molecule 2 [Crassostrea gigas]	11.23	19.49
c49700_g1	gi|919066854|ref|XP_013414968.1|	1e-30	PREDICTED: neurotrypsin-like [Lingula anatina]	0	1.51
c72249_g1	gi|871254790|ref|XP_012941978.1|	6e-08	PREDICTED: neurotrypsin-like [Aplysia californica]	0	0.5
c98748_g1	gi|405970200|gb|EKC35128.1|	1e-09	Neurotrypsin [Crassostrea gigas]	0	0
c77903_g1	gi|77020764|gb|ABA60384.1|	0	nicotinic acetylcholine receptor subunit type E [Lymnaea stagnalis]	3.77	9.16
c68160_g1	gi|77020776|gb|ABA60390.1|	1e-174	nicotinic acetylcholine receptor subunit type J [Lymnaea stagnalis]	1.05	3.97
c75750_g1	gi|77020772|gb|ABA60388.1|	2e-158	nicotinic acetylcholine receptor subunit type I [Lymnaea stagnalis]	0.79	4.15
c67655_g1	gi|310706694|gb|ADP08791.1|	2e-65	nicotinic acetylcholine receptor alpha subunit [Azumapecten farreri]	0.18	0.34
c68026_g1	gi|470012011|gb|AGI03861.1|	2e-168	nicotinic acetylcholine receptor subunit type E [Aplysia californica]	0.18	2.04
c85347_g1	gi|405951153|gb|EKC19091.1|	7e-88	Parathyroid hormone/parathyroid hormone-related peptide receptor [Crassostrea gigas]	2.18	3.49
c67461_g2	gi|289707893|gb|ADD16957.1|	3e-23	perlucin [Haliotis diversicolor]	65.55	100.36
c74134_g1	gi|475882620|gb|AGI61062.1|	4e-06	perlucin [Hyriopsis cumingii]	4.71	8.62
c77660_g2	gi|762107711|ref|XP_011436468.1|	4e-12	PREDICTED: perlucin-like [Crassostrea gigas]	1.89	2.93
c100512_g1	gi|289707893|gb|ADD16957.1|	4e-18	perlucin [Haliotis diversicolor]	0.71	1.2
c66124_g1	gi|405970686|gb|EKC35571.1|	3e-29	Perlucin [Crassostrea gigas]	0.28	1.45
c277_g1	gi|762128793|ref|XP_011447505.1|	5e-19	PREDICTED: perlucin-like protein [Crassostrea gigas]	0.14	0.2
c44237_g1	gi|919069682|ref|XP_013416323.1|	4e-07	PREDICTED: perlucin-like [Lingula anatina]	0.1	1.92
c101912_g1	gi|762155834|ref|XP_011416029.1|	5e-06	PREDICTED: perlucin-like protein [Crassostrea gigas]	0	0
c15372_g1	gi|475882620|gb|AGI61062.1|	6e-16	perlucin [Hyriopsis cumingii]	0	0
c71177_g1	gi|405971626|gb|EKC36452.1|	1e-08	Perlucin [Crassostrea gigas]	0	2.11
c74318_g1	gi|919069682|ref|XP_013416323.1|	9e-06	PREDICTED: perlucin-like [Lingula anatina]	0	0.25
c49700_g1	gi|919066854|ref|XP_013414968.1|	1e-30	PREDICTED: neurotrypsin-like [Lingula anatina]	0	1.51
c72249_g1	gi|871254790|ref|XP_012941978.1|	6e-08	PREDICTED: neurotrypsin-like [Aplysia californica]	0	0.5
c74669_g1	gi|919028655|ref|XP_013398178.1|	7e-38	PREDICTED: tectonic-1-like [Lingula anatina]	4.99	5.79
c84160_g4	gi|405978005|gb|EKC42423.1|	4e-20	Protocadherin-11 X-linked [Crassostrea gigas]	0.44	1.19
c74604_g1	gi|405957381|gb|EKC23596.1|	5e-06	Protocadherin-11 X-linked [Crassostrea gigas]	0	1.34
c86692_g1	gi|762135492|ref|XP_011450997.1|	2e-23	PREDICTED: receptor-type tyrosine-protein phosphatase kappa-like isoform X1 [Crassostrea gigas]	7.12	12.39
c86428_g1	gi|762135494|ref|XP_011450998.1|	2e-07	PREDICTED: receptor-type tyrosine-protein phosphatase kappa-like isoform X2 [Crassostrea gigas]	3.32	7.13
c82836_g1	gi|762076029|ref|XP_011445379.1|	4e-78	PREDICTED: regucalcin-like [Crassostrea gigas]	3.93	7.91
c77933_g1	gi|919004023|ref|XP_013420856.1|	2e-44	PREDICTED: sarcoplasmic calcium-binding proteins I, III, and IV-like [Lingula anatina]	4.09	8.32
c55803_g1	gi|919053087|ref|XP_013408451.1|	1e-09	PREDICTED: sarcoplasmic calcium-binding protein-like [Lingula anatina]	0.37	2.74
c102115_g1	gi|2988366|dbj|BAA25310.1|	1e-11	sarcoplasmic calcium-binding protein [Meretrix lusoria]	0	0
c83909_g1	gi|762122179|ref|XP_011444034.1|	1e-08	PREDICTED: SCO-spondin-like isoform X2 [Crassostrea gigas]	2.21	3.88
c82869_g4	gi|762122179|ref|XP_011444034.1|	3e-78	PREDICTED: SCO-spondin-like isoform X2 [Crassostrea gigas]	1.22	4.15
c85237_g1	gi|762122177|ref|XP_011444033.1|	1e-57	PREDICTED: SCO-spondin-like isoform X1 [Crassostrea gigas]	0.71	0.38
c82627_g1	gi|762164089|ref|XP_011420349.1|	5e-41	PREDICTED: SCO-spondin-like [Crassostrea gigas]	0.57	1.67
c70191_g1	gi|762125122|ref|XP_011445577.1|	6e-47	PREDICTED: SCO-spondin-like [Crassostrea gigas]	0.56	1.31
c40589_g1	gi|919027862|ref|XP_013397757.1|	3e-22	PREDICTED: SCO-spondin-like [Lingula anatina]	0.49	1.28
c6782_g1	gi|762122177|ref|XP_011444033.1|	4e-23	PREDICTED: SCO-spondin-like isoform X1 [Crassostrea gigas]	0.41	0.59
c57939_g1	gi|762164089|ref|XP_011420349.1|	1e-51	PREDICTED: SCO-spondin-like [Crassostrea gigas]	0.24	3.78
c76407_g1	gi|762122181|ref|XP_011444035.1|	5e-31	PREDICTED: SCO-spondin-like isoform X3 [Crassostrea gigas]	0.03	19.84
c115526_g1	gi|762122183|ref|XP_011444036.1|	5e-19	PREDICTED: SCO-spondin-like isoform X4 [Crassostrea gigas]	0	0.52
c59144_g1	gi|762122185|ref|XP_011444037.1|	7e-09	PREDICTED: SCO-spondin-like isoform X5 [Crassostrea gigas]	0	0
c64694_g1	gi|1005419470|ref|XP_015752793.1|	7e-08	PREDICTED: secreted frizzled-related protein 1-like [Acropora digitifera]	1.37	7.14
c87442_g3	gi|371943014|gb|AEX61000.1|	1e-179	smoothened [Paracentrotus lividus]	0.68	4.77
c79269_g2	gi|405976393|gb|EKC40899.1|	2e-42	Sodium-dependent glucose transporter 1 [Crassostrea gigas]	2.35	3.12
c58522_g1	gi|405968026|gb|EKC33131.1|	1e-116	Sodium/calcium exchanger 3 [Crassostrea gigas]	0.73	1.49
c101588_g1	gi|405963694|gb|EKC29250.1|	1e-31	Sodium/calcium exchanger 2 [Crassostrea gigas]	0	21.49
c22846_g1	gi|762133852|ref|XP_011450140.1|	9e-31	PREDICTED: sodium/calcium exchanger 3-like isoform X4 [Crassostrea gigas]	0	0.73
c87852_g1	gi|780185265|ref|XP_011662592.1|	4e-46	PREDICTED: telomerase protein component 1 [Strongylocentrotus purpuratus]	1.37	3.12
c31327_g1	gi|405960104|gb|EKC26051.1|	1e-22	Tenascin-X [Crassostrea gigas]	0.37	1.9
c118236_g1	gi|405960104|gb|EKC26051.1|	1e-09	Tenascin-X [Crassostrea gigas]	0	0
c33183_g2	gi|405960104|gb|EKC26051.1|	5e-11	Tenascin-X [Crassostrea gigas]	0	6.91
c62841_g1	gi|405960104|gb|EKC26051.1|	6e-06	Tenascin-X [Crassostrea gigas]	0	0.17
c75268_g2	gi|405962407|gb|EKC28088.1|	0	Transmembrane 9 superfamily member 1 [Crassostrea gigas]	17.34	27.26
c73086_g1	gi|762167967|ref|XP_011422333.1|	1e-82	PREDICTED: tyrosinase-like protein [Crassostrea gigas]	303.51	430.78
c73399_g1	gi|762167959|ref|XP_011422328.1|	6e-88	PREDICTED: tyrosinase-like protein 1 isoform X2 [Crassostrea gigas]	147.25	202.78
c85401_g1	gi|762093136|ref|XP_011429016.1|	0	PREDICTED: tyrosine-protein phosphatase Lar-like isoform X1 [Crassostrea gigas]	8.91	37.66
c74294_g1	gi|405967024|gb|EKC32238.1|	6e-42	Putative tyrosinase-like protein tyr-3 [Crassostrea gigas]	4.47	9.96
c63653_g1	gi|405973771|gb|EKC38463.1|	3e-08	Putative tyrosinase-like protein tyr-3 [Crassostrea gigas]	0	3.21
c6923_g2	gi|405959193|gb|EKC25254.1|	7e-13	Putative tyrosinase-like protein tyr-3 [Crassostrea gigas]	0	0.24
c111859_g1	gi|762076875|ref|XP_011447761.1|	2e-27	PREDICTED: tyrosinase-like protein [Crassostrea gigas]	0	0.62
c56636_g1	gi|405970758|gb|EKC35634.1|	1e-05	Tyrosine-protein phosphatase Lar [Crassostrea gigas]	0	0
c114080_g1	gi|919035218|ref|XP_013401131.1|	2e-29	PREDICTED: voltage-dependent calcium channel subunit alpha-2/delta-3-like isoform X6 [Lingula anatina]	0	4.05
c118458_g1	gi|919035213|ref|XP_013401129.1|	3e-60	PREDICTED: voltage-dependent calcium channel subunit alpha-2/delta-3-like isoform X4 [Lingula anatina]	0	0.77
c51351_g1	gi|919037723|ref|XP_013402309.1|	8e-146	PREDICTED: chitotriosidase-1-like [Lingula anatina]	44.12	51.43
c79603_g1	gi|871235288|ref|XP_012938466.1|	6e-125	PREDICTED: chitotriosidase-1-like, partial [Aplysia californica]	0.33	1.73
c80178_g1	gi|405952834|gb|EKC20596.1|	7e-37	Monocarboxylate transporter 4 [Crassostrea gigas]	13.31	18.44
c83381_g2	gi|919010348|ref|XP_013389623.1|	4e-29	PREDICTED: monocarboxylate transporter 13-like isoform X1 [Lingula anatina]	3.34	4.83
c54358_g2	gi|919095530|ref|XP_013384514.1|	8e-17	PREDICTED: monocarboxylate transporter 12-like [Lingula anatina]	0.13	1.5
c59386_g1	gi|919098913|ref|XP_013386015.1|	6e-13	PREDICTED: monocarboxylate transporter 13-like isoform X2 [Lingula anatina]	0.06	1.34
c76352_g1	gi|762138109|ref|XP_011452365.1|	5e-52	PREDICTED: monocarboxylate transporter 12-B-like [Crassostrea gigas]	0	0.66
c99729_g1	gi|762120572|ref|XP_011443203.1|	3e-07	PREDICTED: monocarboxylate transporter 13-like [Crassostrea gigas]	0	0
c71325_g1	gi|762085415|ref|XP_011425019.1|	4e-20	PREDICTED: protein PIF-like [Crassostrea gigas]	31.79	44.89
c66761_g1	gi|762085423|ref|XP_011425024.1|	5e-11	PREDICTED: protein PIF-like [Crassostrea gigas]	27.22	37.84
c63131_g2	gi|762146206|ref|XP_011456399.1|	9e-22	PREDICTED: protein PIF-like isoform X2 [Crassostrea gigas]	0.77	1.96
c64812_g1	gi|762085423|ref|XP_011425024.1|	2e-06	PREDICTED: protein PIF-like [Crassostrea gigas]	0.45	1.42
c78663_g1	gi|524885705|ref|XP_005099457.1|	0	PREDICTED: protein disulfide-isomerase A4-like isoform X2 [Aplysia californica]	6.52	10.82
c104043_g1	gi|919002284|ref|XP_013411481.1|	3e-06	PREDICTED: mammalian ependymin-related protein 1-like [Lingula anatina]	0	0
c107140_g1	gi|762151813|ref|XP_011413901.1|	1e-18	PREDICTED: mammalian ependymin-related protein 1-like [Crassostrea gigas]	0	0
c110802_g1	gi|908419962|ref|XP_013071314.1|	4e-06	PREDICTED: mammalian ependymin-related protein 1-like [Biomphalaria glabrata]	0	3.51
c68585_g1	gi|524869732|ref|XP_005091657.1|	8e-58	PREDICTED: fibrinogen-like protein 1 [Aplysia californica]	1.26	3.73
c82349_g1	gi|919097283|ref|XP_013385323.1|	2e-108	PREDICTED: SPARC-related modular calcium-binding protein 1-like isoform X8 [Lingula anatina]	7.26	9.85
