# Supplementary material for: Transcriptome analysis of the bivalve Placuna placenta mantle reveals potential biomineralization-related genes
Source: Sci Rep. 2022 Mar 18;12:4743. doi: 10.1038/s41598-022-08610-5 (PMC8933548; doi:10.1038/s41598-022-08610-5)
Supplement: Supplementary file 11 — Supplementary Information 11. [file 41598_2022_8610_MOESM11_ESM.xlsx]

## Sheet: Sheet1
C. gigas		P. placenta
Gene_ID	Protein name	Gene_ID	Nr_ID	Nr_Evalue	Nr_Description	Low FPKM	High FPKM
CGI_10007530	Temptin	c79364_g2	gi|126697352|gb|ABO26633.1|	4e-11	temptin [Haliotis discus discus]	1.99	4.02
CGI_10005015	Ankyrin repeat domain-containing protein 17	c80879_g1	gi|405966119|gb|EKC31439.1|	1e-20	Ankyrin repeat domain-containing protein 50 [Crassostrea gigas]	37.66	50.63
		c82646_g1	gi|405951514|gb|EKC19420.1|	4e-112	Ankyrin repeat domain-containing protein 6 [Crassostrea gigas]	11.28	11.49
		c77365_g1	gi|405966119|gb|EKC31439.1|	7e-30	Ankyrin repeat domain-containing protein 50 [Crassostrea gigas]	3.18	10.13
CGI_10019835	Tubulin beta chain	c90004_g1	gi|908460198|ref|XP_013085140.1|	2e-08	PREDICTED: tubulin beta chain [Biomphalaria glabrata]	0	2.33
CGI_10004620	Spore cortex-lytic enzyme	c67243_g2	gi|405951320|gb|EKC19243.1|	4e-18	Spore cortex-lytic enzyme [Crassostrea gigas]	0	5.62
CGI_10012276	Polycystic kidney disease protein 1-like 2	c82773_g3	gi|405954515|gb|EKC21933.1|	2e-49	Polycystic kidney disease protein 1-like 2 [Crassostrea gigas]	0.6	0.68
		c100492_g1	gi|405950498|gb|EKC18483.1|	2e-66	Polycystic kidney disease protein 1-like 2 [Crassostrea gigas]	0	2.56
		c118331_g1	gi|405973331|gb|EKC38050.1|	1e-21	Polycystic kidney disease protein 1-like 2 [Crassostrea gigas]	0	3.63
		c3935_g2	gi|405971370|gb|EKC36209.1|	7e-18	Polycystic kidney disease protein 1-like 2 [Crassostrea gigas]	0	4.48
		c54551_g1	gi|405973687|gb|EKC38384.1|	7e-21	Polycystic kidney disease protein 1-like 2 [Crassostrea gigas]	0	2.46
CGI_10012163	Uncharacterized protein	c24132_g2	gi|405963628|gb|EKC29188.1|	1e-17	Protein G7c [Crassostrea gigas]	0	0.46
		c95443_g1	gi|405961271|gb|EKC27103.1|	6e-06	Protein G7c [Crassostrea gigas]	0	0
CGI_10003000	Complement C1q-like protein 2	c22419_g1	gi|405974559|gb|EKC39194.1|	6e-10	Complement C1q-like protein 4 [Crassostrea gigas]	0	0
CGI_10016016	Sushi, von Willebrand factor type A, EGF and pentraxin domain-containing protein 1	c108953_g1	gi|405963064|gb|EKC28670.1|	4e-07	Sushi, von Willebrand factor type A, EGF and pentraxin domain-containing protein 1 [Crassostrea gigas]	0	8.87
CGI_10010935	Lachesin	c85759_g3	gi|405954159|gb|EKC21676.1|	2e-59	Lachesin [Crassostrea gigas]	9.57	14.63
CGI_10024145	Kelch-like protein 24	c70524_g1	gi|405950962|gb|EKC18914.1|	6e-76	Kelch-like protein 24, partial [Crassostrea gigas]	0.49	0.77
		c96306_g1	gi|405950962|gb|EKC18914.1|	4e-62	Kelch-like protein 24, partial [Crassostrea gigas]	0.28	1.02
CGI_10014850	Usherin	c11236_g1	gi|780031693|ref|XP_011666777.1|	1e-05	PREDICTED: usherin [Strongylocentrotus purpuratus]	0	0
		c11236_g2	gi|780031693|ref|XP_011666777.1|	3e-06	PREDICTED: usherin [Strongylocentrotus purpuratus]	0	0
		c17560_g1	gi|780031693|ref|XP_011666777.1|	2e-08	PREDICTED: usherin [Strongylocentrotus purpuratus]	0	0.85
		c17560_g2	gi|780031693|ref|XP_011666777.1|	8e-07	PREDICTED: usherin [Strongylocentrotus purpuratus]	0	0
CGI_10009758	RING finger protein 17	c84989_g1	gi|908404838|ref|XP_013085588.1|	2e-93	PREDICTED: RING finger protein 17-like [Biomphalaria glabrata]	1.82	2.52
CGI_10016467	Deleted in malignant brain tumors 1 protein	c75901_g2	gi|405950278|gb|EKC18275.1|	4e-06	Deleted in malignant brain tumors 1 protein [Crassostrea gigas]	55.73	139.58
		c2511_g1	gi|405975408|gb|EKC39974.1|	7e-06	Deleted in malignant brain tumors 1 protein [Crassostrea gigas]	0	0.72
CGI_10012348	Hemicentin-1	c78064_g1	gi|405958070|gb|EKC24233.1|	1e-43	Hemicentin-1 [Crassostrea gigas]	9.93	14.52
		c85089_g5	gi|405975312|gb|EKC39886.1|	2e-42	Hemicentin-1 [Crassostrea gigas]	2.51	5.19
		c80799_g1	gi|405973804|gb|EKC38496.1|	4e-25	Hemicentin-1 [Crassostrea gigas]	2.41	3.15
		c46659_g1	gi|405974286|gb|EKC38942.1|	6e-09	Hemicentin-1 [Crassostrea gigas]	1.42	3.22
		c82869_g1	gi|405973804|gb|EKC38496.1|	2e-53	Hemicentin-1 [Crassostrea gigas]	1.12	7.17
		c22007_g2	gi|405973804|gb|EKC38496.1|	4e-56	Hemicentin-1 [Crassostrea gigas]	0	0.89
CGI_10022093	Myosin heavy chain, striated muscle	c79395_g2	gi|908399420|ref|XP_013069053.1|	0	PREDICTED: myosin heavy chain, striated muscle-like isoform X12 [Biomphalaria glabrata]	447.56	1281.71
		c87105_g4	gi|780043461|ref|XP_011668452.1|	3e-30	PREDICTED: myosin heavy chain, striated muscle [Strongylocentrotus purpuratus]	2.32	5.45
		c87118_g2	gi|762095425|ref|XP_011430214.1|	9e-45	PREDICTED: myosin heavy chain, striated muscle-like [Crassostrea gigas]	1.78	4.66
		c86032_g3	gi|1005432762|ref|XP_015753940.1|	3e-31	PREDICTED: myosin heavy chain, striated muscle-like [Acropora digitifera]	0.44	3.68
CGI_10001975	N-acetylmuramoyl-L-alanine amidase	c67369_g1	gi|405955487|gb|EKC22584.1|	7e-66	N-acetylmuramoyl-L-alanine amidase [Crassostrea gigas]	23.36	31.2
CGI_10018997	Low-density lipoprotein receptor-related protein 4	c76768_g1	gi|762170482|ref|XP_011423670.1|	1e-98	PREDICTED: low-density lipoprotein receptor-related protein 4-like [Crassostrea gigas]	22.8	45.4
		c87172_g1	gi|780029662|ref|XP_011666499.1|	2e-23	PREDICTED: low-density lipoprotein receptor-related protein 4 [Strongylocentrotus purpuratus]	0.82	2.87
CGI_10001712	Death domain-containing protein	c65210_g1	gi|762130693|ref|XP_011448487.1|	7e-24	PREDICTED: leucine-rich repeat and death domain-containing protein 1-like [Crassostrea gigas]	0.62	1.17
CGI_10010994	Dynein heavy chain 5, axonemal	c84411_g2	gi|871248987|ref|XP_012940947.1|	0	PREDICTED: dynein heavy chain 5, axonemal-like [Aplysia californica]	0.63	2.86
		c84045_g2	gi|871204503|ref|XP_012937272.1|	0	PREDICTED: dynein heavy chain 5, axonemal-like [Aplysia californica]	0.08	0.13
CGI_10017660	Kinesin-like protein KIF15	c69466_g1	gi|47550965|ref|NP_999656.1|	4e-06	kinesin-like protein KIF15 [Strongylocentrotus purpuratus]	0	1.96
CGI_10011920	SPRY domain-containing protein 3	c86548_g1	gi|524914537|ref|XP_005112082.1|	2e-07	PREDICTED: SPRY domain-containing protein 3-like [Aplysia californica]	1.35	3.5
CGI_10018456	Prolyl 3-hydroxylase 2	c86593_g1	gi|762170457|ref|XP_011423658.1|	2e-98	PREDICTED: prolyl 3-hydroxylase 1-like isoform X3 [Crassostrea gigas]	0.47	3.06
CGI_10027871	Beta-N-acetylhexosaminidase	c75081_g1	gi|391359282|sp|H2A0L6.1|HEX_PINMG	4e-46	RecName: Full=Putative beta-hexosaminidase; AltName: Full=Beta-N-acetylhexosaminidase; AltName: Full=Chitobiase; AltName: Full=N-acetyl-beta-glucosaminidase; Flags: Precursor	35.32	73.48
CGI_10020738	Cubilin	c75581_g2	gi|405950185|gb|EKC18187.1|	5e-09	Cubilin [Crassostrea gigas]	39.29	41.83
		c91238_g1	gi|405977649|gb|EKC42088.1|	1e-06	Cubilin [Crassostrea gigas]	0	0
CGI_10014170	Carbonic anhydrase	c85950_g1	gi|762110104|ref|XP_011437730.1|	2e-39	PREDICTED: carbonic anhydrase 1-like [Crassostrea gigas]	103.95	139.29
		c71108_g1	gi|405966619|gb|EKC31881.1|	8e-77	Carbonic anhydrase 2 [Crassostrea gigas]	67.5	124.48
		c81423_g3	gi|762143564|ref|XP_011455036.1|	1e-69	PREDICTED: carbonic anhydrase 1-like [Crassostrea gigas]	27.26	45.21
		c116887_g1	gi|752887002|ref|XP_011261355.1|	2e-11	PREDICTED: beta carbonic anhydrase 1 [Camponotus floridanus]	0	0
CGI_10022792	Dynein heavy chain 2, axonemal	c15473_g1	gi|405953052|gb|EKC20784.1|	1e-10	Dynein heavy chain 1, axonemal [Crassostrea gigas]	0	3.48
CGI_10013025	Catenin beta	c87728_g1	gi|908447574|ref|XP_013081170.1|	0	PREDICTED: catenin beta-like [Biomphalaria glabrata]	46.16	96.93
CGI_10010265	Tripartite motif-containing protein 45	c88022_g1	gi|405957745|gb|EKC23932.1|	1e-12	Tripartite motif-containing protein 45 [Crassostrea gigas]	23.08	39.41
		c45479_g2	gi|405966108|gb|EKC31428.1|	1e-06	Tripartite motif-containing protein 45 [Crassostrea gigas]	0	0.75
		c72784_g2	gi|405975137|gb|EKC39728.1|	8e-06	Tripartite motif-containing protein 45 [Crassostrea gigas]	0	0
CGI_10016965	Tyrosine-protein phosphatase Lar	c56636_g1	gi|405970758|gb|EKC35634.1|	1e-05	Tyrosine-protein phosphatase Lar [Crassostrea gigas]	0	0
CGI_10024919	Dynein beta chain, ciliary	c87461_g1	gi|118965|sp|P23098.1|DYHC_TRIGR	0	RecName: Full=Dynein beta chain, ciliary	6.9	7.25
		c74165_g2	gi|729377|sp|P39057.1|DYHC_HELCR	6e-124	RecName: Full=Dynein beta chain, ciliary	1.1	5.38
		c47475_g1	gi|729377|sp|P39057.1|DYHC_HELCR	0	RecName: Full=Dynein beta chain, ciliary	0.26	0.9
		c116635_g1	gi|118965|sp|P23098.1|DYHC_TRIGR	2e-40	RecName: Full=Dynein beta chain, ciliary	0	4.71
		c47672_g1	gi|118965|sp|P23098.1|DYHC_TRIGR	6e-113	RecName: Full=Dynein beta chain, ciliary	0	1.3
CGI_10016310	5'-nucleotidase	c72559_g1	gi|405965088|gb|EKC30511.1|	4e-160	5'-nucleotidase [Crassostrea gigas]	0.73	1.62
CGI_10027517	FH1/FH2 domain-containing protein 3	c87974_g1	gi|762100323|ref|XP_011432610.1|	4e-15	PREDICTED: FH1/FH2 domain-containing protein 3-like isoform X3 [Crassostrea gigas]	1.73	12.77
CGI_10023552	Neuron navigator 2	c78247_g2	gi|405973051|gb|EKC37788.1|	3e-70	Neuron navigator 2 [Crassostrea gigas]	6.23	9.52
CGI_10016397	Cellulase	c64280_g1	gi|402770491|gb|AFQ98380.1|	2e-143	cellulase [Haliotis gigantea]	0.2	0.87
		c71696_g1	gi|475882635|gb|AGI61069.1|	4e-173	cellulase [Haliotis discus hannai]	0.12	0.35
CGI_10016964	Tyrosine-protein phosphatase Lar	c56636_g1	gi|405970758|gb|EKC35634.1|	1e-05	Tyrosine-protein phosphatase Lar [Crassostrea gigas]	0	0
CGI_10017338	Exocyst complex component 5	c69635_g1	gi|524888754|ref|XP_005100942.1|	0	PREDICTED: exocyst complex component 5-like isoform X2 [Aplysia californica]	14.51	19.15
CGI_10006116	Tripartite motif-containing protein 45	c88022_g1	gi|405957745|gb|EKC23932.1|	1e-12	Tripartite motif-containing protein 45 [Crassostrea gigas]	23.08	39.41
		c45479_g2	gi|405966108|gb|EKC31428.1|	1e-06	Tripartite motif-containing protein 45 [Crassostrea gigas]	0	0.75
		c72784_g2	gi|405975137|gb|EKC39728.1|	8e-06	Tripartite motif-containing protein 45 [Crassostrea gigas]	0	0
CGI_10014785	UPF0462 protein C4orf33-like protein	c49047_g1	gi|524896093|ref|XP_005104524.1|	2e-17	PREDICTED: UPF0462 protein C4orf33 homolog isoform X1 [Aplysia californica]	0.62	3.66
CGI_10020308	Metabotropic glutamate receptor 2	c85795_g4	gi|405974809|gb|EKC39426.1|	3e-55	Metabotropic glutamate receptor 3 [Crassostrea gigas]	14.09	22.39
CGI_10017406	Neurofibromin	c87817_g2	gi|762088978|ref|XP_011426821.1|	6e-103	PREDICTED: neurofibromin-like isoform X9 [Crassostrea gigas]	1.22	4.49
		c87817_g3	gi|762088962|ref|XP_011426813.1|	0	PREDICTED: neurofibromin-like isoform X1 [Crassostrea gigas]	0.56	1.27
		c87817_g1	gi|762088966|ref|XP_011426815.1|	3e-09	PREDICTED: neurofibromin-like isoform X3 [Crassostrea gigas]	0	1.51
CGI_10007021	Sodium-dependent multivitamin transporter	c87817_g1	gi|762088966|ref|XP_011426815.1|	3e-09	PREDICTED: neurofibromin-like isoform X3 [Crassostrea gigas]	0	1.51
CGI_10004269	Tripartite motif-containing protein 3	c85764_g1	gi|405957527|gb|EKC23731.1|	6e-07	Tripartite motif-containing protein 3 [Crassostrea gigas]	1.08	3.91
		c79470_g1	gi|405959168|gb|EKC25230.1|	6e-06	Tripartite motif-containing protein 3 [Crassostrea gigas]	0.52	3.48
CGI_10012899	Tripartite motif-containing protein 56	c63351_g1	gi|405959992|gb|EKC25953.1|	2e-09	Tripartite motif-containing protein 56 [Crassostrea gigas]	7.87	13.24
		c78465_g1	gi|405973721|gb|EKC38416.1|	1e-08	Tripartite motif-containing protein 56 [Crassostrea gigas]	1.68	4.34
CGI_10028414	Kielin/chordin-like protein	c70372_g1	gi|589908180|dbj|BAO52717.1|	4e-11	Kielin/chordin-like protein [Mesocentrotus nudus]	0.13	1.61
		c70372_g2	gi|589908180|dbj|BAO52717.1|	2e-07	Kielin/chordin-like protein [Mesocentrotus nudus]	0	1.52
		c70372_g3	gi|589908180|dbj|BAO52717.1|	6e-16	Kielin/chordin-like protein [Mesocentrotus nudus]	0	0.83
		c93896_g1	gi|589908180|dbj|BAO52717.1|	8e-17	Kielin/chordin-like protein [Mesocentrotus nudus]	0	1.6
		c94879_g1	gi|589908180|dbj|BAO52717.1|	4e-37	Kielin/chordin-like protein [Mesocentrotus nudus]	0	1.38
CGI_10011913	Putative tyrosinase-like protein tyr-3	c74294_g1	gi|405967024|gb|EKC32238.1|	6e-42	Putative tyrosinase-like protein tyr-3 [Crassostrea gigas]	4.47	9.96
		c63653_g1	gi|405973771|gb|EKC38463.1|	3e-08	Putative tyrosinase-like protein tyr-3 [Crassostrea gigas]	0	3.21
		c6923_g2	gi|405959193|gb|EKC25254.1|	7e-13	Putative tyrosinase-like protein tyr-3 [Crassostrea gigas]	0	0.24
CGI_10026852	Vacuolar protein sorting-associated protein 13C	c87922_g1	gi|780183227|ref|XP_011662310.1|	0	PREDICTED: vacuolar protein sorting-associated protein 13C [Strongylocentrotus purpuratus]	3.95	10.78
CGI_10010526	Temptin	c79364_g2	gi|126697352|gb|ABO26633.1|	4e-11	temptin [Haliotis discus discus]	1.99	5.96
CGI_10008487	Glutaryl-CoA dehydrogenase, mitochondrial	c82586_g2	gi|908441148|ref|XP_013079126.1|	0	PREDICTED: glutaryl-CoA dehydrogenase, mitochondrial-like isoform X1 [Biomphalaria glabrata]	26.75	32.84
CGI_10002524	Dopamine beta-hydroxylase	c84336_g3	gi|762077326|ref|XP_011450241.1|	7e-120	PREDICTED: dopamine beta-hydroxylase-like [Crassostrea gigas]	1.43	2.77
CGI_10008469	Ceramide glucosyltransferase	c80762_g1	gi|908431758|ref|XP_013076094.1|	2e-122	PREDICTED: ceramide glucosyltransferase-B-like, partial [Biomphalaria glabrata]	1.08	4.68
CGI_10027222	Heat shock 70 kDa protein 13	c68586_g1	gi|762073361|ref|XP_011433230.1|	9e-93	PREDICTED: heat shock 70 kDa protein 12A-like [Crassostrea gigas]	22.22	24.62
		c70417_g1	gi|762159943|ref|XP_011418174.1|	1e-98	PREDICTED: heat shock 70 kDa protein 12B-like [Crassostrea gigas]	11.44	16.75
		c72717_g1	gi|762098277|ref|XP_011431529.1|	1e-125	PREDICTED: heat shock 70 kDa protein 12A-like [Crassostrea gigas]	10.58	13.12
		c75649_g1	gi|762119879|ref|XP_011442857.1|	1e-119	PREDICTED: heat shock 70 kDa protein 12B-like isoform X2 [Crassostrea gigas]	8.99	20.21
		c82864_g2	gi|762085854|ref|XP_011425243.1|	1e-93	PREDICTED: heat shock 70 kDa protein 12A-like [Crassostrea gigas]	8.28	10.38
		c72741_g2	gi|762129876|ref|XP_011448065.1|	4e-131	PREDICTED: heat shock 70 kDa protein 12A-like [Crassostrea gigas]	6.06	8.61
		c77316_g1	gi|762129876|ref|XP_011448065.1|	7e-155	PREDICTED: heat shock 70 kDa protein 12A-like [Crassostrea gigas]	5.07	9.63
		c80981_g1	gi|405970448|gb|EKC35350.1|	7e-120	Heat shock 70 kDa protein 12B [Crassostrea gigas]	4.04	6.06
		c86463_g2	gi|762160534|ref|XP_011418487.1|	2e-139	PREDICTED: heat shock 70 kDa protein 12A-like [Crassostrea gigas]	3.9	7.41
		c74440_g1	gi|762147064|ref|XP_011456832.1|	2e-46	PREDICTED: heat shock 70 kDa protein 12A-like [Crassostrea gigas]	2.77	3.2
		c82670_g1	gi|762098574|ref|XP_011431681.1|	5e-140	PREDICTED: heat shock 70 kDa protein 12A-like isoform X1 [Crassostrea gigas]	2.67	5.69
		c82318_g1	gi|762115702|ref|XP_011440663.1|	8e-107	PREDICTED: heat shock 70 kDa protein 12A-like isoform X1 [Crassostrea gigas]	2.49	5.2
		c81026_g1	gi|405955261|gb|EKC22443.1|	6e-08	Heat shock 70 kDa protein 12B [Crassostrea gigas]	1.25	1.58
		c82095_g1	gi|762119877|ref|XP_011442856.1|	2e-56	PREDICTED: heat shock 70 kDa protein 12B-like isoform X1 [Crassostrea gigas]	1.02	1.77
		c75211_g1	gi|405951598|gb|EKC19496.1|	3e-95	Heat shock 70 kDa protein 12A [Crassostrea gigas]	0.77	1.6
		c66452_g1	gi|762147064|ref|XP_011456832.1|	2e-37	PREDICTED: heat shock 70 kDa protein 12A-like [Crassostrea gigas]	0.72	2.43
		c87242_g1	gi|405971147|gb|EKC36001.1|	3e-23	Heat shock 70 kDa protein 12A [Crassostrea gigas]	0.71	3.15
		c83194_g3	gi|405969529|gb|EKC34495.1|	4e-10	Heat shock 70 kDa protein 12A [Crassostrea gigas]	0.43	3.8
		c74115_g1	gi|762147064|ref|XP_011456832.1|	8e-144	PREDICTED: heat shock 70 kDa protein 12A-like [Crassostrea gigas]	0.17	0.22
		c27641_g2	gi|762085852|ref|XP_011425241.1|	4e-16	PREDICTED: heat shock 70 kDa protein 12A-like [Crassostrea gigas]	0	4.5
		c60734_g3	gi|762069971|ref|XP_011425650.1|	1e-14	PREDICTED: heat shock 70 kDa protein 12B-like [Crassostrea gigas]	0	10.93
CGI_10017426	Chorion peroxidase	c84192_g1	gi|405967481|gb|EKC32636.1|	4e-134	Chorion peroxidase [Crassostrea gigas]	27.46	63.27
CGI_10028495	Carbonic anhydrase 6	c85950_g1	gi|762110104|ref|XP_011437730.1|	2e-39	PREDICTED: carbonic anhydrase 1-like [Crassostrea gigas]	103.95	139.29
		c71108_g1	gi|405966619|gb|EKC31881.1|	8e-77	Carbonic anhydrase 2 [Crassostrea gigas]	67.5	124.48
		c81423_g3	gi|762143564|ref|XP_011455036.1|	1e-69	PREDICTED: carbonic anhydrase 1-like [Crassostrea gigas]	27.26	45.21
		c116887_g1	gi|752887002|ref|XP_011261355.1|	2e-11	PREDICTED: beta carbonic anhydrase 1 [Camponotus floridanus]	0	0
CGI_10001495	Neuronal acetylcholine receptor subunit non-alpha-2	c75100_g1	gi|405970293|gb|EKC35209.1|	3e-10	Neuronal acetylcholine receptor subunit non-alpha-2 [Crassostrea gigas]	10.73	13.67
CGI_10008103	Histone-lysine N-methyltransferase MLL4	c80602_g1	gi|405958289|gb|EKC24431.1|	7e-17	Histone-lysine N-methyltransferase MLL3 [Crassostrea gigas]	528.19	649.85
		c83197_g1	gi|405958289|gb|EKC24431.1|	5e-09	Histone-lysine N-methyltransferase MLL3 [Crassostrea gigas]	1.28	3.4
		c85845_g1	gi|405958289|gb|EKC24431.1|	3e-23	Histone-lysine N-methyltransferase MLL3 [Crassostrea gigas]	0.26	0.83
CGI_10026605	Chitotriosidase-1	c79603_g1	gi|871235288|ref|XP_012938466.1|	6e-125	PREDICTED: chitotriosidase-1-like, partial [Aplysia californica]	0.33	1.73
CGI_10013045	Nose resistant to fluoxetine protein 6	c86981_g3	gi|762111746|ref|XP_011438595.1|	1e-55	PREDICTED: nose resistant to fluoxetine protein 6-like [Crassostrea gigas]	5.06	5.83
		c84653_g3	gi|762111746|ref|XP_011438595.1|	3e-142	PREDICTED: nose resistant to fluoxetine protein 6-like [Crassostrea gigas]	0.28	2.61
		c24777_g1	gi|762097852|ref|XP_011431510.1|	3e-10	PREDICTED: nose resistant to fluoxetine protein 6-like [Crassostrea gigas]	0	4.63
CGI_10020818	Papilin	c10265_g1	gi|762127424|ref|XP_011446794.1|	4e-06	PREDICTED: papilin-like isoform X1 [Crassostrea gigas]	0	0.43
CGI_10022480	Glioma pathogenesis-related protein 1	c123238_g1	gi|908467253|ref|XP_013087333.1|	1e-06	PREDICTED: glioma pathogenesis-related protein 1-like [Biomphalaria glabrata]	0	5.43
CGI_10016329	Acyl-CoA dehydrogenase family member 10	c87780_g1	gi|871245975|ref|XP_012940420.1|	2e-08	PREDICTED: acyl-CoA dehydrogenase family member 10-like isoform X3 [Aplysia californica]	5.08	15.07
CGI_10016999	A disintegrin and metalloproteinase with thrombospondin motifs 16	c87693_g4	gi|405950070|gb|EKC18077.1|	3e-09	A disintegrin and metalloproteinase with thrombospondin motifs 16 [Crassostrea gigas]	0.17	2.18
CGI_10018402	Putative helicase with zinc finger domain	c85731_g2	gi|405962546|gb|EKC28212.1|	2e-06	Putative helicase with zinc finger domain [Crassostrea gigas]	0.66	1.85
CGI_10000983	Complement C1q tumor necrosis factor-related protein 3	c54377_g1	gi|405945704|gb|EKC17442.1|	6e-09	Complement C1q tumor necrosis factor-related protein 3 [Crassostrea gigas]	0	4.88
CGI_10005749	Mesenchyme-specific cell surface glycoprotein	c110932_g1	gi|405953527|gb|EKC21174.1|	1e-07	Mesenchyme-specific cell surface glycoprotein [Crassostrea gigas]	0	3.02
CGI_10015700	Inter-alpha-trypsin inhibitor heavy chain H4	c83713_g2	gi|762158969|ref|XP_011417684.1|	4e-136	PREDICTED: inter-alpha-trypsin inhibitor heavy chain H4-like [Crassostrea gigas]	13.35	17.28
CGI_10020232	Collagen alpha-6(VI) chain	c94594_g1	gi|762077280|ref|XP_011449961.1|	3e-14	PREDICTED: collagen alpha-6(VI) chain-like isoform X2 [Crassostrea gigas]	0	0
CGI_10009105	von Willebrand factor D and EGF domain-containing protein	c86872_g1	gi|405969928|gb|EKC34871.1|	1e-43	von Willebrand factor D and EGF domain-containing protein [Crassostrea gigas]	1.43	2.39
		c13888_g1	gi|405976805|gb|EKC41289.1|	8e-06	von Willebrand factor D and EGF domain-containing protein [Crassostrea gigas]	0	0
		c43153_g1	gi|405975490|gb|EKC40051.1|	2e-08	von Willebrand factor D and EGF domain-containing protein [Crassostrea gigas]	0	0
		c52142_g1	gi|405969928|gb|EKC34871.1|	3e-07	von Willebrand factor D and EGF domain-containing protein [Crassostrea gigas]	0	0.19
CGI_10022355	Titin	c75442_g1	gi|405961635|gb|EKC27403.1|	6e-10	Titin [Crassostrea gigas]	0.29	1.69
CGI_10016966	Tyrosine-protein phosphatase Lar	c56636_g1	gi|405970758|gb|EKC35634.1|	1e-05	Tyrosine-protein phosphatase Lar [Crassostrea gigas]	0	0
CGI_10012474	Elongation factor 1-alpha	c64494_g1	gi|1040776802|gb|JAS03454.1|	0	putative elongation factor 1-alpha-like protein [Pinctada fucata]	8120.81	9814.51
CGI_10005694	Glutamate receptor	c82397_g3	gi|405960644|gb|EKC26547.1|	8e-15	Glutamate receptor [Crassostrea gigas]	0.91	4.74
		c26970_g2	gi|405956950|gb|EKC23191.1|	5e-10	Glutamate receptor [Crassostrea gigas]	0	0
CGI_10005220	C1q domain-containing protein	c23379_g1	gi|325504381|emb|CBX41690.1|	8e-25	putative C1q domain containing protein MgC1q41 [Mytilus galloprovincialis]	2.48	11.55
		c84547_g2	gi|325504413|emb|CBX41706.1|	2e-08	putative C1q domain containing protein MgC1q57 [Mytilus galloprovincialis]	0.1	5.77
		c35849_g1	gi|325504381|emb|CBX41690.1|	5e-17	putative C1q domain containing protein MgC1q41 [Mytilus galloprovincialis]	0	1.06
CGI_10013423	SWI/SNF-related matrix-associated actin-dependent regulator of chromatin subfamily D member 1	c78949_g2	gi|908504900|ref|XP_013063633.1|	7e-17	PREDICTED: SWI/SNF-related matrix-associated actin-dependent regulator of chromatin subfamily E member 1-like isoform X3 [Biomphalaria glabrata]	28.05	34.28
CGI_10023850	eptidyl-prolyl cis-trans isomerase B	c75008_g1	gi|762170865|ref|XP_011423870.1|	2e-73	PREDICTED: peptidyl-prolyl cis-trans isomerase B-like [Crassostrea gigas]	41.88	92.68
CGI_10013329	Steroid 17-alpha-hydroxylase/17,20 lyase	c70190_g1	gi|765826476|ref|NP_001292231.1|	8e-06	steroid 17-alpha-hydroxylase/17,20 lyase-like [Crassostrea gigas]	0	0.73
CGI_10011015	Metalloproteinase inhibitor 3	c86574_g1	gi|762106347|ref|XP_011435760.1|	5e-09	PREDICTED: metalloproteinase inhibitor 3-like [Crassostrea gigas]	3.44	6.83
		c96265_g1	gi|762146287|ref|XP_011456444.1|	3e-06	PREDICTED: metalloproteinase inhibitor 3-like [Crassostrea gigas]	0	0
CGI_10020756	Collagen alpha-3(VI) chain	c79957_g2	gi|405971964|gb|EKC36764.1|	2e-13	Collagen alpha-3(VI) chain [Crassostrea gigas]	0.25	2.78
CGI_10010378	Antigen KI-67	c78620_g1	gi|405959575|gb|EKC25595.1|	2e-11	Antigen KI-67 [Crassostrea gigas]	2.68	4.25
