# Supplementary material for: Transcriptome analysis of the bivalve Placuna placenta mantle reveals potential biomineralization-related genes
Source: Sci Rep. 2022 Mar 18;12:4743. doi: 10.1038/s41598-022-08610-5 (PMC8933548; doi:10.1038/s41598-022-08610-5)
Supplement: Supplementary file 12 — Supplementary Information 12. [file 41598_2022_8610_MOESM12_ESM.xlsx]

## Sheet: Sheet1
No	Gene_ID	Gene_name	Species	Gene_ID	Nr_Evalue	Nr_Description	Low FPKM	High FPKM
1	EKC34657	Peroxidase1	Crassostrea gigas	c84192_g1	4e-134	Chorion peroxidase [Crassostrea gigas]	27.46	63.27
	EKC26108	Peroxidase2
2	AAV69062.1	Alkaline phosphatase	Pinctada maxima	c84312_g1	3e-156	PREDICTED: alkaline phosphatase-like [Lingula anatina]	6.41	13.58
				c84796_g1	1e-156	Alkaline phosphatase, tissue-nonspecific isozyme [Crassostrea gigas]	4.31	8
3	BAG68618.1	BMP2/4	Saccostrea kegaki	c349_g1	5e-31	bone morphogenetic protein 2/4 [Lymnaea stagnalis]	0.26	2.13
				c123147_g1	5e-06	bone morphogenetic protein 2/4 [Septifer virgatus]	0	10.27
4	BAJ52887.1	Carbonic anhydrase(CA), similar to Nacrein	Pinctada fucata	c84941_g5	1e-45	PREDICTED: carbonic anhydrase-like [Crassostrea gigas]	126.8	244.22
				c85950_g1	2e-39	PREDICTED: carbonic anhydrase 1-like [Crassostrea gigas]	103.95	139.29
				c71108_g1	8e-77	Carbonic anhydrase 2 [Crassostrea gigas]	67.5	124.48
				c81423_g3	1e-69	PREDICTED: carbonic anhydrase 1-like [Crassostrea gigas]	27.26	45.21
5	ACI22622.1	Calmodulin	Hyriopsis schlegelii	c114357_g1	8e-11	PREDICTED: calmodulin-like [Crassostrea gigas]	2.41	7.74
				c10600_g1	3e-09	RecName: Full=Calmodulin; Short=CaM	0.81	3.51
				c78814_g1	7e-29	RecName: Full=Calmodulin; Short=CaM	0.69	2.77
				c65518_g1	2e-12	RecName: Full=Calmodulin; Short=CaM	0.15	2.93
				c31509_g1	9e-28	Calmodulin [Crassostrea gigas]	0	1.12
				c102707_g1	2e-12	RecName: Full=Calmodulin; Short=CaM	0	0
				c52942_g1	4e-06	RecName: Full=Calmodulin-2; Short=CaM 2	0	0.38
				c60826_g1	1e-94	RecName: Full=Calmodulin; Short=CaM	0	1.38
				c62972_g1	8e-12	calmodulin [Crassostrea gigas]	0	0
				c105690_g1	1e-08	PREDICTED: calmodulin-like [Crassostrea gigas]	0	0
6	ABR68546.1	Calreticulin	Pinctada fucata	c84621_g1	2e-135	calreticulin-like protein [Littorina littorea]	114.56	172.26
				c112169_g1	6e-06	PREDICTED: calreticulin-like [Biomphalaria glabrata]	0	0
7	BAF73720.1	Chitin synthase/PfCHS1	Pinctada fucata	c86966_g4	3e-164	chitin synthase, partial [Macandrevia cranium]	5.4	19.33
				c24142_g1	4e-08	Chitin synthase 1 [Crassostrea gigas]	0	52.05
8	P86734.1	Ependymin related protein 1(EDPR)	Haliotis asinina	c104043_g1	3e-06	PREDICTED: mammalian ependymin-related protein 1-like [Lingula anatina]	0	0
				c107140_g1	1e-18	PREDICTED: mammalian ependymin-related protein 1-like [Crassostrea gigas]	0	0
				c110802_g1	4e-06	PREDICTED: mammalian ependymin-related protein 1-like [Biomphalaria glabrata]	0	3.51
9	AAQ12076.1	Ferritin	Pinctada fucata	c71166_g1	2e-105	ferritin [Haliotis diversicolor supertexta]	2598	5972.88
				c54191_g1	2e-41	ferritin [Scapharca broughtonii]	0	0
				c90808_g1	3e-17	ferritin [Conus novaehollandiae]	0	0
10	P86785	Gigasin-2	Crassorstrea gigas	c76266_g1	5e-10	PREDICTED: gigasin-2 isoform X1 [Crassostrea gigas]	61.13	124.78
11	ADD16957.1	Perlucin	Haliotis diversicolor	c67461_g2	3e-23	perlucin [Haliotis diversicolor]	65.55	100.36
				c74134_g1	4e-06	perlucin [Hyriopsis cumingii]	4.71	8.62
				c100512_g1	4e-18	perlucin [Haliotis diversicolor]	0.71	1.2
				c66124_g1	3e-29	Perlucin [Crassostrea gigas]	0.28	1.45
				c15372_g1	6e-16	perlucin [Hyriopsis cumingii]	0	0
				c71177_g1	1e-08	Perlucin [Crassostrea gigas]	0	2.11
12	BAH97338.1	Protein PIF	Pinctada fucata	c71325_g1	4e-20	PREDICTED: protein PIF-like [Crassostrea gigas]	31.79	44.89
				c66761_g1	5e-11	PREDICTED: protein PIF-like [Crassostrea gigas]	27.22	37.84
				c64812_g1	2e-06	PREDICTED: protein PIF-like [Crassostrea gigas]	0.45	1.42
13	BAA89420.1	Sarcoplasmic calcium-binding protein	Mizuhopecten yessoensis	c102115_g1	1e-11	sarcoplasmic calcium-binding protein [Meretrix lusoria]	0	0
				c107796_g1	4e-30	sarcoplasmic calcium binding protein [Ruditapes philippinarum]	0	1.13
14	AAZ66340.1	Tyrosinase-like	Pinctada fucata	c73086_g1	1e-82	PREDICTED: tyrosinase-like protein [Crassostrea gigas]	303.51	430.78
				c73399_g1	6e-88	PREDICTED: tyrosinase-like protein 1 isoform X2 [Crassostrea gigas]	147.25	202.78
				c73399_g1	6e-88	PREDICTED: tyrosinase-like protein 1 isoform X2 [Crassostrea gigas]	147.25	202.78
				c84724_g1	1e-60	tyrosinase [Mizuhopecten yessoensis]	4.59	15.55
				c84724_g1	1e-60	tyrosinase [Mizuhopecten yessoensis]	4.59	15.55
				c74294_g1	6e-42	Putative tyrosinase-like protein tyr-3 [Crassostrea gigas]	4.47	9.96
				c111859_g1	2e-27	PREDICTED: tyrosinase-like protein [Crassostrea gigas]	0	0.62
				c63653_g1	3e-08	Putative tyrosinase-like protein tyr-3 [Crassostrea gigas]	0	3.21
				c6923_g2	7e-13	Putative tyrosinase-like protein tyr-3 [Crassostrea gigas]	0	0.24
				c94853_g1	3e-25	tyrosinase A2 [Pinctada maxima]	0	2.86
15	P86987	Insoluble matrix shell proteins 6(IMSP6)	Ruditapes philippinarum	c59878_g1	1e-08	PREDICTED: insoluble matrix shell protein 6-like, partial [Crassostrea gigas]	41.5	55.56
				c69385_g1	8e-08	PREDICTED: insoluble matrix shell protein 6-like [Crassostrea gigas]	32.11	104.85
				c85881_g6	9e-11	putative insoluble matrix shell protein 5-like protein [Pinctada fucata]	0.44	5.13
16	EKC41461	Tyrosine-protein phosphatase Lar	Crassorstrea gigas	c85401_g1	0	PREDICTED: tyrosine-protein phosphatase Lar-like isoform X1 [Crassostrea gigas]	8.91	37.66
				c56636_g1	1e-05	Tyrosine-protein phosphatase Lar [Crassostrea gigas]	0	0
17	EKC31553	Amine oxidase	Crassostrea gigas	c85095_g1	9e-27	PREDICTED: putative amine oxidase [copper-containing] [Biomphalaria glabrata]	2.9	4.99
				c45366_g1	3e-48	PREDICTED: putative amine oxidase [copper-containing] [Biomphalaria glabrata]	1.42	5.44
				c83183_g2	1e-65	PREDICTED: putative amine oxidase [copper-containing] [Crassostrea gigas]	0.68	3.06
				c19032_g1	4e-53	PREDICTED: putative amine oxidase [copper-containing] [Biomphalaria glabrata]	0.66	1.43
				c61900_g1	6e-16	PREDICTED: putative amine oxidase [copper-containing] [Biomphalaria glabrata]	0.36	2.72
				c33247_g1	1e-44	PREDICTED: putative amine oxidase [copper-containing] [Crassostrea gigas]	0.35	0.55
				c73931_g1	3e-10	PREDICTED: putative amine oxidase [copper-containing] [Aplysia californica]	0	2.02
18	CGI_10024867	Chitotriosidase1	Crassostrea gigas	c51351_g1	8e-146	PREDICTED: chitotriosidase-1-like [Lingula anatina]	44.12	51.43
				c79603_g1	6e-125	PREDICTED: chitotriosidase-1-like, partial [Aplysia californica]	0.33	1.73
19	H2A0L6	Beta-hexosaminidase	Margaritifera margaritifera	c75081_g1	4e-46	RecName: Full=Putative beta-hexosaminidase; AltName: Full=Beta-N-acetylhexosaminidase; AltName: Full=Chitobiase; AltName: Full=N-acetyl-beta-glucosaminidase; Flags: Precursor	35.32	73.48
20	K1QBN6	Caltractin	Crassostrea gigas	c70548_g1	1e-48	PREDICTED: caltractin-like [Acropora digitifera]	13.11	24.88
21	K1RCP3	Teneurin-2	Crassostrea gigas	c59513_g1	4e-06	Teneurin-2 [Crassostrea gigas]	324.17	489.75
