# Supplementary material for: Transcriptome analysis of the bivalve Placuna placenta mantle reveals potential biomineralization-related genes
Source: Sci Rep. 2022 Mar 18;12:4743. doi: 10.1038/s41598-022-08610-5 (PMC8933548; doi:10.1038/s41598-022-08610-5)
Supplement: Supplementary file 13 — Supplementary Information 13. [file 41598_2022_8610_MOESM13_ESM.xlsx]

## Sheet: Sheet1
Pfam database			Nr database
Gene_ID	Pfam_ID	Pfam_Description	Nr_ID	Nr_Evalue	Nr_Description	Low FPKM	High FPKM
c81494_g1	PF13499.3	EF-hand_7	gi|658118770|gb|AID56287.1|	5e-12	calmodulin-like protein [Azumapecten farreri]	38.17	76.44
c71210_g1	PF13499.3//PF13499.3	EF-hand_7//EF-hand_7	gi|762093210|ref|XP_011429056.1|	9e-51	PREDICTED: calmodulin-A-like isoform X2 [Crassostrea gigas]	14.63	23.76
c74957_g1	PF14658.3//PF13499.3	EF-hand_9//EF-hand_7	gi|871236622|ref|XP_012938698.1|	9e-31	PREDICTED: calmodulin-A-like isoform X2 [Aplysia californica]	11.57	30.51
c84216_g1	PF13499.3	EF-hand_7	gi|762114160|ref|XP_011439853.1|	1e-44	PREDICTED: calpain-B-like isoform X2 [Crassostrea gigas]	4.57	13.04
c114357_g1	PF13499.3//PF13499.3	EF-hand_7//EF-hand_7	gi|762107942|ref|XP_011436589.1|	8e-11	PREDICTED: calmodulin-like [Crassostrea gigas]	2.41	7.74
c76091_g1	PF13499.3	EF-hand_7	gi|656991664|gb|AID21732.1|	3e-18	calmodulin [Stichopus monotuberculatus]	2.81	9.46
c41822_g1	PF13499.3//PF13499.3	EF-hand_7//EF-hand_7	gi|410719327|gb|AFV80091.1|	2e-83	calmodulin [Hyriopsis cumingii]	1.2	5.4
c10600_g1	PF13499.3//PF13405.3	EF-hand_7//EF-hand_6	gi|115528|sp|P27166.2|CALM_STYLE	3e-09	RecName: Full=Calmodulin; Short=CaM	0.81	3.51
c62433_g1	PF13499.3//PF13499.3	EF-hand_7//EF-hand_7	gi|314906422|gb|ADT61781.1|	2e-06	calmodulin [Hyriopsis cumingii]	0.49	2.05
c55803_g1	PF13499.3	EF-hand_7	gi|919053087|ref|XP_013408451.1|	1e-09	PREDICTED: sarcoplasmic calcium-binding protein-like [Lingula anatina]	0.37	2.74
c60826_g1	PF13499.3//PF13499.3	EF-hand_7//EF-hand_7	gi|49035754|sp|Q9GRJ1.3|CALM_LUMRU	1e-94	RecName: Full=Calmodulin; Short=CaM	0	1.38
c31509_g1	PF13499.3//PF13499.3	EF-hand_7//EF-hand_7	gi|405977780|gb|EKC42214.1|	9e-28	Calmodulin [Crassostrea gigas]	0	1.12
c52942_g1	PF13499.3//PF13833.3	EF-hand_7//EF-hand_8	gi|49035757|sp|Q9UB37.3|CALM2_BRALA	4e-06	RecName: Full=Calmodulin-2; Short=CaM 2	0	0.38
c30342_g1	PF13499.3//PF13499.3	EF-hand_7//EF-hand_7	gi|350663|prf||0711223A	2e-28	calmodulin	0	0.9
c62972_g1	PF00036.29	EF-hand_1	gi|327180276|gb|AEA30980.1|	8e-12	calmodulin [Crassostrea gigas]	0	0
c105690_g1	PF13405.3	EF-hand_6	gi|762107942|ref|XP_011436589.1|	1e-08	PREDICTED: calmodulin-like [Crassostrea gigas]	0	0
c85881_g6	PF00036.29//PF13202.3	EF-hand_1//EF-hand_5	gi|1040777510|gb|JAS03808.1|	9e-11	putative insoluble matrix shell protein 5-like protein [Pinctada fucata]	0.44	5.13
c70548_g1	PF13499.3//PF13499.3	EF-hand_7//EF-hand_7	gi|1005434191|ref|XP_015754609.1|	1e-48	PREDICTED: caltractin-like [Acropora digitifera]	13.11	24.88
c67461_g2	PF00059.18	Lectin_C	gi|289707893|gb|ADD16957.1|	3e-23	perlucin [Haliotis diversicolor]	65.55	100.36
c100512_g1	PF00059.18	Lectin_C	gi|289707893|gb|ADD16957.1|	4e-18	perlucin [Haliotis diversicolor]	0.71	1.2
c277_g1	PF00059.18	Lectin_C	gi|762128793|ref|XP_011447505.1|	5e-19	PREDICTED: perlucin-like protein [Crassostrea gigas]	0.14	0.2
c71177_g1	PF00059.18	Lectin_C	gi|405971626|gb|EKC36452.1|	1e-08	Perlucin [Crassostrea gigas]	0	2.11
c15372_g1	PF00059.18	Lectin_C	gi|475882620|gb|AGI61062.1|	6e-16	perlucin [Hyriopsis cumingii]	0	0
c83310_g1	PF00092.25	VWA	gi|405968439|gb|EKC33511.1|	6e-33	Collagen alpha-1(XII) chain [Crassostrea gigas]	11.18	32.32
c85398_g1	PF00092.25	VWA	gi|390368601|ref|XP_797312.3|	4e-13	PREDICTED: von Willebrand factor A domain-containing protein 3A [Strongylocentrotus purpuratus]	3.22	5.7
c69934_g1	PF00092.25//PF00092.25	VWA//VWA	gi|762086868|ref|XP_011425716.1|	5e-59	PREDICTED: collagen alpha-1(XII) chain-like [Crassostrea gigas]	1.81	7.1
c112170_g1	PF00092.25	VWA	gi|405975735|gb|EKC40283.1|	1e-09	Collagen alpha-5(VI) chain [Crassostrea gigas]	0	2.06
c94594_g1	PF00092.25	VWA	gi|762077280|ref|XP_011449961.1|	3e-14	PREDICTED: collagen alpha-6(VI) chain-like isoform X2 [Crassostrea gigas]	0	0
c82139_g1	PF13519.3	VWA_2	gi|762086174|ref|XP_011425357.1|	3e-48	PREDICTED: von Willebrand factor A domain-containing protein 7-like [Crassostrea gigas]	33.82	97.37
c84544_g3	PF13768.3//PF13768.3	VWA_3//VWA_3	gi|908417273|ref|XP_013069930.1|	0	PREDICTED: von Willebrand factor A domain-containing protein 3B-like isoform X2 [Biomphalaria glabrata]	0.63	2.09
c100948_g1	PF00092.25	VWA	gi|762101216|ref|XP_011433081.1|	8e-17	PREDICTED: von Willebrand factor A domain-containing protein 7-like [Crassostrea gigas]	0	0
c100948_g1	PF00092.25	VWA	gi|762101216|ref|XP_011433081.1|	8e-17	PREDICTED: von Willebrand factor A domain-containing protein 7-like [Crassostrea gigas]	0	0
c84941_g5	PF00194.18	Carb_anhydrase	gi|762078412|ref|XP_011453824.1|	1e-45	PREDICTED: carbonic anhydrase-like [Crassostrea gigas]	126.8	244.22
c85950_g1	PF00194.18	Carb_anhydrase	gi|762110104|ref|XP_011437730.1|	2e-39	PREDICTED: carbonic anhydrase 1-like [Crassostrea gigas]	103.95	139.29
c71108_g1	PF00194.18	Carb_anhydrase	gi|405966619|gb|EKC31881.1|	8e-77	Carbonic anhydrase 2 [Crassostrea gigas]	67.5	124.48
c81423_g3	PF00194.18	Carb_anhydrase	gi|762143564|ref|XP_011455036.1|	1e-69	PREDICTED: carbonic anhydrase 1-like [Crassostrea gigas]	27.26	45.21
c80221_g1	PF08266.9//PF00028.14//PF00028.14//PF00028.14//PF00028.14//PF00028.14//PF00028.14	Cadherin_2//Cadherin//Cadherin//Cadherin//Cadherin//Cadherin//Cadherin	gi|762097818|ref|XP_011431491.1|	2e-142	PREDICTED: protocadherin-9-like [Crassostrea gigas]	17.49	31.78
c81144_g1	PF08266.9//PF00028.14//PF00028.14//PF00028.14//PF00028.14//PF00028.14//PF00028.14	Cadherin_2//Cadherin//Cadherin//Cadherin//Cadherin//Cadherin//Cadherin	gi|762097818|ref|XP_011431491.1|	5e-132	PREDICTED: protocadherin-9-like [Crassostrea gigas]	1.1	3.54
c72303_g2	PF00028.14//PF00028.14//PF00028.14//PF00028.14//PF00028.14//PF11423.5	Cadherin//Cadherin//Cadherin//Cadherin//Cadherin//Repressor_Mnt	gi|762119572|ref|XP_011442697.1|	3e-23	PREDICTED: protocadherin-1-like [Crassostrea gigas]	1.05	5.73
c74663_g1	PF09097.7//PF00028.14//PF00028.14//PF00028.14//PF00028.14//PF00028.14//PF00028.14	Phage-tail_1//Cadherin//Cadherin//Cadherin//Cadherin//Cadherin//Cadherin	gi|405951684|gb|EKC19577.1|	4e-124	Protocadherin-1 [Crassostrea gigas]	1.01	1.6
c84424_g1	PF08374.8//PF15102.3//PF08290.8	Protocadherin//TMEM154//Hep_core_N	gi|762118054|ref|XP_011441901.1|	7e-06	PREDICTED: protocadherin-9-like isoform X2 [Crassostrea gigas]	0.95	2.43
c84160_g4	PF08266.9	Cadherin_2	gi|405978005|gb|EKC42423.1|	4e-20	Protocadherin-11 X-linked [Crassostrea gigas]	0.44	1.19
c74604_g3	PF00028.14//PF00028.14//PF16101.2//PF15102.3	Cadherin//Cadherin//PRIMA1//TMEM154	gi|405957380|gb|EKC23595.1|	8e-07	Protocadherin-9 [Crassostrea gigas]	0.43	1.65
c59940_g2	PF00028.14//PF00028.14//PF00028.14//PF00028.14	Cadherin//Cadherin//Cadherin//Cadherin	gi|908453080|ref|XP_013082936.1|	8e-06	PREDICTED: protocadherin-23-like [Biomphalaria glabrata]	0.31	0.75
c51153_g1	PF00028.14//PF00028.14//PF00028.14//PF04264.10	Cadherin//Cadherin//Cadherin//YceI	gi|762118015|ref|XP_011441880.1|	3e-09	PREDICTED: protocadherin-9-like [Crassostrea gigas]	0.21	1.34
c86144_g2	PF00028.14//PF00028.14//PF00028.14//PF00028.14//PF00028.14//PF00028.14//PF00028.14//PF00028.14//PF00028.14//PF00028.14//PF00028.14//PF00028.14//PF00028.14//PF00028.14//PF00028.14//PF00028.14//PF00028.14//PF00028.14//PF00028.14//PF00028.14//PF00028.14//PF00028.14//PF00028.14//PF00028.14//PF00028.14//PF00028.14//PF00028.14//PF00028.14//PF00028.14//PF00028.14//PF00028.14//PF00028.14//PF00028.14//PF0…	Cadherin//Cadherin//Cadherin//Cadherin//Cadherin//Cadherin//Cadherin//Cadherin//Cadherin//Cadherin//Cadherin//Cadherin//Cadherin//Cadherin//Cadherin//Cadherin//Cadherin//Cadherin//Cadherin//Cadherin//Cadherin//Cadherin//Cadherin//Cadherin//Cadherin//Cadherin//Cadherin//Cadherin//Cadherin//Cadherin//Cadherin//Cadherin//Cadherin//Cadherin//Cadherin//Cadherin//Cadherin//Cadherin	gi|908478573|ref|XP_013091141.1|	1e-69	PREDICTED: cadherin-23-like isoform X1 [Biomphalaria glabrata]	0.08	0.38
c84876_g4	PF03524.12//PF00028.14//PF00028.14	CagX//Cadherin//Cadherin	gi|405954974|gb|EKC22261.1|	1e-100	Protocadherin beta-4 [Crassostrea gigas]	0	0.12
c79924_g2	PF08266.9	Cadherin_2	gi|762119554|ref|XP_011442687.1|	1e-19	PREDICTED: protocadherin beta-15-like isoform X1 [Crassostrea gigas]	0.14	1.79
c51153_g2	PF00028.14//PF00028.14	Cadherin//Cadherin	gi|908503715|ref|XP_013063223.1|	3e-31	PREDICTED: protocadherin-1-like, partial [Biomphalaria glabrata]	0	1.88
c110692_g1	PF00028.14	Cadherin	gi|405951685|gb|EKC19578.1|	2e-18	Protocadherin-9 [Crassostrea gigas]	0	6.5
c74604_g1	PF00028.14	Cadherin	gi|405957381|gb|EKC23596.1|	5e-06	Protocadherin-11 X-linked [Crassostrea gigas]	0	1.34
c74604_g2	PF00028.14//PF00028.14	Cadherin//Cadherin	gi|762119572|ref|XP_011442697.1|	5e-10	PREDICTED: protocadherin-1-like [Crassostrea gigas]	0	1.04
c85739_g1	PF00028.14//PF00028.14	Cadherin//Cadherin	gi|762153758|ref|XP_011414926.1|	2e-08	PREDICTED: cadherin-23-like [Crassostrea gigas]	0.15	0.57
c103733_g1	PF00028.14	Cadherin	gi|929378156|ref|XP_014099344.1|	7e-07	PREDICTED: cadherin-23 isoform X2 [Bactrocera oleae]	0	0
c59513_g1	PF07974.10	EGF_2	gi|405976962|gb|EKC41439.1|	4e-06	Teneurin-2 [Crassostrea gigas]	324.17	489.75
c76266_g1	PF00100.20	Zona_pellucida	gi|762074139|ref|XP_011437421.1|	5e-10	PREDICTED: gigasin-2 isoform X1 [Crassostrea gigas]	61.13	124.78
c105899_g1	PF00704.25	Glyco_hydro_18	gi|397455174|gb|AFO53261.1|	3e-84	chitinase-3 [Hyriopsis cumingii]	0.5	3.39
c71155_g1	PF00704.25	Glyco_hydro_18	gi|762102055|ref|XP_011433520.1|	6e-107	PREDICTED: putative chitinase 1 [Crassostrea gigas]	96.85	125.15
c78064_g1	PF00090.16//PF00090.16//PF00090.16//PF00090.16//PF00090.16//PF00090.16//PF02891.17	TSP_1//TSP_1//TSP_1//TSP_1//TSP_1//TSP_1//zf-MIZ	gi|405958070|gb|EKC24233.1|	1e-43	Hemicentin-1 [Crassostrea gigas]	9.93	14.52
c80799_g1	PF13831.3//PF01753.15//PF00090.16//PF00090.16//PF00090.16//PF00090.16	PHD_2//zf-MYND//TSP_1//TSP_1//TSP_1//TSP_1	gi|405973804|gb|EKC38496.1|	4e-25	Hemicentin-1 [Crassostrea gigas]	2.41	3.15
c42692_g1	PF13927.3	Ig_3	gi|762082222|ref|XP_011423915.1|	1e-06	PREDICTED: peroxidasin homolog, partial [Crassostrea gigas]	0	0
c58472_g1	PF13927.3	Ig_3	gi|762142578|ref|XP_011454513.1|	5e-10	PREDICTED: peroxidasin homolog [Crassostrea gigas]	0.33	1
c121863_g1	PF00094.22	VWD	gi|762100111|ref|XP_011432502.1|	8e-15	PREDICTED: mucin-like protein isoform X2 [Crassostrea gigas]	0	0
c61424_g1	PF00094.22	VWD	gi|762147257|ref|XP_011456935.1|	1e-09	PREDICTED: mucin-4-like, partial [Crassostrea gigas]	0.81	4.03
c67624_g3	PF00307.28//PF00402.15//PF00402.15//PF00402.15//PF00402.15	CH//Calponin//Calponin//Calponin//Calponin	gi|14422379|dbj|BAB60813.1|	2e-138	calponin-like protein [Mytilus galloprovincialis]	551.19	1365.26
c67624_g4	PF00402.15//PF00402.15//PF00402.15//PF00402.15//PF00402.15//PF00402.15	Calponin//Calponin//Calponin//Calponin//Calponin//Calponin	gi|472824681|dbj|BAN09033.1|	2e-63	calponin-3, partial [Pinctada fucata]	670.59	1244.56
